# Supplementary material for: MicroRNA Buffering and Altered Variance of Gene Expression in Response to Salmonella Infection
Source: PLoS One. 2014 Apr 9;9(4):e94352. doi: 10.1371/journal.pone.0094352 (PMC3981782; doi:10.1371/journal.pone.0094352)
Supplement: Table S1 — Normalized miRNA expression level in pigs. (XLSX) [file pone.0094352.s003.xlsx]

## Sheet: TableS1.txt
id	d0_109	d0_116	d0_138	d0_18	d0_39	d0_73	d0_82	d0_125	d0_136	d0_141	d0_4	d0_28	d0_30	d0_70	d0_83	d2_109	d2_116	d2_138	d2_18	d2_77_39	d2_77_73	d2_77_82	d2_125	d2_136	d2_141	d2_4	d2_28	d2_30	d2_70	d2_83
ssc-let-7a	1049.98	1457.96	1320.87	1185.92	1377.57	717.697	901.646	820.692	1125	828.872	865.955	1264.97	554.929	778.561	777.575	1174.93	1729.78	1112.07	692.389	634.246	877.715	757.522	909.172	753.831	780.817	1413.91	1162.16	864.006	1126.73	865.362
ssc-let-7c	288.024	505.469	246.566	283.799	248.228	140.17	235.775	158.306	339.556	145.377	239.857	339.32	160.823	192.902	112.227	257.524	407.561	192.381	122.909	149.624	188.082	161.701	180.345	235.939	144.763	299.809	199.219	172.517	215.439	136.121
ssc-let-7d-3p	190.947	210.498	141.284	219.403	189.982	234.852	215.911	131.038	145.021	148.758	194.002	222.313	147.569	284.14	191.588	167.721	214.753	130.659	267.328	172.134	219.133	242.707	247.906	236.918	107.232	166.65	219.689	163.038	349.08	208.923
ssc-let-7d-5p	411.201	719.62	528.227	409.172	491.374	193.745	405.05	211.706	464.826	299.769	350.968	617.536	294.254	255.465	350.309	387.387	587.828	395.984	263.231	246.283	267.041	298.693	329.53	251.799	221.8	406.337	511.454	338.399	340.439	330.361
ssc-let-7e	3.20535	5.93595	2.72282	1.70963	4.30001	4.71726	3.74246	1.89361	6.4935	2.2539	3.52731	2.60015	0	6.95144	1.60325	6.16297	5.48639	4.27514	2.04849	5.29642	5.91452	3.75321	4.96363	2.1538	2.82189	10.4913	2.59475	4.73948	4.03228	4.28246
ssc-let-7f	323.282	351.591	319.78	255.875	295.528	240.917	234.911	423.791	287.878	293.007	306.876	405.624	249.188	304.126	297.402	425.685	476.532	333.728	288.837	336.323	380.895	286.808	318.5	219.296	335.805	448.705	439.666	329.868	368.665	345.961
ssc-let-7g	165.304	191.32	172.748	144.749	167.309	110.519	120.91	211.706	150.703	167.916	114.638	163.81	83.0627	129.471	109.822	271.611	213.969	195.32	127.006	99.3079	194.884	154.194	177.864	133.732	196.968	271.16	204.409	142.184	211.983	185.981
ssc-let-7i	190.031	192.233	180.311	143.039	125.873	121.975	164.956	232.157	136.905	196.653	126.983	185.911	98.0847	165.097	138.681	251.801	284.509	223.91	159.782	141.679	229.188	246.773	242.666	167.214	247.762	425.302	247.366	154.033	279.379	231.253
ssc-miR-100	19.2321	26.9401	39.9347	54.7083	31.6637	27.2927	21.5911	72.7147	20.8333	22.539	58.2007	16.901	15.9056	13.034	16.8341	23.3313	8.62147	29.1244	5.12122	17.2134	20.7008	19.0788	32.8151	57.1737	40.6352	3.63161	6.63103	3.79158	2.30416	8.25902
ssc-miR-101	2.74744	2.28306	2.11775	0.569878	0.78182	1.01084	1.15153	6.81701	3.24675	2.2539	0	1.30008	0	2.60679	1.60325	3.08149	0.78377	1.60318	2.04849	3.97231	9.46324	4.69151	1.9303	1.958	3.38627	2.82458	4.61289	4.73948	3.45624	4.28246
ssc-miR-103	402.958	674.415	611.424	409.742	770.092	397.935	403.61	649.131	497.564	591.086	442.678	635.737	628.272	364.082	346.301	688.052	776.716	580.35	369.752	526.994	619.842	589.253	388.266	412.356	597.394	689.602	774.1	692.911	461.984	606.274
ssc-miR-106a	2.74744	3.19628	1.21014	0.569878	0.78182	2.35863	1.43941	2.27234	1.89394	3.38085	1.76366	1.30008	1.76729	0.86893	2.40487	3.96191	0.78377	0.267196	1.02424	1.3241	1.77436	1.8766	2.20606	1.958	1.69313	1.61405	1.72983	5.68737	0	1.52945
ssc-miR-107	114.477	155.248	177.588	111.126	163.791	87.2693	96.7283	156.791	123.918	140.869	98.7647	152.109	137.849	103.403	84.1704	190.172	185.754	154.172	104.473	125.79	156.439	148.252	96.7908	111.606	139.401	143.65	182.786	149.293	110.024	165.18
ssc-miR-10a-5p	8403.51	5586.19	7405.46	6987.84	4531.82	9377.58	6756.3	9185.92	8004.86	4507.8	17139.2	15054.9	14801.1	14208.7	12082.1	10601.2	7100.18	8198.64	13429.9	15574.1	7670.84	6742.95	6017.03	8217.74	4446.17	4863.13	8116.38	7442.87	4616.96	7843.63
ssc-miR-10b	705.177	589.486	242.028	631.995	685.265	1152.02	930.434	1142.23	279.761	515.58	5617.24	1905.91	2750.79	1328.59	1478.19	633.466	384.047	192.114	1011.95	5683.06	657.695	1110.32	338.63	236.527	342.013	313.932	770.064	635.09	262.098	806.325
ssc-miR-1249	40.2958	174.882	138.561	352.185	159.1	162.072	168.987	93.5445	127.435	91.283	81.1282	240.514	175.845	217.233	142.689	40.4995	238.266	164.326	89.1093	82.0945	143.427	124.169	227.776	129.62	110.618	179.563	350.291	181.996	360.601	122.05
ssc-miR-125a	74.6389	84.0165	130.393	110.556	66.4547	101.758	54.6975	71.1999	97.9436	51.2763	125.22	55.9033	36.2295	149.456	68.138	51.9451	71.3231	66.5318	48.1395	68.8535	51.7521	20.3299	39.4333	48.9501	29.912	35.5091	23.0644	18.01	61.0602	18.0475
ssc-miR-125b	419.901	529.213	580.868	1111.83	745.074	728.48	575.476	573.765	707.25	601.228	659.607	644.838	349.924	675.159	653.323	449.017	549.423	717.688	545.922	603.792	393.02	243.333	662.369	927.115	738.771	552.004	402.475	300.957	392.859	285.089
ssc-miR-127	0.915814	0	2.42028	1.13976	1.95455	0.336947	1.15153	6.05956	0.541125	0.563476	5.29097	0	0.883646	0.86893	0	3.5217	1.56754	2.13757	5.12122	9.26873	6.21025	6.56811	3.8606	1.1748	0.564378	0.807024	0.576611	1.42184	0	10.4003
ssc-miR-1271	3.66326	3.19628	2.72282	1.13976	3.12728	2.02168	2.01517	2.65106	2.97619	1.12695	3.52731	1.30008	2.65094	1.73786	0.801623	2.64127	0.78377	2.93916	2.04849	1.3241	2.95726	2.18937	3.03333	3.13281	2.25751	1.61405	2.88306	4.26553	0.57604	2.14123
ssc-miR-128	2622.43	2810.44	3630.42	5204.7	3738.27	3887.7	4908.67	3152.11	3503.51	3564.55	2968.23	3052.58	2304.55	5509.89	5208.15	2392.55	3567.72	3752.77	3633	3839.9	3114.59	2876.83	3159.08	3810.86	3924.97	2735	2751.01	2608.61	3235.04	2530.01
ssc-miR-1285	43.9591	56.6198	63.5324	30.2035	68.8001	68.7372	27.6366	46.2042	80.8982	90.1561	40.5641	45.5027	66.2734	26.0679	26.4536	49.3038	62.7016	74.8149	15.3637	23.8339	28.9812	20.0171	37.503	72.8377	112.311	41.1582	27.1007	30.8066	19.5853	26.9183
ssc-miR-1296-5p	20.1479	17.8079	25.7155	43.8806	33.2273	52.5638	46.349	37.8723	26.5151	38.8798	15.8729	23.4014	24.7421	51.2669	38.4779	22.0106	25.8644	27.7884	31.7516	21.1857	34.8957	27.5235	52.9454	48.1669	30.1942	33.895	42.3809	26.5411	47.2353	22.9417
ssc-miR-129a	0	0	0.302535	0.569878	0.78182	3.36947	1.43941	0.378723	0.541125	1.12695	0	3.90023	5.30187	0.86893	4.80974	0	0.78377	0.534392	2.04849	0	1.47863	1.25107	0.551515	0.587401	0.282189	0.807024	0.864917	1.89579	0	1.22356
ssc-miR-1306-3p	4.12116	6.39256	4.84057	5.1289	3.12728	2.69558	4.31823	3.02978	4.59956	5.63476	3.52731	0	4.41823	4.34465	2.40487	4.84234	7.05393	4.27514	3.07273	2.64821	3.54871	4.06597	3.30909	4.69921	4.79721	4.03512	2.88306	1.89579	3.45624	2.14123
ssc-miR-1306-5p	103.487	238.351	243.541	888.44	414.364	336.61	567.703	97.7104	232.143	217.502	232.803	352.321	406.477	380.591	296.601	111.374	339.373	267.463	233.528	230.394	298.683	417.231	304.436	375.349	279.931	505.197	456.964	326.55	809.336	268.265
ssc-miR-1307	283.902	438.347	282.568	271.832	364.719	211.94	294.215	328.353	374.458	387.108	248.676	263.915	274.814	254.596	257.321	316.073	374.642	222.04	138.273	252.904	241.017	320.274	239.357	310.344	401.273	263.493	261.493	309.962	248.273	224.523
ssc-miR-130a	0.915814	0	1.51268	1.70963	2.34546	1.01084	0.575763	1.13617	1.08225	2.2539	0	0	1.76729	0	0	0.440212	0.78377	1.06878	0	3.97231	0.295726	2.50214	0.551515	1.958	0.564378	0	1.44153	0.473948	1.15208	0.30589
ssc-miR-130b	58.6121	47.031	84.1048	78.0733	65.6729	44.814	43.4701	49.6127	71.9696	55.7841	47.6187	32.5019	33.5785	81.6794	92.1867	54.5863	57.999	86.5715	54.285	59.5847	56.4837	46.9151	53.4969	83.6068	57.5665	59.7198	43.2458	41.7074	72.005	55.9778
ssc-miR-132	1.83163	0.456612	1.21014	1.70963	3.12728	1.34779	2.30305	1.51489	1.08225	1.12695	0	1.30008	1.76729	3.47572	1.60325	0.440212	0.78377	1.33598	0	3.97231	2.66154	1.25107	0.827272	1.1748	0.282189	1.61405	1.44153	1.42184	1.72812	0.917669
ssc-miR-133a-3p	2.74744	8.67562	0.302535	10.8277	5.08183	1.01084	1.43941	0.757445	1.08225	1.12695	0	1.30008	0.883646	0	0.801623	1.32064	2.35131	0.534392	8.19396	3.97231	2.07008	25.3341	0.551515	1.3706	0.846567	5.24566	3.74797	7.10921	1.72812	52.9189
ssc-miR-1343	43.5012	60.2727	45.6828	149.878	37.9183	65.3677	85.7888	32.9489	49.7835	37.7529	58.2007	63.7037	44.1823	155.538	94.5916	39.1789	63.4854	79.8916	93.2063	39.7231	37.2615	31.9023	67.009	99.4666	61.7994	48.8249	51.6067	33.6503	144.01	47.107
ssc-miR-139-3p	3.66326	3.65289	3.02535	2.84939	2.73637	1.34779	2.87882	1.51489	4.59956	4.5078	0	2.60015	0.883646	2.60679	4.00812	0	4.70262	1.87037	4.09698	3.97231	1.47863	0.938302	0.275757	2.54541	2.25751	0.403512	0.576611	2.36974	4.03228	1.22356
ssc-miR-139-5p	13.2793	10.0455	7.56338	18.2361	16.4182	27.2927	11.8032	6.05956	13.7987	21.9755	5.29097	3.90023	4.41823	19.9854	10.4211	11.4455	10.189	11.2222	11.2667	10.5928	18.0393	10.9469	11.8576	20.3632	19.471	12.5089	5.1895	9.005	23.6176	11.9297
ssc-miR-140-3p	7673.61	8940	9455.44	13127.1	10503.4	9457.1	11758.2	11107.9	9100.09	9257.34	9715.98	11656.5	13883.8	11637.6	11044.8	9093.91	10364.6	8740.51	9146.5	11613.7	9905.64	12988	10349.7	9543.9	9557.74	12374.1	13536.2	12199.9	10718.9	9661.83
ssc-miR-140-5p	3.66326	1.82645	0.907606	0	0.39091	2.02168	0.863645	4.16595	2.43506	2.2539	3.52731	0	2.65094	0	0.801623	3.96191	0.78377	2.40476	0	1.3241	2.07008	1.25107	2.75757	3.32861	1.69313	1.21054	2.01814	1.42184	1.72812	1.22356
ssc-miR-142-3p	187.742	61.6426	85.6175	25.0746	32.4455	114.899	44.6217	262.076	118.777	74.3788	37.0368	28.6017	37.1131	57.3494	40.8828	362.295	57.2152	127.185	110.618	80.7704	239.242	140.745	142.015	126.095	138.837	72.2286	106.096	136.023	42.6269	156.31
ssc-miR-142-5p	13641.1	48941.5	47258.1	53109.2	55000.6	19049.3	36358	21182.3	29130.1	49810.1	19423.1	54526.5	29474	26021.8	20996.1	20736.2	39321	34065.9	15797.9	25363.2	18297.8	17165.9	29415.3	22856.4	56264	47611.6	39295.5	36378.3	31599.2	10284
ssc-miR-143-3p	8.24233	1.36983	5.1431	2.27951	4.69092	10.4454	3.74246	8.71062	2.97619	2.2539	14.1092	3.90023	5.30187	4.34465	4.00812	3.08149	3.91885	1.87037	3.07273	15.8893	4.43589	10.6341	2.48182	4.69921	1.97532	4.43863	4.61289	7.58316	2.30416	10.4003
ssc-miR-144	0.915814	3.65289	0.907606	0	0.39091	1.68474	0.575763	6.81701	0.811687	0.563476	1.76366	2.60015	0	0	0	7.0434	2.35131	0.534392	2.04849	0	7.09743	0.938302	3.58485	0.587401	7.05472	0.807024	4.61289	2.84369	0	1.22356
ssc-miR-145-5p	1.83163	1.36983	3.63042	5.69878	5.86365	9.77147	9.78798	3.02978	1.89394	1.69043	5.29097	3.90023	3.53458	0.86893	4.80974	2.20106	0.78377	0.534392	1.02424	5.29642	2.07008	8.44472	0.827272	3.32861	1.12876	0.807024	4.03628	2.84369	2.30416	3.0589
ssc-miR-1468	8.24233	5.47934	4.84057	7.97829	5.47274	7.07589	8.92433	18.5574	5.68181	4.5078	8.81828	2.60015	1.76729	17.3786	8.81786	6.60319	9.40524	4.54233	13.3152	13.241	6.21025	3.44044	12.1333	5.09081	4.23283	4.43863	5.76611	4.26553	8.6406	9.78847
ssc-miR-146a-5p	825.149	969.843	531.555	720.326	865.084	700.85	526.536	1278.19	678.3	1141.6	1640.2	787.846	1198.22	699.489	549.914	981.233	735.96	367.127	527.486	708.396	449.504	291.812	731.033	417.446	703.779	392.617	321.172	646.465	235.6	263.677
ssc-miR-146b	16.0267	23.7438	22.0851	16.5265	13.6818	20.5538	12.6668	28.0255	33.8203	28.7373	29.9822	9.10053	11.4874	16.5097	17.6357	23.7715	18.0267	18.1693	21.5091	27.8062	24.5453	17.515	11.8576	20.9506	19.1888	11.2983	14.9919	18.484	9.21664	16.8239
ssc-miR-148a-3p	4075.37	4446.03	4044.6	1947.27	2775.85	2900.1	2279.74	5032.09	3826.56	4776.02	4802.44	5521.42	5959.31	3941.47	4090.68	5374.55	4926	3583.36	6202.83	7434.85	5524.76	4893.87	3685.77	3957.71	4562.71	3576.33	5680.2	5162.24	2758.65	5165.87
ssc-miR-148a-5p	279.323	335.61	286.501	353.894	251.355	439.379	491.126	336.306	307.629	488.533	194.002	400.423	456.845	568.28	406.423	328.839	408.344	266.127	311.37	246.283	489.131	536.709	292.854	283.911	449.809	462.828	646.093	554.519	706.225	513.283
ssc-miR-148b-3p	1091.19	1504.99	1220.43	1804.8	2263.76	1074.52	1012.77	1399.76	1170.18	1472.36	2449.72	1361.18	2088.94	1220.85	1312.26	1376.54	2544.9	974.998	1090.82	1403.55	989.5	851.978	1408.02	1262.13	2025.55	1115.31	861.169	1028.47	440.094	739.03
ssc-miR-148b-5p	62.7333	48.8574	46.2879	26.2144	35.5728	59.6396	51.2429	95.8168	73.3224	50.7128	49.3824	37.7022	37.9968	40.8397	26.4536	89.3631	42.3236	47.5609	24.5819	42.3714	62.3982	61.9279	63.7	54.4325	53.6159	52.053	61.6974	75.3577	42.0509	68.5193
ssc-miR-149	1.83163	0.913223	0.605071	3.98915	1.95455	6.73894	1.15153	1.13617	1.08225	2.2539	3.52731	0	0.883646	0	3.20649	1.32064	1.56754	0.801588	0	6.62052	2.95726	1.25107	0.551515	1.3706	2.82189	1.61405	2.01814	0.473948	3.45624	1.83534
ssc-miR-150	719.372	1179.88	1338.42	3761.76	2253.99	4331.79	2315.43	1732.66	1536.25	1789.6	2971.76	2884.87	2559.04	6841.95	2804.08	1377.42	1742.32	973.929	3121.9	3463.86	2872.68	1245.75	2396.33	1154.44	1513.1	1911.44	1342.35	1146.01	4298.98	1195.42
ssc-miR-151-3p	3750.26	2363.88	3861.26	4497.48	2266.5	7376.45	3855.31	4843.48	2967.26	5056.07	5079.33	4880.48	5115.42	18117.2	10584.6	3804.32	4026.23	3988.7	8095.63	5569.18	7034.73	4205.16	3684.39	3455.88	4477.49	2889.15	4121.04	3592.05	10009.3	5612.16
ssc-miR-151-5p	2065.62	2175.3	3402.31	3766.32	2044.85	4404.57	2174.37	3586.5	2336.58	3397.76	2373.88	2090.52	1936.07	5969.55	3083.04	1988.88	2142.04	3867.66	2139.65	1596.87	2859.97	1581.04	4110.99	3379.71	3557.27	1262.99	2279.63	1802.9	3169.95	2094.73
ssc-miR-152	1.37372	3.19628	2.42028	2.27951	2.34546	0.673894	0.575763	0	1.89394	1.69043	1.76366	0	0.883646	0.86893	0	0.880425	0.78377	2.13757	0	0	0.887178	1.8766	2.20606	1.958	3.38627	0.807024	0.576611	2.36974	1.15208	0.917669
ssc-miR-155-5p	41.2116	68.4917	31.4637	31.3433	35.1819	14.8257	26.773	37.4935	45.4545	28.1738	54.6733	80.6047	61.8552	26.0679	37.6763	60.3091	48.5938	18.4365	27.6546	35.7508	15.9692	32.215	34.4697	18.601	15.8026	18.158	25.9475	33.6503	11.5208	25.3889
ssc-miR-15a	40.7537	61.6426	77.7516	20.5156	30.491	28.9775	29.0761	71.5786	60.8765	40.0068	47.6187	40.3023	34.4622	14.7718	18.4373	72.1948	54.0802	79.8916	30.7273	51.6401	87.8307	70.3726	61.7697	56.3905	45.1502	62.9479	83.3203	64.9308	28.802	62.4015
ssc-miR-15b	1789.5	2664.79	3748.41	1126.08	1758.31	845.4	899.63	1621.69	2255.68	1577.73	2948.83	1921.51	2092.47	848.945	1103.03	2367.46	1925.72	2205.97	1531.25	2187.42	1117.55	1149.11	1463.72	1589.51	971.012	1570.47	1388.19	1463.55	819.128	1054.4
ssc-miR-16	2289.08	2916.38	3395.35	1102.14	2477.98	1524.35	1683.24	4076.95	2644.21	2096.69	1396.82	1534.09	1420.02	1027.94	1166.36	3240.4	2310.56	3502.94	1435.99	2051.04	2612.44	2650.7	3794.7	3419.07	2530.39	1973.58	2211.88	2431.35	1215.44	2280.71
ssc-miR-17-3p	40.7537	43.8347	46.5904	18.806	34.4001	17.5213	20.4396	48.4765	45.4545	26.4833	14.1092	22.1013	24.7421	8.6893	16.8341	47.9832	30.567	37.4074	25.6061	46.3437	33.1213	30.964	44.3969	41.7055	36.4024	26.6318	25.9475	31.7545	19.5853	28.4477
ssc-miR-17-5p	55.8647	81.2769	71.3983	31.9132	70.7547	43.4662	52.6824	93.5445	67.0995	53.5302	82.8918	92.3054	76.8772	37.364	26.4536	90.2435	68.188	86.3043	41.994	74.1499	101.73	76.9407	74.7302	74.4041	66.0322	80.7024	79.284	97.1593	34.5624	64.5427
ssc-miR-181a	7102.14	6560.6	5914.87	6363.26	6125.56	5327.47	4698.81	8544.74	6666.66	7529.72	4673.69	3771.52	3442.68	5638.49	4503.52	8622.44	5593.77	4197.92	3571.54	4889.92	4984.46	4687.13	4851.95	4914.2	5209.49	4658.14	3920.96	3998.7	6824.92	4420.11
ssc-miR-181b	1402.11	1060.71	1049.8	1327.82	1333	975.462	1059.98	1799.31	1205.36	1422.78	1014.1	653.938	698.964	1265.16	1168.77	1536.78	1105.9	779.945	783.547	1306.89	832.173	1081.55	888.766	904.402	1048.9	954.306	879.332	852.158	1377.31	1036.66
ssc-miR-181c	475.308	353.874	364.253	231.94	233.764	251.363	219.366	379.48	484.848	330.76	199.293	202.812	228.864	247.645	204.414	599.569	253.942	331.323	234.552	189.347	371.136	358.431	216.745	373.587	372.772	266.721	407.087	308.066	221.775	363.091
ssc-miR-181d-5p	66.3965	66.2087	57.7843	67.2456	67.6274	41.4445	42.0307	58.3233	71.9696	70.9979	59.9643	33.802	31.8112	55.6115	47.2958	76.597	64.2692	54.7752	50.188	87.3909	52.6392	60.0513	31.1606	70.8797	65.75	51.6495	58.2377	39.8116	55.2998	58.7308
ssc-miR-182	767.452	1117.79	681.007	2828.3	1515.56	558.321	2713.57	504.08	963.473	1881.44	146.383	2307.63	3485.1	3723.37	5438.21	571.836	1441.35	463.585	3748.74	3147.4	523.731	2536.54	468.512	781.831	1128.47	77.4743	1630.37	1791.05	1989.07	2388.39
ssc-miR-183	0.915814	2.73967	0.907606	2.84939	2.34546	1.01084	0.863645	4.54467	1.08225	8.45213	0	3.90023	6.18552	2.60679	3.20649	2.64127	5.48639	0.534392	7.16971	3.97231	2.95726	3.12767	1.65454	1.1748	7.05472	0	2.01814	4.73948	0.57604	1.83534
ssc-miR-1839-3p	0	1.36983	1.21014	1.70963	0.39091	0.673894	1.15153	0.378723	0	1.12695	0	0	2.65094	0	0	0	1.56754	0	0	0	1.1829	1.56384	0	0.587401	1.69313	1.21054	1.72983	0.473948	1.15208	0.30589
ssc-miR-1839-5p	0	0.456612	0.605071	0.569878	1.56364	1.68474	0.863645	0.378723	0.541125	1.69043	0	2.60015	0	0	0.801623	0.440212	0	0.801588	0	0	1.1829	0	0.551515	0.391601	0.564378	0	0.288306	1.42184	0	0.30589
ssc-miR-185	1347.16	1993.11	1567.13	917.504	1324.79	761.837	1198.74	651.782	1765.69	1030.6	1677.24	1202.57	1096.6	790.726	1046.12	798.105	1446.06	1088.56	786.62	813	798.165	872.308	797.215	988.792	767.554	1094.73	1055.2	875.381	622.699	857.715
ssc-miR-186	49006.1	43708.7	52229.1	34319.8	33836	61884.4	43438.8	57012.9	53279.7	56296.3	42585.2	42915.5	35216.8	52753.6	46704.2	53583.5	44285.4	60138.3	39759.1	38013.7	36863.7	28070.9	49662.2	61137.9	64283.2	28752.6	27040.5	31101.9	21069.8	28894.7
ssc-miR-18a	4.57907	8.21901	6.35324	2.84939	5.08183	3.03252	4.03034	4.54467	5.95237	2.81738	8.81828	5.2003	6.18552	3.47572	0.801623	9.24446	7.8377	4.80953	5.12122	3.97231	17.4478	6.88088	6.89393	7.24461	7.05472	11.2983	9.80239	9.005	4.60832	5.81191
ssc-miR-191	270591	396948	430982	979033	493775	488311	627210	398971	333972	393457	695202	770541	634454	972836	751784	292851	577676	393048	554266	708853	314511	310435	415570	390080	408622	397387	306757	395277	392880	211329
ssc-miR-192	1549.56	2017.77	1827.01	1703.94	1786.46	1988.33	1967.67	2148.49	1668.83	1895.53	7169.26	1941.01	2123.4	3752.04	3861.42	1890.27	2098.15	1443.93	2689.67	3573.76	2377.64	2086.47	1901.07	1373.54	1338.99	7597.73	1609.32	1957.4	2988.49	3429.64
ssc-miR-193a-5p	0.457907	0.456612	0	2.84939	1.56364	0	0.287882	1.51489	2.43506	0.563476	3.52731	3.90023	0	0	0	1.32064	0.78377	0.267196	1.02424	0	0.591452	0.625534	0.275757	0	0.846567	0	1.15322	0.947895	1.15208	0.61178
ssc-miR-194a	7.78442	8.21901	8.16846	4.55902	7.03638	6.73894	4.60611	8.3319	8.658	3.94433	17.6366	5.2003	5.30187	7.82037	11.2227	8.36404	8.62147	5.87831	7.16971	7.94463	7.09743	7.50641	8.54848	8.22362	6.20816	22.1932	4.61289	5.21342	2.8802	12.5415
ssc-miR-194b-5p	0.915814	0.456612	0.605071	0	0.39091	0.673894	1.15153	0.378723	0.270562	0	0	1.30008	0	0.86893	0	0.880425	1.56754	0.534392	1.02424	1.3241	0	1.56384	0.275757	0	0	0	0.864917	0.947895	0	0.917669
ssc-miR-195	0	0.913223	1.21014	0.569878	1.56364	0.336947	0.287882	0.378723	0.811687	0.563476	1.76366	0	0	1.73786	0.801623	2.20106	0.78377	0.801588	0	0	0.295726	0	0	0.783202	0.846567	1.21054	0.576611	1.42184	0	0
ssc-miR-199a-3p	2.28954	4.1095	2.42028	0.569878	3.51819	1.34779	1.15153	1.13617	1.62337	0.563476	10.5819	2.60015	1.76729	0	0	1.32064	0.78377	0.534392	2.04849	0	0.887178	0.312767	0.275757	0	0.282189	0	0.576611	0.947895	0	0.917669
ssc-miR-199a-5p	4.57907	1.36983	5.1431	2.27951	5.08183	8.76063	6.62128	6.05956	1.89394	1.12695	14.1092	0	1.76729	1.73786	2.40487	1.76085	0.78377	2.13757	2.04849	3.97231	4.43589	4.06597	1.10303	5.09081	5.64378	0.807024	1.15322	1.42184	0	0.917669
ssc-miR-199b-3p	2.28954	4.1095	2.42028	0.569878	3.51819	1.34779	1.15153	1.13617	1.62337	0.563476	10.5819	2.60015	1.76729	0	0	1.32064	0.78377	0.534392	2.04849	0	0.887178	0.312767	0.275757	0	0.282189	0	0.576611	0.947895	0	0.917669
ssc-miR-199b-5p	1.83163	2.28306	0.605071	0.569878	0.39091	1.68474	1.15153	3.4085	1.35281	0	1.76366	0	0.883646	0	0	2.20106	0	1.60318	2.04849	1.3241	1.1829	1.56384	1.9303	2.1538	0.564378	0	0	0	0	0.917669
ssc-miR-19a	104.403	108.674	98.324	29.0638	64.891	68.0633	37.7125	248.821	102.002	99.7352	93.4738	53.3031	122.827	55.6115	46.4942	305.067	69.7556	82.0292	81.9396	144.327	107.644	81.0067	95.1363	74.5999	175.804	69.0005	91.9695	138.867	34.5624	82.8961
ssc-miR-19b	2382.95	2952.45	3756.58	1300.46	1941.65	2625.49	1887.93	4325.39	2770.83	3585.39	1955.89	1996.92	3778.47	2124.53	1862.97	5243.81	2527.66	3369.88	2022.88	3242.73	3027.64	2383.91	2429.15	2096.63	4962.57	3013.02	3025.48	3273.08	1495.98	2231.47
ssc-miR-204	1.37372	5.02273	0.907606	1.70963	2.34546	1.68474	1.43941	2.27234	0.270562	4.5078	3.52731	1.30008	0	3.47572	0	0.440212	0	0.801588	0	2.64821	0.887178	0.625534	0	0.587401	0	2.01756	0.864917	1.89579	0.57604	0
ssc-miR-20a	7.78442	17.3512	12.404	6.26866	10.1637	7.74978	4.89399	22.3446	12.4459	7.32518	12.3456	24.7014	9.7201	4.34465	5.61136	21.5704	17.2429	10.6878	6.14547	18.5375	14.7863	12.5107	13.7879	9.59422	12.1341	24.6142	18.4516	16.1142	6.91248	15.2945
ssc-miR-20b	41.2116	27.3967	17.8496	19.3759	37.1364	23.5863	53.2581	23.4808	31.3852	38.8798	22.9275	49.4029	64.5061	13.034	36.8747	48.8636	14.8916	13.0926	10.2424	18.5375	20.4051	36.281	16.2697	22.7128	28.5011	14.1229	22.7761	30.8066	4.03228	27.5301
ssc-miR-21	186.826	63.0124	59.2969	50.1493	62.9365	109.845	52.9702	281.012	110.931	80.0135	67.0189	40.3023	61.8552	69.5144	53.7088	305.948	94.8362	121.841	163.879	160.217	354.871	294.314	173.451	154.878	112.876	117.422	196.913	209.485	122.12	378.08
ssc-miR-210	9.15814	13.2417	21.1775	2.27951	13.6818	10.1084	6.3334	9.46807	19.2099	9.57908	8.81828	3.90023	2.65094	6.95144	7.21461	16.7281	13.3241	20.8413	6.14547	7.94463	9.16751	10.0086	7.16969	14.4892	10.441	7.66673	8.36086	8.53106	7.48852	11.012
ssc-miR-212	0.915814	0	0.605071	2.27951	0	0.336947	0.575763	2.27234	1.08225	0	1.76366	0	0	0.86893	0	0.440212	0	0.534392	0	0	0.591452	0.625534	1.10303	1.1748	0.846567	0	0.576611	0	0.57604	0.61178
ssc-miR-214	6.4107	5.47934	3.63042	7.40841	7.8182	9.77147	8.63645	1.13617	3.51731	4.5078	31.7458	5.2003	13.2547	6.08251	4.00812	2.20106	0.78377	1.33598	3.07273	22.5098	2.07008	4.69151	0.275757	0.783202	1.12876	3.2281	3.17136	0.947895	0.57604	2.44712
ssc-miR-215	38.0063	76.2541	33.2789	21.6554	23.4546	16.1735	34.8337	38.6297	40.0432	29.3007	31.7458	26.0015	27.393	19.1165	40.0812	27.2932	44.6749	22.1773	32.7758	30.4544	20.1094	16.2639	19.303	29.7617	17.2135	14.5264	7.49594	18.484	8.6406	13.1533
ssc-miR-219	4.57907	4.56612	3.32789	3.41927	5.47274	3.36947	4.60611	4.16595	4.05844	4.5078	7.05462	3.90023	7.95281	8.6893	11.2227	4.40212	7.05393	3.47355	6.14547	11.9169	3.25299	6.88088	3.8606	4.30761	2.82189	3.63161	6.63103	2.84369	4.03228	6.72958
ssc-miR-22-3p	6792.59	10793.8	7613.91	7118.92	8682.11	6506.11	6800.05	11191.6	8543.55	11574.9	4813.02	4587.97	3693.64	5350.87	7074.33	8811.29	8766.47	7125.85	4457.51	4693.95	5746.25	5355.2	7662.19	8007.65	11962.8	4888.14	6177.81	7521.07	3812.23	5844.02
ssc-miR-22-5p	4.12116	3.19628	2.42028	3.98915	1.17273	6.73894	3.1667	4.54467	3.51731	4.5078	3.52731	2.60015	3.53458	3.47572	1.60325	3.08149	3.13508	2.13757	7.16971	2.64821	4.73162	5.62981	4.41212	3.52441	2.25751	2.42107	6.05442	1.89579	3.45624	6.72958
ssc-miR-221-3p	35.2588	42.4649	39.6321	35.9023	44.9546	33.0208	25.3336	48.0978	57.3592	26.4833	35.2731	36.4021	16.7893	26.9368	15.2308	47.9832	39.1885	50.5	26.6304	42.3714	87.8307	40.9725	37.503	68.9217	53.0515	56.4917	43.8224	36.494	27.0739	38.2362
ssc-miR-221-5p	2.28954	0.456612	0.302535	0	0	0.673894	0	1.51489	0.541125	1.12695	0	1.30008	0	0	0	1.76085	0.78377	1.33598	2.04849	1.3241	0.591452	0.938302	5.7909	4.11181	2.5397	0.403512	1.15322	1.89579	0.57604	0.30589
ssc-miR-222	72.3493	64.8388	80.4744	63.2565	81.7002	54.9224	46.349	70.0637	86.3094	74.9422	82.8918	52.003	56.5533	55.6115	43.2877	90.2435	67.4043	73.2117	74.7699	76.7981	68.017	64.7428	71.4212	92.6136	71.3938	69.4041	61.1208	64.4569	74.8852	64.5427
ssc-miR-2320-3p	8.24233	3.65289	4.53803	3.41927	4.69092	3.03252	3.74246	6.05956	5.14069	3.94433	5.29097	5.2003	2.65094	2.60679	3.20649	3.96191	4.70262	4.00794	5.12122	6.62052	5.32307	3.75321	3.58485	3.72021	2.5397	4.03512	2.30644	4.26553	4.03228	2.14123
ssc-miR-2320-5p	433.638	715.054	505.839	540.814	376.055	299.883	395.262	333.655	582.791	541.5	393.295	244.414	373.782	384.936	369.548	342.925	529.829	422.437	276.546	303.22	299.571	421.297	421.082	530.815	471.82	374.863	386.618	324.18	430.878	353.303
ssc-miR-23a	348.467	390.403	251.709	397.205	371.364	580.223	516.46	273.059	485.389	295.825	238.094	197.612	342.854	450.975	350.309	287.899	381.696	432.59	394.334	383.99	492.975	474.468	514.287	489.501	338.627	317.16	345.967	427.501	350.232	369.209
ssc-miR-23b	65.9386	111.413	913.657	108.847	929.975	849.107	1282.8	772.215	104.167	68.744	1031.74	933.454	2213.53	1060.96	122.648	72.635	111.295	688.03	98.3275	991.755	818.57	1075.29	1117.64	99.4666	75.6266	819.936	1156.11	1991.53	835.258	92.9905
ssc-miR-24-1-5p	3.66326	3.19628	2.42028	1.70963	7.42729	2.69558	2.87882	4.54467	3.24675	7.32518	5.29097	3.90023	3.53458	1.73786	0	5.72276	4.70262	5.87831	3.07273	0	5.32307	3.12767	6.34242	4.89501	5.0794	1.21054	3.17136	4.73948	2.30416	2.44712
ssc-miR-24-3p	692.813	704.552	1114.24	365.292	1083.6	907.736	1053.93	1512.62	643.127	512.199	2035.26	982.857	3454.17	1230.4	381.573	718.427	530.613	823.498	326.734	1165.21	891.91	969.578	871.669	365.364	397.322	753.357	977.932	2013.33	418.205	330.361
ssc-miR-2411	7.32651	5.47934	7.86592	4.55902	3.9091	1.34779	3.45458	4.92339	4.329	7.32518	7.05462	0	2.65094	2.60679	4.80974	4.40212	6.27016	4.00794	3.07273	2.64821	2.07008	2.18937	2.20606	3.52441	3.38627	3.2281	2.88306	3.31763	2.30416	4.28246
ssc-miR-2483	9.61605	9.58884	13.009	3.41927	5.47274	4.38031	4.60611	4.92339	14.0692	5.07128	10.5819	6.50038	5.30187	2.60679	4.80974	4.84234	7.8377	9.61905	7.16971	3.97231	3.54871	1.8766	4.96363	8.61522	3.95064	4.84214	4.61289	4.26553	2.8802	5.20013
ssc-miR-26a	4860.68	3278.47	4147.76	2718.32	3324.3	3331.73	2558.4	4884.39	4723.48	2004.85	4095.21	2190.63	1955.51	2654.58	2836.94	4970	3305.16	4255.36	3800.97	3093.11	3972.49	3090.77	4906.83	5443.25	1953.03	2625.65	2859.7	3284.46	2029.39	4193.75
ssc-miR-27a	128.214	73.9711	101.954	30.2035	52.7728	137.811	64.7734	206.025	86.8505	60.8554	144.62	91.0053	113.107	125.126	55.312	129.863	68.188	137.339	107.546	95.3355	144.019	171.084	211.23	101.033	76.191	127.913	124.548	259.723	112.904	96.0494
ssc-miR-27b-3p	572.384	311.866	4284.81	193.189	1885.36	4715.91	3436.44	12048.3	438.311	323.435	4273.34	2658.65	3707.78	5070.21	315.84	655.036	349.562	4429.31	621.716	3555.22	8228.28	7469.19	8435.97	511.626	277.11	4830.44	6310.43	11746.3	5491.96	634.11
ssc-miR-27b-5p	0.457907	0	2.72282	0.569878	1.95455	1.01084	3.1667	3.02978	0.270562	0	5.29097	1.30008	7.06916	0.86893	0.801623	0.440212	1.56754	1.60318	0	5.29642	2.36581	3.12767	2.48182	0.1958	0	2.01756	2.30644	5.68737	1.15208	0.61178
ssc-miR-28-3p	669.46	935.141	556.363	1041.17	1039.82	892.91	909.13	682.458	1075.21	694.202	1689.58	1162.27	819.139	2313.96	2561.99	659.878	1767.4	581.418	2631.28	2726.33	1134.11	1073.73	776.257	1092.76	503.707	880.867	1036.17	610.444	2192.41	1594.6
ssc-miR-28-5p	103.945	135.614	76.2389	87.7612	129.391	63.3461	75.1371	65.1403	158.279	70.4344	93.4738	102.706	83.0627	97.3202	73.7493	72.635	122.268	69.2038	71.6971	88.715	86.352	68.8088	70.3181	105.928	53.6159	66.5795	64.8687	77.2535	58.18	71.8841
ssc-miR-296-3p	53.5751	84.4731	55.6665	114.545	102.809	78.1717	80.6069	38.251	69.5345	50.7128	54.6733	122.207	65.3898	94.7134	72.9477	37.8583	84.6472	43.8201	50.188	48.9919	62.1025	66.6194	37.7788	50.1249	42.8927	79.4919	76.1127	63.509	108.872	55.366
ssc-miR-296-5p	21.9795	45.6612	34.1865	83.7721	40.6546	28.6405	60.1673	12.8766	24.8917	34.372	35.2731	45.5027	27.393	39.1019	47.2958	15.8476	43.8911	30.1931	22.5334	7.94463	30.7555	36.281	36.9515	34.8525	35.5558	54.8776	44.9757	27.489	54.1477	26.9183
ssc-miR-29a	179.957	218.26	172.445	151.588	177.473	194.418	180.214	324.187	213.474	242.294	167.547	185.911	145.802	106.878	246.9	276.894	162.24	179.823	175.146	149.624	183.646	183.594	309.951	220.667	282.471	135.177	181.344	169.673	65.6685	281.419
ssc-miR-29b	20.6058	15.0682	10.8913	4.55902	12.9	8.08673	11.2274	17.4212	11.6342	14.6504	15.8729	14.3008	17.6729	9.55823	17.6357	16.7281	4.70262	12.5582	4.09698	17.2134	10.3504	17.515	15.7182	9.39842	12.4163	12.5089	10.379	13.2705	5.7604	13.4592
ssc-miR-29c	12.3635	18.7211	11.4963	2.27951	8.60002	4.71726	6.3334	20.451	12.4459	9.01561	0	13.0008	10.6037	4.34465	6.41299	28.1736	7.8377	13.627	6.14547	10.5928	12.4205	14.0745	15.1667	7.44041	17.4957	12.5089	12.6854	26.5411	6.33644	12.5415
ssc-miR-301	0.915814	1.36983	1.21014	0	0.39091	0	0.575763	1.51489	0.541125	1.12695	1.76366	2.60015	0	0.86893	0.801623	0.440212	2.35131	1.87037	2.04849	2.64821	1.77436	2.18937	1.10303	0.979002	0.846567	1.21054	1.15322	2.36974	0.57604	1.22356
ssc-miR-30a-3p	65.0228	56.6198	32.3713	27.3541	24.2364	35.0425	25.3336	81.0466	52.4891	23.666	24.6912	18.2011	24.7421	68.6455	53.7088	66.4721	76.0257	32.0635	23.5576	38.399	42.2888	37.8448	50.1878	57.9569	33.5805	29.8599	42.6692	22.2755	63.3644	50.1659
ssc-miR-30a-5p	1970.83	1179.88	976.282	491.805	682.138	781.38	615.203	2273.47	1303.03	627.148	962.956	1081.66	725.473	1075.74	1315.46	2565.56	1287.73	935.186	1313.08	1608.79	1102.17	1448.11	1276.21	1260.76	525.718	616.163	1686.88	918.51	1073.74	2594.56
ssc-miR-30b-3p	2.74744	4.1095	1.81521	3.98915	3.9091	1.01084	3.74246	1.51489	3.24675	1.12695	0	6.50038	4.41823	0	0.801623	2.20106	8.62147	1.60318	0	2.64821	0.887178	1.56384	1.65454	1.958	1.12876	1.21054	1.72983	2.84369	2.30416	0.30589
ssc-miR-30b-5p	2038.14	1745.63	2361.29	1542.66	1674.66	2631.56	2639.3	1849.3	2369.86	1668.45	1701.93	1856.51	2494.53	1901.22	1823.69	2291.75	1674.13	2692.27	1755.56	1894.79	2858.78	2850.56	2851.61	2861.23	1828.3	2691.42	2746.4	2549.36	1960.84	2385.02
ssc-miR-30c-1-3p	11.9056	26.0269	16.0344	20.5156	22.6728	5.7281	16.985	8.71062	18.1277	11.833	22.9275	22.1013	13.2547	12.165	19.239	7.48361	28.9995	12.8254	10.2424	14.5652	6.8017	10.6341	16.2697	13.9018	7.6191	12.9124	13.5504	14.2184	10.9448	9.17669
ssc-miR-30c-3p	1.83163	3.19628	2.11775	0	0.78182	0.673894	0.575763	1.13617	1.89394	2.81738	0	6.50038	2.65094	0.86893	4.00812	1.32064	3.91885	0.534392	2.04849	1.3241	0.887178	1.56384	0.827272	2.74121	0.564378	1.61405	1.15322	0	1.72812	3.0589
ssc-miR-30c-5p	3495.2	4708.12	5212.08	6068.06	4775.35	6449.17	6529.73	4855.98	4765.42	4783.91	4581.98	5070.3	4847.68	5840.95	4531.58	3438.94	5264.59	5650.39	4481.07	4172.25	5900.92	5490.63	8167.11	7441.2	5156.44	5683.87	5856.06	4573.12	6016.16	4152.76
ssc-miR-30d	13660.7	11874.2	14391.3	12834.2	15162.6	12439.1	14382.3	16868.3	13916.9	10711.7	13629.5	13397.3	11510.4	12365.7	13472.9	16265.4	11054.3	13469.9	10220.9	14457.9	11868.1	14187.1	15632.7	14646.1	9817.35	11220.9	14278	15000.9	9951.66	14737.8
ssc-miR-30e-3p	245.896	142.463	125.25	146.459	149.328	344.697	177.047	532.484	220.238	145.377	153.438	130.008	164.358	389.281	251.71	366.257	239.834	176.617	323.661	313.813	399.526	361.872	269.415	270.205	172.135	214.668	264.088	260.197	372.698	312.008
ssc-miR-30e-5p	1497.81	985.368	907.606	382.388	726.311	897.964	607.143	2450.71	1184.25	754.494	793.645	611.036	638.876	509.193	545.104	2260.93	705.393	915.948	847.05	1075.17	1504.36	1504.1	1430.63	1200.26	746.39	743.673	1316.11	1624.69	539.173	1629.17
ssc-miR-320	549.031	724.186	421.129	529.987	876.42	250.352	612.037	285.178	652.867	432.186	403.877	655.238	448.008	322.373	403.217	389.148	748.501	296.588	175.146	362.805	232.441	381.889	363.724	476.774	418.768	355.898	364.995	345.034	329.495	331.279
ssc-miR-324	10.5319	12.3285	8.16846	17.6662	7.42729	9.09757	12.9547	11.3617	12.7164	12.3965	5.29097	9.10053	4.41823	12.165	12.0243	10.1249	10.189	8.01588	11.2667	9.26873	9.75896	12.8235	4.41212	10.769	11.0054	12.9124	12.1088	9.9529	9.79267	13.765
ssc-miR-326	21.0637	27.3967	17.5471	50.1493	28.9273	58.6288	21.5911	16.6638	23.8095	26.4833	21.1639	26.0015	29.1603	35.6261	29.6601	13.6466	23.5131	26.7196	25.6061	15.8893	43.7675	20.0171	21.2333	30.9365	38.3777	28.6494	28.2539	24.6453	48.9634	24.4712
ssc-miR-328	9.61605	6.84917	13.009	17.0963	17.2	18.1951	12.9547	9.08934	9.74025	11.2695	8.81828	18.2011	4.41823	18.2475	15.2308	7.0434	10.9728	12.5582	8.19396	7.94463	13.0119	8.44472	14.0636	18.9926	16.6491	20.5791	10.0907	7.10921	21.3135	10.0944
ssc-miR-331-3p	22.4374	42.0083	38.7245	41.6011	41.8274	58.6288	54.9854	21.2085	46.8073	43.3876	33.5095	62.4036	35.3458	51.2669	43.2877	18.0487	39.9723	63.0582	25.6061	30.4544	57.6666	69.1216	65.906	83.2152	62.0816	77.0708	77.8425	51.1863	77.1893	42.8246
ssc-miR-331-5p	2.28954	5.02273	2.72282	2.84939	3.9091	1.68474	3.45458	3.02978	5.14069	2.81738	3.52731	6.50038	1.76729	4.34465	7.21461	2.20106	0.78377	1.33598	2.04849	3.97231	1.77436	3.44044	3.8606	3.52441	1.41094	2.82458	3.45967	2.36974	4.60832	3.36479
ssc-miR-335	33.8851	70.7748	49.9183	45.5902	51.2092	47.8465	63.6219	67.0339	55.7358	63.6727	45.8551	45.5027	75.9935	23.4611	36.073	46.6625	48.5938	36.3386	40.9698	37.0749	49.9777	45.0385	72.7999	49.7333	60.3884	45.5969	69.1933	72.514	14.977	46.1894
ssc-miR-339	5802.6	7722.67	8972.9	4833.71	5402.37	8922.7	8760.24	7554	8838.19	8342.25	4684.27	7496.24	5559.9	7367.66	5564.07	7664.98	7672.33	9135.16	4986.02	5512.25	9133.8	8305.85	7759.26	8178.39	10080.9	12203.4	10242.1	8705.47	8524.81	7175.87
ssc-miR-339-3p	51.7435	75.7975	97.7189	92.8901	94.2093	73.4545	93.8494	71.9573	84.9566	81.7039	59.9643	65.0038	57.437	85.1551	75.3526	90.2435	61.9179	105.81	44.0425	50.316	50.2734	69.4343	80.7969	96.3338	87.7608	62.5444	71.4998	55.4519	70.2768	60.8721
ssc-miR-339-5p	5802.6	7722.67	8972.9	4833.71	5402.37	8922.7	8760.24	7554	8838.19	8342.25	4684.27	7496.24	5559.9	7367.66	5564.07	7664.98	7672.33	9135.16	4986.02	5512.25	9133.8	8305.85	7759.26	8178.39	10080.9	12203.4	10242.1	8705.47	8524.81	7175.87
ssc-miR-340	13.2793	8.67562	8.47099	1.13976	3.51819	8.08673	4.60611	23.1021	14.6104	11.833	12.3456	3.90023	9.7201	6.08251	4.80974	33.4561	10.9728	13.3598	10.2424	15.8893	21.2923	26.898	13.7879	16.643	7.90129	9.28078	13.8387	19.9058	7.48852	27.5301
ssc-miR-342	1187.81	1794.03	3346.34	6171.21	3626.86	4770.5	1888.5	2662.42	2134.74	3303.09	1384.47	3273.59	2044.76	8017.62	2662.99	1588.29	2316.04	3639.21	3446.58	4699.25	2533.49	852.603	3299.16	2335.31	3864.01	797.34	1497.17	1087.71	3796.68	995.671
ssc-miR-345-3p	10.5319	5.02273	4.53803	3.41927	5.08183	6.73894	2.01517	5.30212	5.41125	2.2539	5.29097	3.90023	7.95281	1.73786	8.01623	5.72276	8.62147	5.61112	4.09698	2.64821	3.84444	1.8766	2.75757	4.89501	5.0794	4.03512	2.59475	5.21342	2.30416	1.22356
ssc-miR-345-5p	10.9898	5.02273	1.21014	1.70963	1.17273	4.04337	1.43941	2.27234	5.95237	5.63476	0	1.30008	1.76729	1.73786	0.801623	4.84234	3.13508	4.80953	1.02424	1.3241	2.95726	2.81491	4.68788	4.50341	3.10408	2.01756	2.01814	1.42184	0.57604	2.14123
ssc-miR-34a	0.457907	1.82645	0.302535	0.569878	0	0	0.287882	0	0.270562	0.563476	0	1.30008	1.76729	0	0	0	0	0.267196	0	0	0	0.312767	0.275757	0.1958	0.846567	0	0	0	1.15208	0
ssc-miR-361-3p	199.19	187.211	335.209	366.432	289.273	308.307	323.003	235.565	293.019	301.459	156.965	208.012	185.566	353.655	327.864	228.47	291.563	379.953	248.891	263.497	255.212	214.246	290.097	357.532	349.35	299.002	275.62	200.954	337.559	239.206
ssc-miR-361-5p	447.375	396.339	450.778	506.052	461.665	374.685	504.657	365.089	527.867	263.143	587.297	551.232	431.219	413.611	547.509	418.202	395.02	397.855	507.001	528.318	396.864	446.944	429.078	472.662	209.949	361.95	453.505	405.699	288.596	429.469
ssc-miR-362	10.9898	7.30579	5.74817	1.70963	4.30001	7.41284	6.04552	12.8766	8.11687	8.45213	5.29097	9.10053	3.53458	2.60679	1.60325	12.3259	3.13508	8.81747	8.19396	2.64821	5.91452	3.75321	10.4788	6.85301	8.46567	2.82458	2.59475	5.21342	4.60832	7.95313
ssc-miR-363	243.607	132.417	132.813	73.5143	102.027	197.451	218.79	199.208	170.184	126.782	52.9097	96.2056	93.6664	58.2183	228.463	370.659	111.295	150.699	173.097	153.596	243.974	314.018	129.054	183.465	157.461	71.8251	163.469	244.083	73.157	307.725
ssc-miR-365-3p	7.32651	6.39256	6.35324	11.3976	8.20911	15.4996	10.0759	5.68084	8.11687	5.07128	5.29097	14.3008	13.2547	15.6407	4.80974	6.60319	5.48639	4.27514	14.3394	11.9169	9.46324	11.5724	13.7879	6.46141	7.33691	7.26322	8.93747	8.05711	10.3687	7.03546
ssc-miR-374a-5p	0	0.456612	0.302535	0	0.39091	0.673894	0.575763	2.27234	1.08225	0	0	1.30008	0.883646	0	0.801623	2.20106	0	0.801588	0	0	0.591452	0.938302	0.827272	0.587401	0.282189	0.403512	0.864917	1.89579	0	1.22356
ssc-miR-374b-5p	1.83163	2.73967	1.21014	1.70963	3.12728	5.05421	2.30305	3.78723	3.24675	0	0	7.80045	0.883646	0.86893	3.20649	3.5217	1.56754	5.61112	3.07273	3.97231	5.6188	3.75321	4.68788	5.09081	3.95064	2.01756	2.59475	1.89579	0	3.97657
ssc-miR-378	237.196	186.754	75.0288	95.1696	121.182	131.409	85.213	214.357	150.703	191.018	128.747	110.506	128.129	177.262	136.276	350.849	196.726	110.352	128.031	131.086	176.844	140.432	209.024	118.655	199.79	109.352	119.647	150.715	147.466	232.476
ssc-miR-421-3p	48.0802	52.9669	58.3893	49.5794	66.4547	51.5529	53.546	70.8211	64.935	77.1961	67.0189	63.7037	58.3206	39.1019	48.899	62.5102	50.1613	58.5159	49.1637	52.9642	56.4837	67.245	59.5636	52.8661	53.0515	31.4739	86.4917	83.4148	39.1707	68.2134
ssc-miR-423-3p	6096.58	5923.17	7022.75	11726.4	6896.04	9250.21	10109.3	7154.83	7759.19	6871.02	6841.22	8001.97	4626.77	11655.8	8824.27	6122.03	7366.66	7253.57	7310.03	6989.95	6835.12	7053.53	7513.01	8402.77	5884.2	7840.64	9804.41	7187.89	13675.8	8240.98
ssc-miR-423-5p	7927.75	11523.5	14273.6	21443.4	13068.5	5238.85	15609.2	2733.62	11646.1	5701.81	11966.4	14066.8	8931.89	8765.77	14691.4	3173.05	13393.9	8641.65	9056.37	9778.51	6081.61	8192.94	7216.29	8848.81	4684.34	10275	10428	8378.92	12677.5	8142.48
ssc-miR-425-3p	95.2447	120.545	89.853	96.3094	111.8	73.1175	80.8948	94.3019	73.593	96.9178	59.9643	33.802	62.7388	58.2183	61.725	74.3959	79.9446	79.3572	51.2122	51.6401	83.6905	75.3769	70.8696	69.7049	90.3005	91.5972	81.0139	99.529	54.7238	42.5187
ssc-miR-425-5p	2871.54	3212.72	3979.25	5559.73	4063.51	5401.26	5571.37	4097.4	3377.7	3732.46	2975.29	3247.59	2787.9	5297.87	4319.95	3228.52	3491.7	3820.1	2990.79	3042.79	2948.09	2565.32	3706.45	3813.21	4226.63	3538.4	2883.63	2964.07	3888.84	2372.79
ssc-miR-4331	0	0	0.605071	0.569878	0.39091	0.336947	0	0	0.811687	1.69043	0	1.30008	0	0	0	1.76085	0	0.267196	0	0	1.1829	1.25107	0.827272	0.1958	0.564378	0.403512	0.864917	0.473948	0	0
ssc-miR-4332	1.83163	3.19628	2.11775	7.40841	0.78182	2.35863	2.01517	0.757445	2.43506	5.07128	1.76366	2.60015	2.65094	4.34465	1.60325	0.440212	2.35131	1.06878	3.07273	3.97231	2.36581	2.81491	1.9303	4.30761	7.05472	4.03512	1.44153	2.36974	1.72812	1.83534
ssc-miR-4334-3p	4636.77	5861.07	7089.01	3089.31	3771.5	6628.09	6445.38	5810.74	6880.4	6795.51	3513.2	5746.33	4384.65	5366.51	4239.79	6203.91	5966.06	7281.62	3804.04	4389.41	7166.63	6774.54	5487.3	6159.49	8198.72	9567.67	8013.45	6696.88	6315.12	5791.11
ssc-miR-4336	0	0	0.302535	0	0.39091	0.673894	0	1.13617	0.541125	0	0	0	0	1.73786	0.801623	0.440212	0.78377	0	1.02424	0	0.591452	0.312767	0.827272	0.783202	0.564378	0	0.576611	0	0.57604	1.52945
ssc-miR-450c-5p	0.457907	0	0	0	0	0.336947	0	3.78723	0	0.563476	0	1.30008	0	0.86893	1.60325	0.440212	0	0.267196	0	0	0	0	1.10303	0.1958	0	0	0	0	0	0
ssc-miR-451	88308.8	119150	112060	56804.9	119196	104795	90447	118951	118392	86436.6	90874.1	115730	136050	52287.9	59845.2	144198	75271.7	113048	96065.9	104294	138861	137171	126272	116443	106879	130856	151704	175552	49121.2	114433
ssc-miR-455-3p	0	1.82645	0.605071	0	1.17273	0.336947	0.863645	0.757445	0.270562	0.563476	0	2.60015	0	0	0	0.440212	0	0.801588	0	5.29642	0.591452	0.312767	0.275757	0.391601	0.564378	0	0.288306	0.947895	1.15208	1.52945
ssc-miR-490	2.28954	0	2.42028	0	2.73637	2.69558	0	0.378723	1.89394	7.88866	0	0	0	5.21358	0	2.64127	0	1.87037	0	1.3241	3.25299	0	0.275757	1.958	4.51502	0	0.288306	0.473948	1.72812	0.61178
ssc-miR-490-3p	2.28954	0	2.42028	0	2.73637	2.69558	0	0.378723	1.89394	7.88866	0	0	0	5.21358	0	2.64127	0	1.87037	0	1.3241	3.25299	0	0.275757	1.958	4.51502	0	0.288306	0.473948	1.72812	0.61178
ssc-miR-491	4.57907	5.93595	7.26085	6.83854	10.1637	3.70642	9.21222	4.92339	7.57575	7.32518	12.3456	9.10053	11.4874	10.4272	8.81786	3.96191	10.9728	7.48149	7.16971	1.3241	8.28033	6.25534	6.89393	10.1816	7.05472	6.05268	9.22578	6.63527	8.6406	8.8708
ssc-miR-499-3p	0	0	1.51268	0	0	0.336947	0.863645	1.13617	0.811687	0	0	0	0	0	0	0.880425	0	0.267196	0	0	0.591452	1.56384	0.827272	0.979002	0.564378	0.403512	0	0	0	0
ssc-miR-499-5p	0	0	1.21014	0	0	0	0	0.378723	0.270562	0	0	0	1.76729	0	0	0.880425	0	0.267196	0	0	1.47863	0.625534	1.10303	0.587401	0.282189	0.403512	0.576611	0.947895	0	0
ssc-miR-500	191.405	188.581	124.04	175.522	134.082	205.875	100.471	193.149	175.054	138.051	109.347	87.1051	95.4337	152.063	108.219	163.759	181.051	337.201	198.703	156.244	125.388	77.2535	259.212	327.574	261.871	75.4567	81.8788	101.425	69.1248	86.5668
ssc-miR-504	8.70024	10.0455	10.5887	13.1072	9.38184	7.74978	10.0759	3.02978	6.4935	2.2539	7.05462	9.10053	7.95281	5.21358	8.01623	6.16297	10.9728	6.14551	3.07273	10.5928	5.91452	5.62981	11.8576	6.06981	5.92597	9.68429	6.91933	9.005	12.0968	8.25902
ssc-miR-505	36.6326	39.2686	39.0271	42.7409	39.4819	82.2151	59.0158	45.4467	48.4307	45.078	21.1639	27.3016	35.3458	94.7134	49.7006	33.8964	43.8911	49.6984	39.9455	18.5375	64.1726	59.113	69.4909	75.9706	54.1803	62.9479	53.0482	47.8687	93.8945	37.6244
ssc-miR-532-3p	17.4005	25.5702	27.5307	47.2999	19.9364	34.3686	40.0156	15.5276	26.2446	24.2294	14.1092	26.0015	24.7421	33.0193	27.2552	15.8476	17.2429	33.3995	19.4606	19.8616	35.1914	33.7789	32.5394	31.9155	35.838	31.8774	45.264	31.2805	58.18	34.8714
ssc-miR-532-5p	71.8914	56.1632	55.969	51.289	60.2001	48.5204	42.6065	93.9232	68.1817	94.6639	61.728	80.6047	90.1318	63.4319	68.138	117.537	79.9446	63.3254	90.1335	105.928	90.1965	99.46	80.2454	69.5091	85.5032	44.7898	104.655	85.7845	65.0925	114.403
ssc-miR-574	16.0267	16.438	14.8242	65.536	44.1728	49.8682	47.5005	8.71062	15.4221	19.1582	14.1092	13.0008	23.8584	28.6747	22.4455	14.0868	19.5943	36.0715	19.4606	39.7231	33.7128	30.0257	30.3333	34.0693	30.7586	31.4739	27.9656	30.8066	36.8665	30.589
ssc-miR-582	48.0802	57.0764	36.0017	43.3107	12.1182	79.8565	27.3488	37.8723	71.9696	35.499	33.5095	40.3023	21.2075	39.9708	36.8747	64.271	83.0797	127.452	89.1093	35.7508	90.1965	39.4087	30.8848	91.0472	76.191	63.3514	58.526	62.5611	12.6729	37.3186
ssc-miR-628	2.74744	0.913223	1.21014	1.13976	3.12728	1.68474	1.15153	2.27234	3.78787	0	0	0	0	0.86893	0	2.20106	0.78377	2.40476	0	0	2.95726	1.25107	1.10303	3.32861	1.69313	2.01756	1.15322	1.89579	1.72812	0.917669
ssc-miR-652	6.4107	4.1095	4.84057	4.55902	5.08183	3.03252	3.45458	2.27234	4.87012	5.63476	3.52731	3.90023	7.95281	3.47572	0	9.24446	3.13508	4.00794	6.14547	2.64821	2.66154	3.44044	4.68788	5.87401	6.20816	2.82458	4.32458	3.79158	1.15208	2.44712
ssc-miR-664-3p	59.5279	52.5103	75.0288	74.654	67.6274	50.2051	79.7432	41.2808	73.593	54.6571	81.1282	85.805	103.387	72.1212	68.138	58.108	61.9179	68.6694	58.3819	68.8535	54.4136	60.3641	57.0818	72.6419	62.0816	48.8249	62.5623	48.8166	54.1477	68.5193
ssc-miR-664-5p	2.28954	4.56612	3.63042	3.41927	5.08183	2.35863	2.59094	1.51489	4.329	0.563476	0	2.60015	1.76729	2.60679	4.80974	2.20106	2.35131	2.93916	3.07273	2.64821	0.591452	0.938302	0.827272	2.3496	1.69313	2.42107	0.288306	0.473948	1.15208	2.14123
ssc-miR-671-3p	16.0267	21.9174	10.5887	26.7843	21.1091	48.5204	27.0609	21.5872	18.9394	22.539	22.9275	19.5011	6.18552	55.6115	32.0649	24.2117	41.5398	16.299	34.8243	25.158	31.9384	17.8277	21.2333	28.5869	20.882	20.9826	16.7217	10.4268	66.2446	18.9652
ssc-miR-671-5p	18.3163	21.9174	19.0597	24.5048	20.7182	13.4779	22.1669	23.1021	31.6558	35.499	29.9822	52.003	35.3458	39.1019	34.4698	28.1736	19.5943	19.2381	32.7758	31.7785	23.3624	28.1491	31.4363	15.664	18.6245	51.246	35.4616	41.2334	30.5301	26.6124
ssc-miR-676-3p	1.83163	1.82645	3.02535	3.98915	1.17273	3.36947	0.863645	2.65106	3.78787	1.12695	1.76366	0	0.883646	3.47572	1.60325	1.76085	1.56754	2.67196	0	1.3241	0.295726	1.25107	0.827272	4.30761	1.41094	2.82458	3.17136	2.36974	1.72812	4.28246
ssc-miR-7	134.167	141.55	53.2462	71.8046	70.7547	74.4653	99.6071	199.587	78.4631	163.971	121.692	83.2048	71.5753	25.199	31.2633	194.574	120.701	55.0424	48.1395	120.494	148.159	147.626	112.785	57.1737	166.209	94.8253	117.917	147.872	33.4103	136.733
ssc-miR-744	82.4233	160.727	117.989	192.049	161.055	103.443	144.805	57.1871	132.576	73.2518	141.092	156.009	121.943	126.864	120.243	55.0266	193.591	77.4868	82.9638	103.28	110.306	101.649	96.7908	111.41	65.75	119.843	134.35	136.971	179.148	122.356
ssc-miR-769-3p	0.457907	2.73967	2.42028	2.27951	1.95455	5.7281	0	8.71062	2.1645	6.19823	0	0	0	1.73786	1.60325	3.08149	2.35131	2.93916	3.07273	1.3241	3.54871	2.50214	2.48182	1.3706	4.51502	2.01756	3.45967	2.84369	3.45624	2.44712
ssc-miR-769-5p	528.883	393.599	315.242	244.478	302.173	407.706	315.518	621.105	460.768	441.201	305.113	263.915	537.256	438.81	408.828	584.162	450.668	323.307	302.152	454.168	454.235	557.664	415.566	443.879	384.623	412.793	478.011	552.149	427.997	589.45
ssc-miR-874	3.66326	1.82645	0.907606	2.84939	1.17273	5.05421	1.72729	4.16595	3.78787	2.81738	0	10.4006	1.76729	9.55823	0.801623	2.20106	1.56754	3.74074	2.04849	5.29642	2.95726	0.938302	3.8606	4.11181	5.64378	1.61405	1.72983	0.947895	2.8802	1.83534
ssc-miR-92a	126497	119937	159407	255301	228645	151895	198679	135348	138086	115775	235575	224348	216927	278770	298480	141880	234261	129887	288585	395379	135541	152070	139858	149810	98157.7	165054	169900	138960	257010	187163
ssc-miR-92b-3p	3303.34	2498.12	3335.15	5620.14	2721.91	3441.24	4414.38	3594.84	2894.48	3372.4	5465.57	6519.88	2759.62	8170.55	8589.39	4382.31	4634.43	2321.93	7424.75	6302.74	2969.09	2878.08	2922.48	2265.02	2418.08	3500.87	3594.02	3091.09	7440.13	4614.04
ssc-miR-92b-5p	2.74744	2.73967	0.907606	2.27951	4.30001	0.336947	1.72729	0.378723	2.70562	1.12695	7.05462	5.2003	0.883646	1.73786	2.40487	0.880425	2.35131	0.801588	4.09698	1.3241	0.295726	2.50214	1.10303	1.3706	0.564378	4.43863	1.15322	1.42184	2.8802	1.52945
ssc-miR-935	0.457907	0	0	0.569878	0	1.34779	0	0	0	0	0	0	0	0.86893	0	0	0	0.267196	0	1.3241	0.295726	0	0.551515	0	0.282189	0	0	0	1.15208	0
ssc-miR-98	16.0267	22.8306	11.7989	4.55902	12.5091	11.7931	11.2274	19.6936	13.2576	17.4677	8.81828	23.4014	5.30187	11.2961	8.81786	19.3693	27.432	13.3598	12.2909	5.29642	23.0666	18.4533	14.8909	12.3354	18.6245	24.6142	22.1995	18.484	18.4333	17.7416
ssc-miR-99a	1322.44	1326.91	1295.76	1812.78	1572.63	1428.66	797.72	2492.75	1726.46	1197.39	1469.13	1136.27	976.428	925.41	1025.28	1215.43	868.418	2505.76	879.826	1238.04	626.052	430.055	2575.85	3021.59	2338.5	494.706	394.979	529.399	286.292	371.962
ssc-miR-99b	78.3021	91.3223	119.199	267.273	117.273	162.745	68.8037	169.289	111.742	67.0536	253.966	105.306	100.736	167.703	62.5266	59.4287	50.1613	116.765	39.9455	88.715	47.0205	33.4661	120.506	127.27	104.128	21.3861	16.7217	18.484	28.802	13.1533
