# Supplementary material for: MicroRNA Buffering and Altered Variance of Gene Expression in Response to Salmonella Infection
Source: PLoS One. 2014 Apr 9;9(4):e94352. doi: 10.1371/journal.pone.0094352 (PMC3981782; doi:10.1371/journal.pone.0094352)
Supplement: Table S2 — Normalized mRNA expression level in pigs. (XLSX) [file pone.0094352.s004.xlsx]

## Sheet: 工作表1
id	d0_109	d0_116	d0_138	d0_18	d0_39	d0_73	d0_82	d0_125	d0_136	d0_141	d0_4	d0_28	d0_30	d0_70	d0_83	d2_109	d2_116	d2_138	d2_18	d2_77_39	d2_77_73	d2_77_82	d2_125	d2_136	d2_141	d2_4	d2_28	d2_30	d2_70	d2_83
ENSSSCG00000012637	0.490651	0.287977	0.315333	0.155977	0.240242	0.0433611	0.109254	0.200559	0.585238	0.274095	0.155016	0.0850363	0.208455	0.132315	0.471336	0.316019	0.562604	0.0258637	0.180179	0.132258	0.782305	0.234786	0.635076	0.18794	0.505709	0.227792	0.388959	0.1199	0.932111	0.501997
ENSSSCG00000021586	1.05504	1.44316	1.45079	1.55007	0.911881	1.62789	1.17622	1.43947	1.18474	1.07821	0.684673	1.17371	0.966739	0.706158	1.17968	0.988687	0.79872	0.899598	0.746077	0.817816	1.51169	1.51229	1.27628	1.77548	0.822911	1.68523	1.55276	1.67147	0.831306	1.1702
ENSSSCG00000030681	36.0754	14.3294	21.8867	38.7494	11.8284	29.6536	22.8963	37.0372	27.9072	35.7085	28.8672	41.7905	25.2843	32.9695	23.2158	47.3086	36.8396	71.3977	9.23705	21.4097	81.3967	50.8257	15.0874	28.6198	90.5835	59.512	46.9018	36.0566	29.3936	60.0933
ENSSSCG00000003493	98.0976	223.303	143.134	195.173	243.706	255.215	116.66	190.995	125.499	198.933	87.5726	157.862	120.565	147.085	179.273	137.257	120.53	146.859	233.168	246.601	124.398	75.6424	91.4593	111.466	158.392	188.73	163.872	196.737	107.266	226.455
ENSSSCG00000023215	3.75188	1.46403	0.688934	3.15218	0.96774	4.57094	1.16364	9.14696	1.49172	8.90771	0.84669	3.41382	0.956401	4.93843	1.57898	1.1699	1.63889	3.4469	0.508469	3.72751	2.75959	1.48187	1.01288	3.75251	2.95115	3.58326	1.89569	4.99353	1.33153	9.53567
ENSSSCG00000029998	1.36544	0.78743	1.13647	1.01186	0.613794	1.156	0.533993	0.868866	0.563419	0.685062	0.551027	0.88793	0.740984	0.725096	0.809793	1.96584	1.66655	1.05727	0.653818	0.834479	3.01255	1.28664	1.27705	0.937576	1.64512	0.769233	1.47567	0.732535	1.1363	1.09048
ENSSSCG00000015261	20.4111	20.1604	13.0963	32.3611	17.9408	39.8756	12.7408	40.4693	14.0262	51.8637	10.8726	26.2843	10.9368	34.7208	18.7798	19.8913	22.5796	42.0682	19.5506	40.5928	20.9614	20.3559	9.13613	25.7204	31.7463	50.0797	18.6393	44.63	10.7532	50.8935
ENSSSCG00000022435	4.65129	3.94404	9.36819	8.89799	6.06924	5.95395	8.09486	5.87915	6.87661	5.48158	6.40259	5.86824	7.90491	5.31153	10.6357	9.8122	8.44026	6.5905	8.31171	7.27907	15.7572	11.5439	12.0209	7.78638	9.92969	8.95208	14.3055	8.76475	10.7554	6.63298
ENSSSCG00000013780	27.6617	69.5222	49.0057	44.2887	79.9451	92.7966	34.1404	28.0217	37.5138	31.8104	32.6042	32.6411	40.587	37.3048	49.9453	40.9885	33.326	37.5351	102.321	79.4389	60.6255	29.2765	14.0826	22.6822	47.5044	45.7208	51.1082	41.5202	20.0717	39.3846
ENSSSCG00000010863	6.66227	3.5129	2.20037	2.34306	2.69148	2.77786	1.34467	2.41305	1.66223	2.31387	1.24747	3.54907	1.88803	1.16918	4.11035	2.30489	3.49602	2.20787	1.97121	1.8031	2.66942	2.45335	2.43711	2.01657	2.6081	2.77485	2.1009	2.57775	2.7304	3.30046
ENSSSCG00000001039	4.25733	5.15473	3.75555	3.47547	8.88111	7.40143	3.05389	3.06891	2.7976	2.72429	2.69329	3.5783	3.38477	1.38931	4.36447	3.02572	3.56368	1.6149	4.50497	2.62078	6.21985	3.73664	7.33978	3.44374	3.83088	2.96538	3.58227	2.27612	5.86885	3.04247
ENSSSCG00000005604	1.08779	1.33584	0.497139	0.691612	2.07723	1.49006	0.314884	0.222322	0.497371	0.440565	0.240572	0.490172	0.351234	0.0977817	0.78024	0.311388	0.463286	0.366979	1.09186	0.950028	0.809383	0.474257	0.484345	0.333335	0.660901	0.444417	0.596999	0.584807	0.445096	0.49464
ENSSSCG00000021989	1.72427	1.62703	5.61467	1.7705	1.55398	5.28384	1.55018	0.920664	0.895511	1.08665	1.94072	0.922666	1.80943	0.662607	1.94074	3.4582	2.95158	1.29521	2.1555	2.16358	6.14851	1.08867	0.339236	0.906311	3.11008	1.82518	5.69366	1.30095	1.31657	0.97763
ENSSSCG00000009925	5.62414	5.27758	3.03431	4.08961	4.38331	4.46099	2.5672	3.40291	3.00416	4.62842	1.84188	4.58522	2.54453	1.94092	4.0041	3.36286	3.64521	3.9903	3.84478	3.93998	2.93392	2.33823	1.68887	3.04776	3.46859	4.06462	3.18417	5.40215	1.94104	6.51373
ENSSSCG00000008334	11.2615	5.97816	3.69993	14.9462	2.99504	9.41232	4.05941	14.5117	2.67044	13.4673	2.7283	12.0564	2.93507	9.83253	7.92689	7.34731	10.8449	20.2819	1.99667	9.46619	3.44217	6.73405	4.57033	14.1703	14.3658	15.8585	7.19679	12.134	5.60864	16.416
ENSSSCG00000027234	1.04163	1.11691	0.353313	0.314575	3.6339	3.2794	0	1.51683	0.491796	1.72748	1.56318	1.28626	0	0.444754	0.316864	1.77041	1.08063	0.52162	0.302822	0.266737	1.64349	2.89371	0	1.05288	0	0.91882	1.20685	1.51134	0.241011	1.68738
ENSSSCG00000020837	1.76964	1.21471	0.86372	1.26388	2.29417	3.11396	0.970686	1.114	0.790391	0.975987	1.31658	1.62545	0.96355	0.888326	3.28101	1.64539	1.70694	1.22538	1.65343	1.6156	1.90593	1.72031	1.61146	1.29151	2.0747	1.51622	3.10984	1.58394	1.63542	1.06319
ENSSSCG00000000483	0.854151	0.636191	0.438131	0.439222	1.02972	0.770893	0.21033	0.212239	0.283075	0.27837	0.169245	0.529827	0.194761	0.158305	0.523716	0.123596	0.389118	0.313974	0.477468	0.193677	0.348472	0.193825	0.200353	0.367109	0.0959753	0.268453	0.163788	0.415192	0.32724	0.550158
ENSSSCG00000011023	0.905964	1.56726	0.778485	0.930254	1.26424	1.33107	0.76658	0.762246	0.969551	0.741229	0.770434	0.845266	1.48701	0.567348	1.1575	0.96496	0.892891	0.362946	0.895497	0.634124	0.97202	0.366084	0.519869	0.512822	0.482447	0.665959	1.38206	1.13923	0.76861	0.913181
ENSSSCG00000008974	9.75502	8.33483	6.19136	6.47945	10.3535	10.022	5.06235	4.97347	5.73344	6.93548	4.78376	8.49742	6.90769	4.5414	7.50662	6.35502	6.24266	4.95129	8.27388	5.87158	8.74813	7.05214	5.11509	6.98124	5.58747	7.98362	6.68938	8.06588	5.89692	8.45461
ENSSSCG00000027276	4.50477	3.54044	4.35417	6.27691	3.80565	8.73794	2.33979	6.09319	2.34675	5.51107	1.55991	5.78545	2.7824	6.21988	3.00272	1.67517	2.82873	4.45697	2.91372	5.96179	3.42681	3.24655	1.77101	8.29067	3.54251	6.53882	3.31474	5.92591	2.58383	8.0284
ENSSSCG00000029803	0.671793	0.860399	0.790456	0.879264	1.01437	1.15801	0.62108	0.609771	0.566322	0.76102	0.35273	0.76477	0.702545	0.348363	0.828962	0.336045	0.602951	0.495854	0.685536	0.598342	0.509361	0.261925	0.257832	0.327747	0.379523	0.776121	0.695052	0.866912	0.296222	1.08768
ENSSSCG00000027185	2.88274	1.54727	3.78972	2.21885	4.76621	5.07151	1.87451	4.36367	1.96134	1.28845	0	3.97329	5.26869	2.13918	3.63725	5.32555	5.37978	4.68659	3.8278	2.69558	2.83374	1.08955	4.02499	2.26942	1.75165	1.2029	3.39039	3.632	2.01204	6.31422
ENSSSCG00000004902	0.565769	0.415995	0.98694	1.074	0.657927	0.610708	0.512919	0.470787	1.06849	0.53617	0	1.0646	0.130486	0	0.786776	1.97818	0.922354	0.97139	0.375955	0.827889	0	0.326596	1.74916	1.30716	0.583132	0.57036	1.12373	0.28145	1.19686	0.436435
ENSSSCG00000022944	12.5156	9.65772	12.2345	16.0025	7.87152	18.6649	6.5204	25.0821	4.66175	15.7277	3.125	23.0602	11.4438	17.1932	8.7328	7.40601	10.4619	11.2864	4.83836	11.8504	7.84525	7.63692	5.1128	16.7812	3.94072	7.98958	6.38706	14.657	8.8557	21.7704
ENSSSCG00000010523	1.2163	1.543	1.55727	2.25569	1.87261	2.57445	0.471098	1.2972	0.420588	0.931872	0.668423	0.930786	1.07862	0.936264	1.41746	0.395988	1.93719	2.16184	1.71322	2.35135	2.16235	1.33254	0.707778	1.02511	0.953461	1.32979	0.178634	0.139193	1.06228	1.16555
ENSSSCG00000024596	1.84428	1.00581	0.729137	1.57872	1.12206	3.27107	0.594242	5.69144	0.369063	1.58806	0.293269	2.05118	0.532397	0.834404	0.936288	0.780546	0.874303	1.55355	0.511312	1.02587	1.20251	1.18449	0.853048	3.05187	1.12038	1.05583	0.481137	1.33265	0.768673	1.7807
ENSSSCG00000014869	0.129513	0.145817	0.175719	0.127118	0.188261	0.299017	0.119861	0.125732	0.168158	0.171832	0.170066	0.159929	0.182955	0.0691242	0.147742	0.0770446	0.100771	0.121606	0.18826	0.223866	0.234999	0.139012	0.095552	0.085093	0.0917726	0.0428412	0.168813	0.131541	0.224749	0.0699345
ENSSSCG00000012995	20.8964	51.5236	35.3288	41.5624	41.592	48.1424	32.8937	44.033	32.2445	47.886	23.6829	42.5363	31.8252	39.7555	38.3222	37.2556	30.3729	38.9416	47.6191	46.1531	49.9539	29.7129	19.124	34.0375	39.3455	49.1059	46.9403	49.8375	34.3359	53.9059
ENSSSCG00000011631	4.15672	3.5261	2.0679	2.95704	5.53203	5.23471	2.0517	1.52447	3.31455	2.08343	2.21797	2.73758	3.20627	1.02546	3.48434	3.51681	3.25823	2.17409	3.54476	2.17619	4.37236	3.5926	3.1349	2.09149	2.52297	2.85184	2.78261	2.84135	3.54789	2.94286
ENSSSCG00000023223	11.4791	8.83247	7.5513	5.63082	14.6434	11.5649	3.67918	3.64713	4.4672	4.06133	2.29691	6.64366	6.4021	2.01995	7.02624	3.40548	7.57841	2.29938	7.11937	3.99065	4.82984	4.49794	2.53217	2.92541	3.8721	4.66398	5.96482	5.00675	6.1813	6.31121
ENSSSCG00000030048	0.594881	1.40577	1.5121	1.12447	2.14061	1.62492	1.41416	0.69756	1.30484	0.829592	1.42348	0.947775	1.44427	0.980235	1.46346	0.854196	0.583351	0.597411	2.00549	1.47463	1.37769	0.689148	0.805669	0.614564	1.15606	1.28733	1.4818	1.27993	0.573494	0.954633
ENSSSCG00000030073	4.0458	4.62305	3.87353	4.53697	5.69905	8.48529	2.77743	3.82393	2.73914	4.09167	1.92457	3.1924	4.06692	4.38062	4.60713	4.54626	4.02306	4.74014	4.29644	5.78617	7.01464	5.86073	4.38538	5.92595	4.8466	5.333	5.14745	4.43035	5.44005	4.73205
ENSSSCG00000027351	0.0238964	0.0409975	0.0324219	0.0866014	0.0277889	0.0802495	0	0.0927949	0	0.0634093	0.071723	0.118034	0.0385793	0.0408131	0.174463	0.0974776	0	0.0239333	0.0277886	0	0.0603264	0	0	0	0.147778	0.042158	0.0553736	0.0277378	0.0884658	0
ENSSSCG00000016541	0.894714	0.840595	0.52025	0.617613	0.693635	1.14419	0.360498	0.0827163	0.321847	0.565268	0	0.701484	0.275131	0.291061	0.414736	0.521383	0.574248	0.341368	0.891808	0.610974	0.537784	0.559481	0.335288	0.895767	0.483041	0.300653	0.691087	0.296723	0.315454	0.782207
ENSSSCG00000005665	2.97282	3.33885	2.57808	1.88816	3.10067	6.99869	2.26909	2.32073	1.91004	2.64303	3.95542	2.47257	3.06769	3.14062	2.61045	3.87554	1.81232	2.73186	2.85116	2.51141	5.95749	4.58214	4.673	4.06443	6.03335	4.05515	4.3676	2.7748	2.04227	2.11829
ENSSSCG00000026750	1.96977	1.22783	2.88263	2.61129	1.49859	0.599751	2.97998	1.4781	2.56151	1.09274	3.82958	2.22862	4.92862	2.24245	2.99189	1.73717	1.52597	0.995332	1.71411	1.00179	2.71866	2.2185	4.41564	4.37005	7.4467	5.52008	5.79335	1.32252	4.2161	0.840975
ENSSSCG00000028343	16.9983	21.2401	12.7277	16.3687	25.2349	24.3574	9.2183	11.6475	10.8476	12.8433	8.18717	13.145	12.5491	10.4918	16.0156	15.2884	12.7691	20.923	23.7002	21.3304	24.3398	19.0764	16.2636	18.4713	15.806	16.0998	16.0977	16.462	19.3962	17.6154
ENSSSCG00000003561	7.36243	9.72313	7.66609	13.3616	8.24313	11.8161	6.08483	15.2923	7.24324	17.9007	4.41955	11.2763	5.52848	9.00681	10.042	6.00654	12.221	12.6898	5.25643	8.03247	5.83528	2.83665	1.95379	5.9259	8.7884	16.7344	7.06226	15.2635	3.48625	12.463
ENSSSCG00000002716	0	0	0	0.398231	0	0.276767	0	0.640068	0	0.437376	0	0.271387	0	1.40757	0	0	0	0	0	0	0	0.333022	0	0.133288	0	0	0.190974	0	0	0.178009
ENSSSCG00000021184	2.03699	1.67418	1.39346	1.16105	2.52017	1.75885	0.719989	0.715919	1.06445	0.957717	0.629528	1.36916	0.871198	0.26663	1.61225	1.27454	1.2491	0.64245	1.57243	1.2204	1.67109	1.1087	0.59082	0.99146	1.16751	1.06872	1.10082	1.15337	1.13772	1.34938
ENSSSCG00000004739	0.176326	0.183169	0.0496567	0.109295	0.123019	0.160834	0.137497	0.0710613	0.13371	0.216165	0.154268	0.113449	0.139378	0.0625084	0.146946	0.0279551	0.0639873	0.127377	0.191757	0.0814143	0.113611	0.101517	0.204783	0.153651	0.113167	0.0773456	0.0942308	0.178346	0.0761119	0.216867
ENSSSCG00000006824	26.3815	18.4921	11.3098	26.5577	24.0033	37.7863	9.04275	26.9749	10.5528	24.1853	8.06483	27.8014	10.845	12.6724	16.162	9.50765	14.73	27.4927	14.8777	24.4894	13.0656	14.8676	9.22127	24.7654	10.8576	19.662	12.2052	24.2073	13.4234	33.5693
ENSSSCG00000023408	0.0288023	0.0598821	0.0270965	0.0425803	0.0634211	0.0786992	0.0498263	0.105891	0.0586494	0.0406683	0.0755676	0.0511312	0.0903586	0.0436675	0.0259556	0.0342342	0.015672	0.0340536	0.0234225	0.0580225	0.0230123	0.0395655	0	0.0605548	0.0496832	0.0710685	0.0808802	0.0807289	0.0505426	0.0618711
ENSSSCG00000000749	0.0805724	0.177728	0.171786	0.38933	0.22755	0.318899	0.0730459	0.178789	0.130428	0.351243	0.0345474	0.227418	0.836226	0.530786	0.0980407	0.203462	0.0835892	0.691689	1.39205	1.0136	0.272396	0.349559	0.147197	0.493313	0.842315	0.852875	0.0917498	0.120246	0.010653	0.0870152
ENSSSCG00000017465	0.0274803	0.0235731	0.111855	0.0995908	0.0639137	0.0230713	0.0581309	0	0	0	0.0824797	0	0.0443653	0	0	0.145779	0.0570189	0	0	0.0562971	0.208125	0.0277607	0	0	0.0283236	0.0484805	0.0955187	0.0956945	0.0254333	0.0296777
ENSSSCG00000012784	785.16	714.106	520.435	475.865	876.033	617.146	426.465	339.897	537.434	425.631	424.739	383.815	655.159	429.289	744.354	1328.44	696.382	461.24	913.425	743.029	1735.27	1402.67	1332.16	713.334	1153.59	636.209	1049.79	594.195	1349.13	507.025
ENSSSCG00000022359	24.7079	26.5926	21.0525	21.8484	34.9006	30.922	14.6346	13.5604	17.4829	16.6967	14.8318	12.6382	19.8384	16.0919	24.3323	31.8491	18.3533	15.7386	36.0878	32.2937	42.0409	24.1946	18.0184	16.8897	31.5781	22.4342	26.7568	19.3111	16.7086	17.291
ENSSSCG00000029082	1.5111	1.74916	1.33388	1.49553	1.98308	1.24318	0.962813	1.66141	1.28364	1.81968	0.819659	2.44802	0.979754	0.5597	1.77225	0.965454	1.56138	0.9421	1.0868	0.845404	1.33287	0.6008	0.579072	0.853889	1.00704	1.56313	1.09688	2.05692	0.685232	2.38564
ENSSSCG00000027526	11.0852	16.3162	9.70402	9.69115	21.9974	25.144	13.2891	12.9747	15.4137	15.7694	10.1851	14.1828	13.3169	14.5932	17.1517	11.4761	16.5011	14.6404	18.3546	17.8073	15.442	12.2882	11.5037	12.4539	17.2905	18.574	19.6786	19.4724	9.95348	18.5306
ENSSSCG00000020809	21.6823	24.9614	29.1102	27.672	33.0473	44.4044	20.918	25.4969	21.0738	20.5221	19.7411	16.9161	26.5831	26.6503	30.0811	29.8212	24.447	26.5996	34.102	34.1271	47.0359	30.2663	24.1848	26.9234	41.7733	32.8502	40.7042	24.8518	24.6013	27.6045
ENSSSCG00000011578	6.19083	4.39045	5.03141	5.59044	5.77366	7.66768	4.14919	4.1059	3.64645	4.79811	2.29966	5.65159	5.49216	4.60625	6.07862	6.37589	4.89646	4.14383	5.66668	4.80308	11.3734	8.17355	5.93923	6.54273	3.88535	4.10922	7.77647	5.15828	9.55896	4.76616
ENSSSCG00000017366	57.6652	46.6272	53.784	58.4765	40.6372	53.3822	38.853	63.8261	40.994	60.9213	36.1547	52.7741	36.8008	61.6183	52.1174	53.4754	83.5189	85.9895	52.1309	71.1308	61.4971	36.0245	23.6406	49.2588	82.6987	84.269	52.959	69.3058	22.6422	72.5161
ENSSSCG00000030480	9.3525	7.76585	4.6904	5.28867	10.9532	9.01473	3.14792	3.91173	3.55343	4.20827	2.69402	4.99747	3.39344	2.47134	7.49147	5.24378	6.13268	5.00191	6.27194	4.61522	7.03805	4.65955	6.46609	6.17033	4.69165	4.71207	5.16541	4.15775	6.9905	5.896
ENSSSCG00000008012	2510.88	1238.58	3576.08	1592	848.27	528.948	2151.96	1225.52	2290.2	1466.27	2598.81	1467.49	3633.75	1806.57	2690.92	3819.65	4307.9	1579.25	1419.59	658.372	1352.67	1244.89	1021.19	633.802	1067.58	630.191	2260.89	1278.79	2003.95	742.834
ENSSSCG00000007203	21.7236	17.8914	19.8877	17.7574	23.4076	21.2537	12.9661	15.0783	14.6533	15.9335	11.7584	16.9761	15.9182	10.2318	17.4816	20.6192	15.063	13.528	20.1499	18.9988	18.4234	16.6569	23.3	23.0111	15.8226	13.6516	15.6254	15.461	21.7291	15.4857
ENSSSCG00000004472	0.210715	0.158161	0.142946	0.127273	0.336928	0.110567	0.111435	0.0511409	0.198975	0.279568	0	0.130101	0.212617	0	0.256399	0.0716288	0.109302	0.131901	0.183777	0.0539594	0.43221	0.266082	0.0259103	0.0212992	0.0542955	0.046468	0.152587	0.275162	0.0487551	0.341347
ENSSSCG00000027140	14.7077	11.823	6.96542	8.93942	13.9839	10.0182	5.38104	5.29824	4.36737	6.13633	3.33162	7.23429	5.97352	2.92272	12.6062	5.21972	8.30094	5.00279	7.04569	6.06399	5.7796	5.51326	5.27766	5.46045	5.38671	5.87487	4.55488	7.08649	7.53379	8.49132
ENSSSCG00000026347	0.954716	1.04228	0.662441	0.50669	1.14104	0.914819	0.356702	0.533505	0.509367	0.731447	0.181061	0.882696	0.393245	0.241331	0.741639	0.164711	0.435671	0.402376	0.727256	0.70757	0.377603	0.230818	0.205213	0.50441	0.35041	0.495731	0.497567	0.616987	0.335556	0.856354
ENSSSCG00000003516	1.5631	1.27613	1.80077	1.63002	2.21268	2.48128	0.681933	1.36216	1.79019	1.04289	0.4677	1.962	1.54376	0.499388	1.77996	0.324572	1.47315	1.08931	1.31136	0.677003	0.919679	0.640837	0.367915	1.01197	0.655992	1.42292	0.993537	1.81009	1.25258	1.9549
ENSSSCG00000027808	0.257622	0.220993	0.349535	0.622422	0.149793	0.648865	0.272483	0.750303	0	1.19631	0	0.212084	0	0.659996	0	0.700591	0.801804	0.387031	0.149792	0.395827	0.325183	0.520502	0	1.87492	0.265528	0	0.149243	0.747588	0.834516	0.973778
ENSSSCG00000009040	0.109351	0.174206	0.0211949	0.0566131	0.0181661	0	0.0330454	0	0.0295023	0	0.0468868	0.0257205	0.0252201	0	0.152067	0.021241	0.0486193	0.0156457	0.0544979	0.0160013	0.0985915	0.015781	0.184404	0.0757937	0.016101	0.0275595	0.0361989	0.0181327	0.028916	0.0168707
ENSSSCG00000001384	4.39885	4.93886	7.69556	7.16168	7.33611	9.33243	6.71261	4.59325	6.89004	5.79839	3.67854	3.89505	8.20607	6.44194	6.49703	5.87789	5.99275	4.94804	7.73377	6.8414	8.70644	6.08495	3.05614	4.80172	6.60983	7.442	7.85955	6.38523	5.2231	6.54618
ENSSSCG00000015275	1.44747	1.72302	1.20829	1.27182	2.29499	2.40534	1.00169	0.489993	1.05262	0.811298	0.818105	1.46986	0.919907	0.600837	1.56672	0.492729	0.756471	0.127801	1.09344	0.603377	0.308742	0.353856	0.999875	0.965308	0.869229	1.13783	0.87528	0.848375	0.857115	1.01381
ENSSSCG00000006788	1.76895	2.01261	0.505278	1.01223	1.38584	2.14173	0.984736	1.77154	1.82864	1.77876	0.502993	1.99279	1.05217	1.84454	1.11022	1.44318	1.77723	3.15174	1.32086	2.05991	1.8333	1.61771	0.732689	1.97252	0.882833	1.57682	1.12186	1.66427	0.844448	2.99632
ENSSSCG00000025620	0.0651708	0.111811	0.0221043	0.157456	0.037894	0.0547157	0.0344632	0.0949018	0.0615386	0.108083	0	0.0536501	0.105215	0.111306	0.17728	0.0886146	0.0845141	0.0326352	0.056839	0.131755	0.162361	0.0493766	0.0961643	0.117814	0.0503779	0	0.0372578	0.0945594	0.120634	0.0351904
ENSSSCG00000001691	30.2638	17.1917	38.9062	26.3232	13.571	12.3731	33.8707	35.4853	41.3166	46.8927	56.1253	64.2503	42.5187	59.7299	31.3592	86.683	56.5492	36.6005	32.9394	23.618	26.359	45.8018	59.5276	48.9976	38.7448	27.613	34.3677	32.4593	106.489	33.57
ENSSSCG00000005896	3.10278	3.43364	4.40697	4.03895	4.41063	6.41159	2.80001	2.43276	2.64867	1.98958	2.47907	2.70199	4.56837	4.079	4.60431	3.97757	3.91586	2.69944	4.33958	3.72548	6.67615	5.35196	3.48572	3.91423	3.95542	3.95155	5.84302	2.93638	3.97678	2.83742
ENSSSCG00000027487	202.63	193	90.445	218.926	206.342	320.418	82.8383	205.102	85.2408	218.514	55.3626	174.13	87.052	206.479	158.53	137.775	183.175	407.325	183.365	330.536	161.928	198.346	128.981	310.152	222.173	245.677	147.018	234.478	121.64	275.783
ENSSSCG00000025794	10.4555	11.4512	10.5189	16.2909	12.2538	15.6766	8.92197	15.1061	8.71293	15.2663	6.14516	14.001	9.85022	12.5653	12.1576	8.63019	10.4646	18.9884	10.5236	14.163	14.4379	10.1623	8.08311	15.6071	14.7858	17.6991	12.4302	16.5883	8.46397	18.4261
ENSSSCG00000004917	3.41984	2.23513	2.27579	2.41971	3.38984	2.52935	1.58464	2.1501	1.59927	1.70689	0.782048	3.1371	1.44601	0.556268	2.57603	0.775009	1.87531	1.50053	2.04524	1.08425	2.36391	2.00704	1.60197	1.50124	1.12458	1.63761	2.2453	2.38176	2.04979	3.11293
ENSSSCG00000008553	16.4112	14.4312	13.0949	16.8219	17.5393	30.7839	8.86873	19.1858	9.39231	16.0224	8.17598	16.1983	10.7471	15.2275	16.0858	13.073	16.494	18.3082	19.011	28.1717	13.8454	13.6792	7.67676	20.0393	13.7638	16.9952	16.1698	20.2773	9.85616	24.4189
ENSSSCG00000021574	4.82383	8.72794	7.94317	10.1913	8.76321	13.9713	7.9633	12.2271	7.29982	13.9919	5.49729	8.79841	7.44937	13.8781	8.65112	7.03881	7.84618	13.1052	11.9961	19.5386	11.2754	8.74012	5.2623	12.4296	10.1657	13.8377	9.365	14.2795	4.75102	13.6819
ENSSSCG00000006154	0.68889	1.15619	1.21913	0.940736	0.835935	0.93041	0.380155	0.814166	0.791922	0.794774	0.359591	0.690407	0.676976	0.10231	0.838244	0.447989	1.49151	1.04993	0.661775	0.552238	0.982972	1.30107	1.62051	1.11414	0.926129	1.05682	0.520541	1.3559	0.859345	1.35857
ENSSSCG00000015268	0	0	0.0235115	0.0418673	0	0	0.0733144	0.134585	0.0654538	0.0229913	0	0.17119	0.139883	0.0887895	0.0210859	0.400566	0.0539335	0.0347116	0.0201515	0	0.043747	0.0175058	0.05114	0.126117	0.0714432	0.0611436	0.160622	0.0201147	0.112268	0.0374293
ENSSSCG00000011405	1.63813	1.25466	0.926069	1.55483	2.10906	3.07805	0.618793	1.93108	0.920746	1.52655	0.409725	1.38067	0.818586	0.99921	1.30512	0.689435	1.43645	1.67972	0.975149	2.17734	1.45233	0.906223	0.844086	1.41928	1.3668	1.82344	1.26531	1.58455	0.740006	1.60063
ENSSSCG00000016953	2.53853	1.47913	1.16973	0.838971	2.00516	1.82965	1.06386	1.99944	2.12572	1.87465	0.575034	3.78532	1.43054	0.777137	1.48617	1.40022	0.993804	1.07935	0.863322	0.809509	0.81618	0.653206	0.282699	1.31687	0.715818	1.52099	0.832413	1.36211	1.61802	2.4053
ENSSSCG00000024080	83.0053	76.4383	70.1473	81.8612	110.505	142.484	52.6657	76.0989	58.9914	82.1254	46.1639	65.3516	64.8825	83.1931	77.792	91.151	70.0419	95.731	105.782	127.978	126.33	109.371	64.7984	99.8058	97.0697	82.223	88.0419	83.6338	66.3832	89.8135
ENSSSCG00000020842	5.97627	3.65449	2.38574	2.77554	8.45786	6.63899	1.32767	1.7531	1.7311	1.98611	1.15988	3.56283	1.64468	0.892232	4.26854	2.11515	2.77351	1.97072	3.47051	2.56535	3.13861	2.50975	2.24835	2.2302	1.49801	2.13409	1.56249	2.67802	3.78397	2.94156
ENSSSCG00000013554	0.779334	0.966921	1.27352	1.74495	1.20185	1.04029	0.966959	1.42755	0.983805	0.841498	1.07346	1.5105	1.34362	0.956772	1.08378	0.666116	1.87174	6.0568	1.32998	2.10419	0.969085	0.344358	0.163953	0.400283	2.28972	2.46686	1.19543	1.39302	0.0488173	1.37219
ENSSSCG00000004558	0.980394	0.917455	0.967398	1.39966	1.34738	1.67114	0.314227	1.7305	0.392751	1.37958	0.356676	1.22287	0.767414	0.964068	0.614548	0.20198	0.554783	1.87456	1.14008	1.79544	0.750002	0.630254	1.02287	1.84985	1.22483	1.31031	0.860533	2.13805	0.549921	1.2513
ENSSSCG00000028058	32.8025	32.7406	32.8141	39.1239	40.2819	51.9404	26.2815	34.0349	25.9286	37.4619	20.1351	34.6215	26.0752	29.088	37.3771	34.7302	28.982	37.3964	38.6664	39.9896	56.6922	41.0133	33.1167	40.7004	41.1522	39.0872	41.4334	41.3591	37.548	44.0725
ENSSSCG00000001865	0.405993	0.292096	0.106614	0.205671	0.319827	0.329859	0.166224	0.15257	0.0989348	0.173759	0.0786165	0.237194	0.23258	0.0223679	0.398398	0.0712309	0.135869	0.0393504	0.106608	0.160979	0.14878	0.0793812	0.0515327	0.211809	0.0674924	0.231049	0.166913	0.258432	0.145453	0.367739
ENSSSCG00000024216	5.0456	4.66916	4.21826	5.5591	5.58247	7.43487	3.22078	5.12167	3.32116	5.77042	2.46644	5.54732	3.47591	4.06604	4.58435	4.63	4.85088	5.53336	5.60484	6.14069	5.86267	5.13985	6.34571	7.98977	5.32913	6.05057	5.47982	6.61978	4.90726	7.35845
ENSSSCG00000007745	4.93187	4.65717	5.05641	5.43694	5.38802	7.6964	4.42117	3.4996	4.23907	4.21093	3.2528	3.87792	5.9988	4.49521	5.47631	4.8718	5.42638	4.38603	5.95416	5.82237	6.5187	6.5242	3.80676	5.09698	4.12593	5.71638	6.72531	5.68626	5.83396	4.63317
ENSSSCG00000020732	0.194734	0.298978	0.363717	0.301058	0.50263	0.423692	0.222733	0.217442	0.246132	0.174538	0.0776199	0.304748	0.149196	0.120886	0.253499	0.250021	0.342464	0.257018	0.444231	0.249841	0.384561	0.197874	0.302781	0.417458	0.477617	0.286743	0.243999	0.171845	0.362176	0.354147
ENSSSCG00000006061	398.483	299.825	248.352	238.412	441.493	354.787	124.29	187.209	174.981	212.875	124.349	281.537	143.502	142.805	300.641	273.475	275.081	221.051	337.248	303.234	417.411	321.127	263.798	204.669	250.775	272.431	284.52	232.582	306.057	322.964
ENSSSCG00000017737	20.182	20.182	16.4143	16.2646	23.3074	29.3945	11.5576	10.933	12.8454	13.0554	12.801	14.9623	15.9763	13.3782	19.0626	18.2315	16.1949	14.9645	24.6038	22.4714	33.2157	28.0193	23.7745	21.3919	23.186	19.2779	23.4478	16.5019	24.1482	16.106
ENSSSCG00000014149	3.39893	2.39727	2.87074	3.31252	2.46926	2.14033	1.30785	1.73764	2.18236	1.71897	1.47249	2.66982	1.68658	0.616022	3.70128	1.34313	2.94358	1.68109	2.2665	1.70128	1.94091	1.78376	1.10592	1.03318	1.34096	1.46375	1.5582	1.46584	1.9801	3.2677
ENSSSCG00000021547	14.924	14.5226	10.4943	10.1852	17.3873	18.1007	6.62008	8.0744	7.32104	8.15228	8.63281	7.89851	12.942	5.61094	13.7024	9.97331	12.2849	10.7059	18.3086	13.3658	21.16	17.1779	10.8761	11.7016	16.0399	13.4755	12.3851	12.005	14.1292	10.5629
ENSSSCG00000008584	0.260407	0	0.353313	0	0	0	0	0.505609	0	0.690993	1.56318	0	0	0	0	0	0	0	0	0	0	0	0	0.210577	0	0	0.603425	0	0	0.28123
ENSSSCG00000027997	0.0758076	0.0650292	0	0	0.352624	0	0.160361	0.294378	0.143168	0	0	0.124815	0	0.258947	0.0922428	0.206155	0	0	0	0	0	0	0.0745725	0.0613014	0	0	0	0	0.210483	0.163739
ENSSSCG00000001968	0.6371	0.819775	0.2161	0.769626	0.555659	1.20349	0.336926	0.927751	0.902404	0.211319	0	0.262242	0.514281	0	0.581419	0.866283	0.330477	0.478564	0.370435	0.652588	0.80418	0.482701	0.15668	0.515188	0.492489	0.84298	0	0.554637	0.442235	1.03207
ENSSSCG00000010467	1.03309	0.683761	0.414069	0.452479	0.86848	1.04963	0.219075	0.411682	0.291335	0.445513	0.219271	0.548666	0.262327	0.16057	0.542621	0.232014	0.305082	0.219222	0.448928	0.329687	0.28093	0.441214	0.30337	0.474453	0.200615	0.363619	0.224363	0.503569	0.363661	0.68603
ENSSSCG00000013511	6.61491	8.58125	8.63709	7.54624	10.16	11.5708	6.3438	4.72964	6.42014	6.26269	3.63938	5.16935	7.37596	6.58265	7.90414	6.13862	7.62635	6.34323	10.0844	9.93624	10.0442	5.88403	4.54755	5.40165	8.05653	8.93875	8.78056	7.40181	4.17833	7.01525
ENSSSCG00000028382	0.0956224	0.544982	0.335561	0.252984	0.292672	0.259632	0.397144	0.530815	0.465761	0.574413	0.286822	0.493025	0.369975	0.364935	0.809315	0.176823	0.252627	0.32481	0.317397	0.582453	0.179629	0.0551818	0.0763165	0.174344	0.266171	0.34165	0.620497	0.989629	0.0312826	1.02612
ENSSSCG00000008080	2.27103	2.07569	1.47644	1.85345	2.58594	2.0088	0.814975	1.2336	1.25095	1.31823	1.11576	1.68041	1.1785	0.808069	2.2617	1.52561	1.57071	1.2185	1.32832	1.4539	1.77456	1.50898	1.69547	1.73261	1.60925	1.33552	1.48791	1.50634	1.7453	2.03655
ENSSSCG00000011193	0.084751	0.190809	0.212053	0.303368	0.163918	0.287228	0.100663	0.143707	0.0883132	0.0983273	0.0178963	0.0784945	0.304961	0.058947	0.165216	0.103225	0.108758	0.12829	0.12719	0.0986376	0.0718556	0.0142611	7.33e-05	0.077244	0.0758561	0.0690895	0.0879828	0.16705	0.0331952	0.0690597
ENSSSCG00000013105	2.89223	3.57825	3.42468	3.53916	3.95168	3.89191	2.75488	2.59186	2.913	2.97806	2.50898	3.87789	5.26135	2.88889	4.08369	4.31863	3.02964	2.38775	2.82511	2.35044	5.33539	4.26279	5.10998	3.76336	5.82865	5.3621	6.81931	4.70112	4.27616	3.91804
ENSSSCG00000011858	1.39564	1.01399	0.592742	0.871999	1.29966	1.5115	0.127939	0.788194	0.448189	0.702534	0.544583	1.07734	0.244107	0.206592	1.07458	0.217368	0.536717	0.337746	0.509905	0.586159	0.531915	0.449262	0.713355	0.953611	0.410081	0.596426	0.462598	1.01259	0.615063	1.05302
ENSSSCG00000028672	0.138486	0.0890971	0.164408	0.230028	0.0805222	0.0436002	0.183094	0.0672217	0.0326926	0.0229672	0.155871	0.199512	0.279473	0.0295654	0.231702	0.211842	0.197548	0.190713	0.221434	0.0354632	0.240356	0.454673	0.0510863	0.307962	0.142736	0.152699	0.300849	0.120561	0.128171	0.280425
ENSSSCG00000009176	29.0921	21.8989	10.7001	26.9223	29.2115	38.4514	8.34135	20.3598	9.65353	25.2671	5.87378	22.4589	11.0817	16.712	15.2118	14.417	15.5149	41.2191	18.5797	31.0858	18.6188	22.6319	14.855	43.2476	17.702	22.4673	13.6383	25.4961	14.3817	32.9641
ENSSSCG00000017613	2.73571	2.63782	2.791	2.71556	4.1678	3.8992	1.97388	1.31763	1.9625	1.88515	1.65493	3.1076	1.47222	1.41258	1.90956	1.55714	1.58408	0.892075	2.51545	1.75953	2.91778	2.84932	2.31564	2.84673	1.33333	1.57137	1.99025	1.89545	2.37492	2.56512
ENSSSCG00000029052	0.0225253	0.0579678	0.0305617	0.244898	0.0261944	0.075645	0	0.306147	0.127621	0.179313	0	0.148349	0	0.0384713	0.0548176	0.0306282	0.0233687	0.0676803	0	0.0230728	0	0	0	0.10929	0	0	0.0260982	0.0784388	0	0.364897
ENSSSCG00000004136	4.03873	2.66989	1.50816	2.28276	3.36087	3.79515	1.25408	2.5899	1.53948	2.06471	1.55694	3.17232	2.33295	3.86025	2.8404	2.36793	2.07576	2.48636	3.53319	2.54287	1.87079	2.73244	4.9935	9.04864	1.60397	1.69957	1.45961	1.07522	2.812	1.84071
ENSSSCG00000002078	11.8632	17.8081	15.9082	14.396	21.6873	21.7682	10.8264	4.13246	13.7307	6.90708	8.91282	9.92532	9.00609	4.28408	23.2073	9.54782	10.1334	2.58118	18.2277	13.8626	18.2361	9.29028	3.19668	2.47198	6.81106	7.21267	13.6517	9.87699	6.24773	7.42199
ENSSSCG00000005852	0	0.0220313	0	0	0	0.215623	0	0.0997327	0	0.1363	0	0.0845727	0	0.131593	0	0	0	0	0	0.157844	0	0	0	0.249221	0	0	0	0.0596232	0	0.138683
ENSSSCG00000009946	5.5633	5.6273	4.44396	4.57044	6.61446	7.54312	2.61866	3.38168	2.89378	4.15203	2.16187	4.89922	3.87526	2.30818	5.18652	2.05831	3.34889	2.48618	3.74604	3.19241	2.80819	2.51422	1.87525	2.62143	2.15459	3.6826	3.41856	4.5588	2.98555	6.30298
ENSSSCG00000008127	0.940659	2.30945	2.64054	3.21307	2.40152	2.38737	2.90471	4.57648	3.02209	5.62329	1.91466	5.00235	2.19941	2.65915	2.24972	0.485153	1.20022	1.41859	2.17517	2.215	0.491316	0.622583	0.627526	0.97924	1.2927	4.02479	2.20479	5.71037	0.440301	5.30125
ENSSSCG00000023786	0.766797	0.634184	0.363971	0.799138	0.796304	1.70282	0.20282	0.984103	0.269736	0.90368	0.103957	0.922308	0.26864	0.161783	0.601627	0.303281	0.483271	1.02203	0.558113	2.00741	0.531988	0.363776	0.18484	1.24476	0.599593	0.882185	0.162454	1.095	0.324793	1.3036
ENSSSCG00000021415	0.138556	0.237712	0	0	0.0805629	0.232652	0.146549	0.538045	0.130836	0	0.207933	0.228129	0.223691	0.118321	0.421489	0.0941993	0.143744	0.138771	0.161124	0	0.174893	0.0699851	0	0.224086	0.142808	0	0.160534	0	0	0
ENSSSCG00000005215	3.16453	1.97425	0.83847	2.93467	1.49926	3.53346	0.608559	3.47555	0.503065	2.98281	0.575641	4.7191	0.567661	0.618726	1.24464	0.434636	0.928529	3.24412	0.55757	1.33151	0.53797	1.23783	0.649846	2.9984	0.713828	2.66925	0.370352	3.52482	0.897382	7.36447
ENSSSCG00000013766	36.3749	39.9835	45.1633	47.5521	60.171	48.9331	37.1013	22.4196	37.5966	26.5247	34.8687	37.2109	47.6403	26.6561	54.9832	41.0249	34.9285	19.5288	46.0049	32.609	65.0274	37.1022	41.3993	36.3918	57.0361	45.5675	61.1915	40.2748	39.9158	33.1017
ENSSSCG00000014081	1.22137	0.873582	0.428417	0.800235	0.825036	1.44769	0.218953	1.32639	0.273668	1.07115	0.0621318	1.26111	0.267367	0.459628	0.780867	0.534811	0.542508	0.912262	0.361094	1.07216	0.317316	0.627373	0.448006	1.12157	0.427394	1.05911	0.287817	1.26077	0.582702	2.99699
ENSSSCG00000013760	0.260757	0.432452	0.448131	0.146999	0.363878	0.481625	0.220639	0.13501	0.295474	0.184512	0.052176	0.14311	0.898085	0.385972	0.4019	0.0236372	0.450867	0.121875	0.464951	0.338321	0.197484	0.158051	0.239408	0.238974	0.0895865	0.214679	0.302118	0.221961	0.370046	0.168965
ENSSSCG00000008414	7.67454	5.7808	3.82967	3.97854	9.78849	8.98939	3.13871	4.31309	4.55287	4.67063	2.44669	4.02331	3.27921	2.57317	6.23568	3.90981	5.03527	3.10368	5.24467	4.04664	5.86155	4.56401	3.98991	4.95927	3.75064	3.61931	3.90127	3.72831	4.1583	6.15949
ENSSSCG00000017923	0.452557	0.888801	3.03777	1.2948	1.77271	2.32968	2.04062	3.07542	2.1592	2.33853	2.25194	3.94131	1.11517	0.447486	2.20269	1.37645	3.50891	4.09124	1.59266	1.02471	5.74247	2.6468	2.91713	3.05286	6.33384	1.40771	4.38791	2.76477	4.07826	3.07395
ENSSSCG00000025785	1.87245	2.5878	0.84683	4.02124	2.90327	4.97809	2.20052	1.00988	0.982291	1.93222	0.312223	1.88402	1.51148	0.532999	1.51893	0.424337	1.6188	1.04186	1.57259	0.958984	0.525222	0.840693	1.0233	1.09355	0.750523	1.46817	1.08473	1.44897	2.11809	1.90983
ENSSSCG00000024529	2.85088	1.97169	1.11838	1.02967	2.84618	2.53286	0.712449	1.17611	0.857277	0.935028	0.716988	1.34869	1.50436	0.483557	1.45183	1.00954	1.15642	0.765099	1.44943	1.333	1.93972	1.90089	2.81908	1.43792	1.19188	0.839785	1.46012	1.21255	3.04725	1.66934
ENSSSCG00000010676	0.178252	0.535179	0.423234	0.807493	0.621864	1.08499	0	0.346097	0.252481	0.472995	0.133753	0.513604	0.359723	0.532771	0.921817	0	0.27739	0.401688	0.414572	0.319525	0.0562498	0.405161	0.350697	0.180179	0.275584	0.314473	0.258158	0.258634	0.164975	1.01066
ENSSSCG00000017837	5.48297	7.09157	3.20799	5.5825	8.29729	11.7644	2.50681	6.28805	2.4743	7.09402	1.03812	5.15384	2.38005	2.76979	3.91194	1.82048	3.0708	6.50229	4.85291	5.89526	2.14013	1.83872	1.82973	4.81915	2.02236	3.96125	3.14686	6.69526	2.62387	8.91579
ENSSSCG00000028588	44.4065	41.1548	19.3836	22.9559	62.7534	56.269	14.6964	19.4756	13.5315	20.7471	10.0675	27.4593	15.1125	10.773	24.4914	16.6322	20.4022	20.4601	35.0785	27.6827	23.653	24.7368	31.0973	26.8031	20.1478	19.1227	24.0414	23.6541	25.3136	27.9807
ENSSSCG00000022413	0.499642	1.16335	1.45264	1.0347	2.15811	1.73784	0.301979	0.831523	0.404403	0.662903	0.214233	1.17521	0.921878	0.365721	1.30278	0.291161	1.1848	0.786366	0.49802	1.09669	0.630673	0.50474	0.491502	0.461752	0.220704	1.00739	0.992391	0.662812	0.330304	0.92502
ENSSSCG00000024375	0.675022	2.19819	1.52511	1.78714	1.59985	1.65356	1.05141	2.43828	1.28974	2.03528	0.535463	2.32853	0.863937	0.761709	1.69509	2.12111	1.23381	0.92052	1.35385	1.84657	2.99553	1.35273	3.43358	1.21434	2.52437	1.40057	1.09822	1.91373	1.92421	2.55826
ENSSSCG00000008089	1.88099	1.66951	0.575324	0.367765	2.95866	2.01736	0.528999	0.337771	0.88296	0.54817	0.293704	0.393838	0.473944	0.148559	0.727651	0.310464	0.518874	0.27224	1.66897	0.835281	0.603863	0.64804	0.556173	0.39565	0.571529	0.306908	0.642468	0.504824	0.563524	0.364008
ENSSSCG00000022892	4.76181	4.1552	7.3147	6.44658	5.41017	7.51314	3.82079	4.51652	4.4965	4.79279	3.03915	3.73987	6.75986	4.3001	7.42588	5.02353	5.64989	5.89295	7.82876	6.78374	11.1576	9.12318	4.44195	5.51037	5.83877	6.13161	9.00497	5.08256	7.82646	5.34947
ENSSSCG00000021324	2.02656	1.01813	2.37833	1.32348	0.71802	0.367922	1.69955	1.52449	1.68344	1.5747	0.986491	2.46526	2.38383	1.15389	1.64417	0.943473	2.02694	0.859534	0.669225	0.374072	0.437918	0.374803	0.413131	0.693985	0.621063	0.779225	0.846242	1.10214	0.997079	0.946551
ENSSSCG00000016566	5.54554	5.47344	2.64427	2.71829	7.60441	5.67786	1.96993	2.09149	1.94986	2.46897	2.01496	2.29769	2.35249	1.3252	3.86134	3.19074	2.95888	1.67569	5.25471	3.3223	4.32843	3.20008	6.29063	3.8015	3.0737	2.35081	2.57568	2.42329	4.21797	3.56752
ENSSSCG00000001493	3.16728	8.49691	4.66087	5.26759	11.1849	6.6922	4.16188	3.52348	5.44108	4.52091	3.72251	5.19397	4.55502	3.23349	5.47131	2.70241	2.93023	2.79368	10.3807	8.23179	2.80331	1.26062	0.64718	0.905663	4.18528	5.82606	5.67377	6.23664	1.01284	4.93844
ENSSSCG00000001418	3.56416	4.42582	3.33423	6.60246	3.92938	5.96972	2.81402	5.90779	2.70555	6.38211	1.87207	4.83862	2.80366	4.65935	3.84109	3.70232	5.21319	7.44397	4.43998	5.77447	5.37983	4.75688	3.94314	5.6167	6.94394	5.07627	3.49814	5.56413	3.28086	7.49322
ENSSSCG00000021903	2090.28	1490.22	678.614	3377.19	1211.49	3315.86	356.915	1345.98	258.561	1386.86	597.698	2335.73	557.761	2898.12	850.716	1279.77	1079.75	2824.69	1281.94	4672.27	634.103	1028.38	790.868	2417.66	2553.01	2489.81	979.765	1980.27	716.935	2537.27
ENSSSCG00000010508	12.8811	9.692	4.32524	5.76292	16.2434	11.344	3.65773	5.47882	4.43563	5.81377	2.77241	7.03856	4.46469	2.49146	8.03906	6.43307	5.56857	4.07282	7.89239	6.06346	9.01471	8.30141	13.3804	10.1384	6.07801	4.89871	4.75724	4.89022	11.244	8.1204
ENSSSCG00000009328	0.19117	0.245984	0.172916	0.0769788	0.22231	0.347747	0.134799	0	0.0601729	0.0422727	0	0.157378	0.308634	0.108834	0.116308	0.259939	0	0.031911	0.0370513	0.0979087	0	0	0.0940279	0.103059	0.164198	0	0.110747	0.184918	0.294885	0.103228
ENSSSCG00000005355	5.74852	4.14949	2.92927	3.13281	7.31548	5.95544	1.86516	2.49439	1.88172	2.49505	1.40764	3.30122	2.34113	1.86473	3.84933	3.31881	2.61619	2.32631	4.425	3.71784	4.85907	3.81282	3.47525	3.18959	2.90746	2.88763	3.50831	2.6996	3.36216	3.03289
ENSSSCG00000022687	8.25558	13.747	4.6428	3.83361	16.2063	17.8443	3.65517	2.21469	4.84159	2.72705	2.61004	3.3842	3.19074	1.92885	5.66171	3.53191	3.39775	2.25089	9.9417	6.73262	3.22169	2.2133	2.29968	2.17353	2.93331	2.51043	4.01707	3.70985	3.29249	3.08574
ENSSSCG00000028117	0.375212	0.411271	0.650489	0.604349	0.436331	0.332513	0.396857	0.161893	0.944818	0.691411	0.12513	0.549136	0.20192	0.356018	0.329737	0.22675	0.519015	0.104387	0.315125	0.0640556	0.105247	0.168463	0.164044	0.202276	0.193364	0.183875	0.265667	0.774274	0.135047	0.540288
ENSSSCG00000000195	0.0243193	0.146031	0.131983	0.029378	0.169684	0.0612523	0.154333	0.0472186	0	0.0322658	0.0729924	0.160164	0.235573	0	0.147959	0.0661352	0.252299	0.0243569	0.254524	0.199284	0.214879	0.0245675	0	0.0786627	0.150394	0.257425	0.0281768	0.0282287	0.0450158	0.0787918
ENSSSCG00000024762	0.0235002	0.0590654	0.0420264	0.114809	0.0156429	0.0665291	0.00483344	0.042605	0.117926	0.188249	0.0916876	0.09085	0.0405827	0.0437513	0.0378098	0.0214637	0.0297126	0.103114	0.00492165	0.103536	0.0263972	0.0415444	0.0528458	0.0509348	0.115267	0.0877529	0.0539633	0.0704093	0.0260319	0.159002
ENSSSCG00000017730	0	0.157156	0.248566	0.387297	0.159785	0.192263	0	0.0889277	0.172996	0.3646	0	0.904921	0.221829	0	0.0557307	0.249107	0.237579	0.275231	0.106522	0.0938287	0.0578123	0.231342	0.0450548	0.555551	0.0944131	0.0808021	0.159198	0.212654	0	0.59356
ENSSSCG00000007646	126.238	142.113	106.461	127.398	191.007	275.335	83.2423	138.751	90.3697	145.873	98.7394	135.412	138.242	270.851	124.303	265.715	208.532	349.663	193.659	244.507	219.049	201.785	153.06	244.704	216.341	199.661	160.943	129.083	137.012	158.687
ENSSSCG00000010721	4.33168	3.43611	3.28613	2.53197	5.95806	5.39639	3.25143	2.08	2.72689	2.53366	2.23676	2.14727	2.70707	2.14785	3.23049	3.9266	3.57577	2.70566	4.27893	3.81676	6.29076	5.5522	3.75711	2.56118	3.79253	3.61555	4.31722	2.7573	5.4316	3.16901
ENSSSCG00000007809	8.95612	12.9229	9.90532	11.4591	12.9369	16.8869	6.4786	9.22501	8.41021	10.1914	5.76378	8.34063	8.98018	8.34088	11.2403	6.86553	10.4422	11.6726	13.3603	13.9897	13.7288	8.34512	5.52063	9.14327	10.7666	13.3471	11.1248	11.3759	6.94072	12.0501
ENSSSCG00000009309	229.926	200.605	132.975	105.157	251.269	197.029	92.2894	75.0735	94.8902	90.5291	76.3334	108.6	146.545	109.121	156.996	242.912	147.797	110.378	183.701	151.856	315.279	235.823	168.008	155.163	213.966	174	154.759	102.963	159.6	117.457
ENSSSCG00000027851	0.0471999	0.0207738	0.10741	0.06819	0.0284837	0.0166953	0.00251562	0.00414789	0.00191152	0.0261073	0.0929408	0.00053924	0.171976	0.00942129	0.0990076	0.0674511	0.138128	0.000269371	0.0987789	0.00256279	0.0241446	0.000835495	0.000824507	0.00447767	0.00071063	0.0354534	0.000400834	0.0264103	0.00138309	0.00202263
ENSSSCG00000025973	2.86639	3.85218	2.3149	3.14935	5.73009	4.49213	1.90566	1.82863	2.34579	2.53533	1.80258	3.50586	2.26974	1.35211	4.40131	2.26426	3.44101	2.20096	3.88881	2.69838	3.56641	2.46819	3.20907	2.48345	2.67299	2.91373	2.81499	2.96276	3.09503	2.99241
ENSSSCG00000022866	24.5696	27.6327	29.0793	32.3926	44.6816	42.0974	25.5659	23.1876	25.7417	26.4924	19.8338	26.7416	31.2857	21.8381	33.7133	28.0601	20.9797	19.7275	36.9596	33.0284	49.2027	30.5147	24.4199	28.2505	36.254	32.1371	40.145	29.1292	25.4364	30.1799
ENSSSCG00000017263	1.74242	1.66075	1.18203	1.13039	1.61349	1.86921	0.887336	1.253	0.670322	1.6268	0.774774	1.06254	0.520932	0.881751	1.2564	1.49173	1.33901	1.22804	2.02622	1.45426	1.66989	1.49943	1.80925	1.51337	1.164	1.13851	0.897244	1.12362	0.477817	1.32419
ENSSSCG00000026231	0.495088	0.440816	0.324422	0.468764	0.273432	0.668305	0	0.534103	0.469672	0.97923	0	0.327573	0.1606	0.924574	0.290953	0.135262	0.796339	0.823215	0.229367	0.501275	1.29315	1.85711	0.342497	0.68122	0.843183	1.66266	0.057628	0.442379	0	0.214863
ENSSSCG00000016922	21.726	14.3771	10.3521	14.06	21.0541	20.6288	7.38619	15.2162	8.69465	13.8635	7.99584	18.9503	10.1051	5.03585	13.7531	9.1086	11.5649	13.0817	9.32388	6.51728	8.16179	7.76008	7.37844	14.8915	5.94474	11.5443	8.18095	11.7386	11.5619	19.7203
ENSSSCG00000011304	1.09934	0.943569	0.676625	0.657994	1.50096	1.29092	0.555841	0.39664	0.591643	0.549548	0.539697	0.738166	0.883027	0.342211	1.06773	0.710492	0.751435	0.391218	0.840198	0.488042	1.30402	0.951411	0.800616	0.640829	0.763288	0.559009	0.732334	0.704176	1.05322	0.839942
ENSSSCG00000013588	1.84157	5.2168	4.29991	4.47516	5.95151	6.27432	4.52978	5.61289	3.88234	6.27876	3.53492	5.46484	3.49168	4.1693	4.24715	2.30022	2.79914	3.10978	4.80598	4.03589	2.24344	1.31956	1.60092	2.59741	3.13406	5.36447	4.26736	7.03423	2.14041	6.8684
ENSSSCG00000023373	11.21	11.4592	8.23844	8.57649	15.2087	17.019	3.95222	6.52964	4.93986	4.33794	6.16841	6.61375	5.27856	6.06283	9.20724	10.2887	7.94698	7.57845	14.1222	13.0135	8.37198	10.7582	9.64895	10.4246	11.1689	6.42742	9.74109	6.18072	7.0896	10.0887
ENSSSCG00000005374	0.987173	1.99116	0.977378	2.83626	2.38903	4.56954	1.29809	3.67801	1.46124	3.07966	0.400395	3.03107	0.775331	3.05305	0.844083	0.616726	1.21789	3.66086	1.98567	5.95771	1.41445	1.94059	0.603651	2.95577	1.67745	3.34194	1.94748	3.84019	1.01242	4.43733
ENSSSCG00000012366	6.06899	5.45177	5.86574	6.95249	7.00999	8.17532	5.59686	4.84585	4.86799	5.98929	4.87113	6.82629	5.76873	4.84492	6.18992	5.85997	5.05113	5.77787	7.75532	8.36785	8.93447	6.55802	4.33336	5.55834	6.14279	6.97754	7.80592	6.14225	5.28876	6.93723
ENSSSCG00000028786	2.80894	2.7469	1.21955	2.03594	5.03039	4.76369	0.653614	0.927157	1.27317	2.1988	0.42154	1.66494	1.13372	1.10341	2.73434	1.71872	1.34049	1.60357	3.36445	3.25126	2.26917	2.97948	1.24343	2.54401	1.30281	1.28844	2.37578	1.89108	2.85969	1.82013
ENSSSCG00000007027	0.132997	0.0945461	0.17777	0.301131	0.214266	0.263044	0.219008	0.282379	0.0608088	0.273744	0.0247084	0.346908	0.248624	0.257386	0.207006	0.102295	0.324551	0.380673	0.127037	0.248344	0.107872	0.255019	0.150378	0.249589	0.0500206	0.224056	0.153076	0.289864	0.194365	0.417699
ENSSSCG00000016220	22.0589	22.5329	30.7687	27.0064	26.8037	34.566	19.5868	13.7478	16.5984	16.1608	12.0378	14.3892	25.0609	25.2011	20.726	32.8218	19.0065	14.0344	36.8223	27.5402	44.9689	35.9646	25.1335	24.4244	25.3642	23.7167	34.6222	22.8174	34.141	20.8283
ENSSSCG00000002277	2.16399	0.870931	2.7197	0.569998	0.465455	0.28413	2.39552	2.02815	1.97274	2.43503	1.07437	2.18599	2.4902	1.31163	0.740449	1.13715	1.75212	0.625757	0.760613	0.433319	0.299848	0.575282	0.476964	0.58944	0.560116	0.396123	1.77203	2.68183	1.06314	0.622036
ENSSSCG00000015826	5.76343	6.02101	4.24848	5.95724	8.25026	9.81716	3.83993	5.31614	4.05673	6.44246	2.45175	6.77454	4.56689	3.77204	5.90855	4.38114	4.22155	5.13602	6.73735	7.46851	5.48003	4.55388	4.03266	5.06424	5.47256	6.61844	4.8198	6.77771	3.9481	8.10301
ENSSSCG00000003716	2.17513	2.27335	1.45862	1.75172	2.84925	2.74971	1.00486	1.31067	0.897122	1.12781	0.900479	2.05821	1.00909	0.427005	2.00784	0.645909	1.245	0.976566	1.42461	0.947542	1.07298	0.580902	0.983767	1.13217	0.773063	1.1468	1.01385	1.24788	1.11068	1.86305
ENSSSCG00000027124	1.08799	0.831294	0.65768	1.34324	0.595845	1.49345	0.113245	0.445825	0.347036	1.20245	0.535595	0.979013	0.374521	0.299671	1.73497	0.723765	1.23467	1.133	0.243441	0.253633	2.65505	4.19806	0.402368	0.870254	0.740685	1.19735	0.622451	0.8256	0.318593	1.1911
ENSSSCG00000029195	14.9062	16.2989	10.7815	13.7074	24.1935	24.1481	7.56864	11.3543	8.01125	11.4946	5.55802	14.0706	10.0567	6.29491	13.2556	9.84013	9.2145	11.267	14.7143	11.9475	9.81607	6.60641	6.13583	13.5491	9.14861	10.8562	10.0035	15.0143	8.5245	18.8969
ENSSSCG00000001202	0.528476	0.294669	0.717023	0.414965	0.645289	0.754267	0.167689	0.256524	0.299419	0.210348	0.396545	0.391555	0.127979	0.0902595	0.707357	0.323363	0.274132	0.0793941	0.491643	0.243596	0.733777	0.453789	0.3899	0.299145	0.381287	0.186468	0.306152	0.368058	0.342379	0.485125
ENSSSCG00000016996	4.45617	7.74276	5.66357	7.89681	8.25534	8.71295	4.56115	10.2662	5.93304	9.74736	2.85477	11.0882	3.49082	4.32514	5.31373	1.83219	4.67451	5.12839	6.05157	6.59156	1.71201	1.38068	1.4808	3.07106	2.79255	8.06491	3.6143	10.0774	1.08227	12.0516
ENSSSCG00000027108	4.19617	6.97864	4.25742	4.98454	7.22076	8.40037	2.90876	5.31621	5.22503	3.42082	3.17088	4.80544	4.28143	3.66696	7.30605	3.19446	5.99619	4.70881	7.31064	5.22698	3.03312	2.12955	1.35333	3.18284	3.54936	6.01874	6.13046	5.43592	1.00695	2.9549
ENSSSCG00000015369	1.0151	0.348308	3.30542	1.71675	0.944359	0.681787	0.429462	0.394185	0.383416	0.269358	1.21869	0.668533	0.983292	1.04022	0.98814	1.10421	0.631864	0.610001	0.708262	1.45568	1.02505	0.205091	0.798849	0.656684	1.46475	1.0745	2.35223	0.471311	0.751591	1.31552
ENSSSCG00000002764	0.480461	0.724382	0.67163	0.633167	0.795758	1.14901	0.43118	0.254419	0.494936	0.193168	0.305892	0.335604	0.564129	0.174064	0.56691	0.217765	0.317196	0.174983	0.914266	0.507054	0.551329	0.29416	0.143222	0.129507	0.225094	0.282543	0.57354	0.405597	0.619849	0.298749
ENSSSCG00000007466	1.69835	0.72844	0.672082	1.28227	1.31667	2.31703	0.748468	1.78617	0.400932	1.40831	0.637184	1.74768	0.456983	0.966884	1.11939	0.865987	0.807557	1.34661	0.740617	0.57988	1.25052	0.786356	0.835342	1.83115	0.802301	1.7478	1.14785	2.95705	0.785926	2.44555
ENSSSCG00000022195	0.62065	0.547325	0.521834	0.62879	1.04192	0.722585	0.299123	0.248146	0.462452	0.453369	0.523166	0.780258	0.824151	0.357754	0.888056	0.92905	0.424977	0.257364	0.808936	0.622027	1.31316	0.727491	1.07417	0.74292	0.962114	0.818934	0.568655	0.565547	1.40298	0.377855
ENSSSCG00000025116	2.17938	4.23986	5.13199	4.31795	6.04582	6.39182	5.12605	2.95621	4.71479	3.76657	3.80284	3.60261	5.39818	4.51216	5.2418	3.11524	3.36183	2.30277	6.18645	5.01647	4.75265	2.07651	1.07751	1.81199	3.80165	4.8583	5.92506	4.97647	1.49709	3.47584
ENSSSCG00000009513	0.121277	0.286416	0.21186	0.396802	0.472287	0.779908	0.0289725	0.312672	0.111978	0.0880328	0.19463	0.637953	0.181873	0.47688	0.127919	0.521754	0.214689	0.420273	0.563802	0.490334	0.386228	0.231623	0.34546	1.33501	0.864035	0.212773	0.182054	0.216258	0.122844	0.339338
ENSSSCG00000023704	0.395329	0.127393	0.0940292	0.210713	0.267237	0.283621	0.0917975	0.278903	0.0373955	0.118996	0.118862	0.231654	0.101625	0.126066	0.26236	0.124696	0.0821697	0.0802473	0.128547	0.129303	0.180859	0.175876	0.0688857	0.174128	0.075395	0.21902	0.168727	0.151547	0.0176762	0.288523
ENSSSCG00000029089	0.309629	0.317418	0.50932	0.962041	1.22814	1.93213	1.22225	0.624168	0.593775	0.206291	0.602709	0.858618	0.938562	0.330313	0.554994	1.10366	0.545594	0.673095	1.17551	1.59958	0.797738	0.979422	0.462265	0.540989	0.138061	0.176567	1.06969	0.798596	1.09342	0.25843
ENSSSCG00000004890	0.969912	0.482565	1.47387	0.843601	0.315813	0.651438	0.123103	1.92086	0.879237	2.57368	0.640445	1.565	0.438443	1.22583	1.2274	1.21331	0.865356	0.349709	0.766966	0.536485	0.220369	0.72506	1.0686	1.8353	0.719769	0.99245	0.899008	1.37351	1.41832	1.42456
ENSSSCG00000001621	17.3596	15.2994	14.6238	26.1563	12.6813	19.8901	11.7597	19.8331	11.7713	22.6121	7.86256	16.3453	10.8715	17.7355	15.4245	21.2347	21.2606	37.067	14.0376	25.9523	24.0286	18.6061	9.48133	21.4355	25.6489	29.8445	19.6458	26.8375	12.1938	29.8902
ENSSSCG00000000908	92.862	68.7611	40.8515	47.6507	112.409	107.665	30.9645	42.7286	35.453	42.8232	26.921	52.923	35.3134	25.342	57.0451	48.5119	42.825	39.3729	76.0758	64.4489	65.7415	62.8205	58.0567	52.0659	45.9486	41.4715	48.5612	43.6191	66.1022	54.0509
ENSSSCG00000030247	0.0203186	0.139437	0.137838	0.122725	0.189026	0.136469	0.0859626	0	0	0.0539156	0	0.100362	0.0656063	0.0347025	0.123618	0.0276277	0.147555	0.06105	0.141768	0.0832499	0.102588	0.10263	0.0199875	0.0821525	0.0418842	0.071692	0.0941659	0.0943393	0.225662	0
ENSSSCG00000012485	0.0562748	0.12873	0.0254507	0	0.0218138	0.0787432	0.0396807	0.0364213	0.0354262	0	0	0	0.0605684	0	0.0684753	0.102025	0	0.0187873	0.130882	0.0192143	0.0473553	0.0947485	0.0369053	0	0.0386679	0	0.0652011	0.0435474	0	0.0202582
ENSSSCG00000016741	2.55648	2.56772	3.83397	2.49312	4.42291	4.47728	4.75204	3.09789	3.10818	4.44108	3.16461	4.05454	2.57588	2.56947	2.42964	2.26368	3.51964	2.50884	4.05228	3.25567	0.941223	1.03645	0.531241	1.72924	2.79579	4.94777	4.60745	5.26674	0.492521	4.0232
ENSSSCG00000030136	1.33241	1.12552	1.07827	0.952898	1.47836	1.41648	0.636133	0.447564	0.881405	0.667203	0.816177	1.02082	0.890598	0.333525	1.56206	0.634463	0.81787	0.399297	1.14942	0.959258	1.65953	1.27197	1.3827	1.05693	0.821245	0.63847	0.90587	0.542458	1.33265	0.594327
ENSSSCG00000001765	0.210127	0.338653	0.276455	0.299988	0.244355	0.379557	0.175105	0.210174	0.168356	0.31258	0.114669	0.125807	0.215879	0.206628	0.240187	0.225109	0.165147	0.127547	0.303589	0.260891	0.233083	0.154379	0.169121	0.242005	0.20345	0.337006	0.250835	0.214341	0.153223	0.281943
ENSSSCG00000016969	1.4293	1.1385	0.138517	0.493318	1.66212	2.82852	0.647892	2.57692	0.578427	1.08362	0.919269	1.51284	1.15376	0.871831	0.496907	0.971728	1.27098	1.02251	0.949772	1.67319	2.3196	2.57836	0.502147	1.48602	0.947033	1.26078	1.06458	0.948035	3.02363	1.10256
ENSSSCG00000002525	2.04967	2.0272	1.77777	2.02944	2.81889	3.19805	1.0691	1.10849	1.08704	1.26037	0.983183	1.68736	1.38256	0.703331	2.11253	0.827189	1.53412	1.04985	1.95906	1.41404	2.06149	1.56003	1.41784	1.69908	1.08523	1.16406	1.58861	1.68388	1.66745	2.254
ENSSSCG00000028034	0.104718	0.124709	0.227535	0.294056	0.679499	0.567053	0.278548	0.152813	0.1621	0.152201	0	0.253153	0.378726	0.168025	0.158756	0.694114	0.081651	0.0197065	0.180937	0.100772	0.347705	0.298152	0.793574	0.480151	0.567837	0.378433	0.205173	0.216028	0.268287	0.188958
ENSSSCG00000002892	0.0471769	0.0809385	0.0640084	0.0569904	0.0548616	0.0792155	0	0	0.0890967	0.0625923	0	0.0776756	0	0	0.11481	0.128295	0.0489433	0.236249	0.109722	0.193295	0.238196	0.0476584	0	0.0762988	0	0	0.10932	0	0.043663	0.0509493
ENSSSCG00000000111	0.213305	0.329359	0.40517	0.334979	0.644932	0.393981	0.180488	0.207078	0.281989	0.311305	0.256087	0.316082	0.688739	0.255016	0.25955	0.609078	0.132775	0.128181	0.644926	0.480679	0.48464	0.0646446	0.146881	0.29323	0.527644	0.56447	0.469565	0.371392	0.256643	0.322507
ENSSSCG00000010052	0.261948	0.248997	0.547515	0.974969	0.576303	0.445785	0.479237	0.316158	0.227298	0.122109	0.446231	0.512887	0.377182	0.411112	0.465187	0.327299	0.293791	0.425438	0.469271	0.522129	1.55492	0.901144	0.522326	0.761419	1.02887	0.874299	0.812064	0.386235	0.733864	0.481686
ENSSSCG00000026951	434.535	369.389	191.888	498.952	428.376	690.28	201.578	513.656	154.992	453.169	133.221	349.139	185.91	373.549	289.907	295.114	252.466	987.015	363.226	578.428	524.501	674.834	263.699	712.549	535.652	553.312	363.645	558.319	312.304	674.536
ENSSSCG00000009914	1.81701	1.55866	1.20641	0.980732	1.2588	1.91497	0.817797	1.65137	1.46023	0.97455	0.348102	0.954785	1.31069	1.45261	1.3642	0.946201	2.40644	1.12287	1.84322	2.96997	1.90313	1.01541	1.36908	1.34427	1.39462	1.29587	1.61251	1.9296	1.00185	1.37779
ENSSSCG00000020675	0.367774	0.871335	0.19009	0.21156	1.22195	0.852786	0.185233	0.544056	0.562267	0.511182	0.052564	0.6632	0.36756	0.179465	0.383578	0.190504	0.0545063	0.105241	0.509139	0.28702	0.243164	0.070767	0.241188	0.141618	0.180505	0.525241	0.405819	0.508208	0.0810429	0.416096
ENSSSCG00000022099	0.659543	0.384433	1.02105	1.03167	0.511318	0.7383	0.304077	0.525365	0.351321	0.628244	0.609097	0.612571	0.382234	0.491015	0.874556	0.977281	0.69301	0.567407	0.599809	0.56298	0.298849	0.444183	0.291127	0.90257	0.566487	0.522113	0.480049	0.323894	0.626069	0.575305
ENSSSCG00000028802	32.2407	29.785	5.87191	68.4494	7.90803	90.8521	21.1398	139.7	17.7102	149.847	12.7285	69.4072	13.9866	91.1751	32.7801	11.9065	31.1212	136.937	5.46672	61.791	18.8602	16.4685	2.37012	44.4605	31.6893	75.4636	16.3092	128.148	7.60968	178.593
ENSSSCG00000010639	0.05929	0.0352441	0.0643545	0.0429739	0.0275791	0.112821	0.0250841	0.0546118	0	0.0157327	0.00356933	0.0195239	0.0765764	0	0	0.0058643	0.00169126	0	0.0172732	0	0.00956472	0.082337	0	0	0.105396	0.0515316	0.0464475	0.0412926	0.0270449	0.0915699
ENSSSCG00000012655	0.685115	0.815529	0.79921	0.745143	0.72386	0.67872	0.504144	0.67141	0.520689	0.681997	0.378704	0.663216	0.61863	0.436798	0.722134	0.977569	0.87589	0.942229	0.914766	1.01823	1.97311	1.01504	2.26861	1.29525	1.83503	1.19673	0.888926	0.797354	1.24131	0.873485
ENSSSCG00000011366	7.10471	7.6182	4.67457	11.0643	11.746	22.6376	3.98362	14.0023	4.20314	10.3348	3.78955	6.83542	5.07866	6.24989	6.22338	5.79046	4.3958	5.72257	9.63062	18.0401	9.15701	8.02032	6.54689	8.34091	5.95525	5.88954	5.80183	7.02967	6.08038	7.37239
ENSSSCG00000030216	2.08116	2.29789	1.97149	2.09436	2.30955	3.14836	1.67273	1.85606	1.6457	2.18024	1.36186	1.64331	1.80406	1.6313	2.02324	1.91787	1.91268	2.083	2.65067	2.5857	3.56399	2.66488	3.06819	2.77539	2.64987	2.82162	2.81388	2.19406	2.72682	1.96427
ENSSSCG00000025224	2.49226	2.81883	1.12924	1.78942	4.89985	2.94921	1.07749	0.717535	1.82913	0.919292	0.973387	1.29612	1.77638	1.17729	2.57741	2.16844	2.00604	1.85272	2.47449	1.74068	3.42765	1.92465	2.50437	1.31989	2.62489	1.72013	2.1868	1.98803	2.98771	2.09925
ENSSSCG00000012395	0.0357281	0.0709517	0.101719	0.205193	0.158666	0.0385526	0.187783	0.20301	0.0518867	0.189093	0.063873	0.3316	0.0137172	0.00443971	0.0962148	0	0.0235384	0.279527	0.00888743	0.0535472	0.0553669	0.11585	0.0527191	0.132798	0.0993984	0.186339	0.0469944	0.249856	0.0195705	0.344289
ENSSSCG00000014343	17.3826	14.0894	9.42676	9.65834	22.9914	18.3788	5.32242	6.5467	7.09146	7.91343	4.56173	11.4396	9.03137	2.1159	14.0645	4.42842	8.12233	3.377	9.0747	4.98439	6.57752	5.98665	5.45271	5.34988	4.33092	7.72856	6.67381	7.82762	8.4872	12.607
ENSSSCG00000024096	3.76042	2.74693	1.55453	2.23583	5.56868	4.58764	0.870043	2.65241	1.71997	2.37765	1.71944	3.16827	2.01576	1.88159	2.46658	1.65778	2.20967	2.29505	3.46758	3.28007	2.466	2.28521	2.00852	1.82926	2.18015	2.12499	1.65085	2.11425	1.72657	3.4107
ENSSSCG00000002624	0	0.275425	0.899149	0	0	0	0	0	0	0	0	0	0	0	0.806388	0	0	0	0	0	0	0	0	0	0	0	0	0.319045	0	0
ENSSSCG00000020725	0.057094	0.102329	0.0870353	0.085656	0.0776573	0.11906	0.0999679	0.06483	0.133912	0.0240531	0.0544136	0.0447741	0.106069	0.0309634	0.197603	0.13558	0.130614	0.0184545	0.125191	0.0439666	0.12433	0.0549429	0.0328458	0.0498477	0.0280285	0.0236789	0.174909	0.0886288	0.234445	0.0927108
ENSSSCG00000000256	0.179218	4.07402	1.94527	4.11346	2.70934	6.01855	3.22246	3.82769	2.53849	4.04224	1.88268	4.27863	4.48473	0.765225	3.70724	1.34028	2.88189	2.15394	2.91772	1.37681	1.47042	1.26733	1.85113	1.66662	1.5701	3.31985	3.11468	3.95253	2.07336	5.12905
ENSSSCG00000003489	0.964548	1.73308	1.36173	1.66905	1.92472	3.17351	1.24077	1.36661	1.32928	1.40077	0.821558	1.78124	1.34677	0.667846	1.85566	0.602591	1.47395	1.10964	1.48543	1.18826	0.756825	0.895382	0.435947	0.938081	0.644854	1.26474	1.25346	1.60375	0.784128	2.25214
ENSSSCG00000030069	0.224332	0.160363	0.152184	0.180664	0.521747	0.345289	0	0.217783	0	0.0992113	0	0.123119	0.181086	0.0638568	0.409451	0.457545	0.116366	0.187232	0.130435	0.0765951	0.283163	0.226621	0.257457	0.332576	0.385361	0.197883	0.216596	0.086798	0.0346038	0.201892
ENSSSCG00000025928	2107.74	1979.53	1700.66	1606.33	2424.43	1881.71	1452.67	1182.88	1673.78	1373.04	1533.31	1280.94	2144.63	1476.34	2490.99	3058.64	2425.15	1492.92	2682.13	1996.29	4074.7	2544.02	1742.81	1598.87	2606.56	1815.31	2779.56	1942.53	2759.76	1606.18
ENSSSCG00000023617	1.6955	1.20611	2.03389	0.399645	1.54789	2.84693	1.53087	0.200731	1.36673	0.137165	0.620597	0.340438	0.778902	0.353143	1.00638	2.10861	0.525549	0.276117	0.240446	0.282392	3.05734	1.40247	0.232456	0.150482	0.0355189	0	0.558986	1.52575	0.765467	0.711774
ENSSSCG00000024179	0.181577	0.138451	0.251053	0.321696	0.255024	0.464196	0.219613	0.187485	0.218122	0.206568	0.116276	0.285589	0.353836	0.143504	0.376294	0.132099	0.193457	0.180614	0.232262	0.185432	0.311644	0.196595	0.114443	0.156876	0.219972	0.215985	0.38158	0.331692	0.251041	0.286268
ENSSSCG00000014972	5.52838	4.66586	3.32695	2.72879	8.26079	5.15294	2.01197	1.76014	1.54365	2.4055	1.60577	2.98517	3.07106	1.01527	4.35805	3.11191	2.83685	1.36935	4.71794	2.63349	3.65793	3.88834	2.86535	2.30735	2.87966	2.67426	2.29006	2.10453	2.57205	2.98522
ENSSSCG00000005656	274.453	169.643	148.59	123.747	211.133	175.879	120.942	109.725	135.503	108.007	106.187	188.289	131.899	62.0956	145.77	149.881	124.956	76.8747	145.162	98.3945	152.145	137.298	113.021	97.1822	104.574	96.762	135.576	115.041	187.053	120.594
ENSSSCG00000003630	0.725447	0.734574	0.850808	0.65355	0.786422	1.11488	0.59823	0.596838	0.626974	0.57097	0.582227	0.74905	0.972687	0.336002	0.82288	0.869379	0.574024	0.406386	0.829309	0.81865	1.13298	0.73285	0.76201	0.735773	1.1279	0.994584	1.09483	0.899154	0.603134	0.796736
ENSSSCG00000006690	1.54572	1.73277	2.16298	1.74607	2.6674	3.07348	1.43449	1.31336	1.47149	1.53957	0.943296	1.86344	2.53011	0.658244	1.5809	2.61893	1.81595	0.92529	2.54403	1.64126	3.64634	2.45255	1.43956	1.34564	1.38683	1.91396	1.90705	1.14588	2.432	1.69286
ENSSSCG00000026706	5.73671	7.71836	5.29883	5.53	8.1983	10.7112	4.75625	3.06116	4.77648	4.01928	4.58155	4.76939	6.97376	4.29789	6.31834	6.71299	3.93755	3.36758	7.88332	5.74437	10.7492	7.14959	7.08887	5.78312	6.48552	5.32284	8.25375	4.83976	6.64354	5.03281
ENSSSCG00000011776	0.662625	1.07073	0.689955	0.632923	1.23648	1.10616	0.668252	0.46376	0.552949	0.725804	0.323761	0.926078	0.696596	0.355305	0.965666	0.324775	0.599508	0.354976	0.698874	0.426181	0.291767	0.32691	0.500242	0.523368	0.214418	0.815585	0.714168	0.948015	0.577615	0.956922
ENSSSCG00000014893	2.15536	1.3497	2.10552	1.56222	1.62919	1.79145	0.729502	1.00437	0.976929	1.25824	0.711605	1.52596	1.11351	0.40493	1.31132	1.43604	1.81121	0.820304	1.45372	1.25842	1.3603	1.58947	2.16265	1.2549	0.977463	1.33087	1.62321	1.67623	1.77539	1.4199
ENSSSCG00000007151	57.8585	80.2387	73.6331	52.0932	101.392	53.5534	48.5183	23.1824	49.036	33.3979	36.8852	36.9581	58.0353	32.3291	62.1389	65.4463	44.2664	22.4232	103.762	58.9786	103.1	70.44	179.972	84.3805	83.3942	60.2333	82.8536	51.7588	86.9591	33.01
ENSSSCG00000030106	0.648998	1.90159	2.7639	3.17746	1.59453	3.03692	3.2191	3.85334	3.32479	4.70711	1.71647	4.49637	2.76335	3.01554	2.40234	0.957396	1.88186	1.90696	1.58148	2.16407	0.456025	0.412997	0.284242	0.892137	0.957517	3.76401	2.18388	4.52232	0.480617	4.30796
ENSSSCG00000021142	0.0990464	0.415291	0.26912	0.381157	0.0620051	0.434921	0.26247	0.800553	0.339485	0.766521	0.0207455	0.201867	0.0269828	0.148778	0.154789	0.0535539	0.230344	0.183015	0.110299	0.129256	0.0156579	0.0398553	0.00267824	0.134522	0.192235	0.17292	0.104401	0.792088	0.00167995	0.600956
ENSSSCG00000028560	0	0.0357167	0.225966	0.234722	0.169466	0.11186	0	0	0	0	0	0	0.13444	0	0.0506635	0.283072	0.0431956	0	0.193673	0.199028	0.118251	0.168246	0	0.0336693	0.0858289	0.0734554	0.144723	0.0966596	0	0.044966
ENSSSCG00000015792	0.289451	0.312602	0.215984	0.255084	0.574728	0.284399	0.237371	0.118579	0.299803	0.0971355	0.109584	0.22511	0.47004	0.196402	0.587451	0.336116	0.323094	0.318552	0.614367	0.257259	0.314434	0.468545	0.884655	0.421267	0.542288	0.495553	0.36743	0.21318	0.653088	0.131258
ENSSSCG00000002366	117.226	107.513	68.4754	78.9759	107.604	115.78	48.523	64.2233	67.9667	81.3781	38.2653	63.221	55.5894	65.2375	81.7187	102.476	83.967	98.4806	110.142	120.796	100.452	122.251	118.304	119.493	96.5608	101.347	78.7998	73.4974	92.5144	94.1573
ENSSSCG00000027478	9.88635	10.1481	5.95652	10.9307	8.30104	11.7609	4.11177	8.13367	5.18991	9.24844	3.52054	13.6291	6.70901	8.64288	6.40227	12.9871	7.37079	8.29053	7.20975	9.64609	11.5484	12.1201	7.51649	14.2818	8.63539	9.40068	8.03758	10.0363	9.05692	13.9343
ENSSSCG00000003679	2.36758	1.80529	2.03954	3.10976	2.16326	4.08587	1.27195	2.84572	1.77434	3.11628	0.789567	3.58878	1.48646	2.1181	1.76054	0.792042	2.70965	2.63472	1.3329	3.09878	0.972442	1.10096	0.646947	2.49193	1.51063	3.31499	1.76344	3.53337	0.973882	4.20062
ENSSSCG00000010779	0	0	0	0	0.0765429	0.221043	0	0	0.124308	0	0	0.108373	0	0	0	0	0.204857	0.131846	0.0765421	0.0674213	0.249249	0.199479	0.0647489	0.159678	0	0	0.0762617	0.0764021	0	0
ENSSSCG00000012042	302.482	271.533	175.587	183.49	346.512	324.112	102.629	142.795	177.65	223.874	95.7721	154.389	223.775	218.397	287.593	397.181	207.729	207.075	397.064	364.33	425.155	432.59	335.128	333.76	364.766	283.875	189.937	156.759	194.265	183.832
ENSSSCG00000006346	1.19055	1.33755	0.51662	1.26451	1.39658	2.3013	0.630563	1.77899	0.997693	2.41709	0.418339	1.89251	0.480136	1.19389	0.789372	0.467751	0.660486	1.39673	0.786107	1.5209	0.343267	0.883002	0.498533	0.767645	0.779819	1.51906	0.608384	1.60254	0.728824	3.0303
ENSSSCG00000024902	9.1001	10.5707	8.89191	17.4101	10.1497	22.0457	5.81903	9.85615	7.8997	17.8054	5.85107	9.5191	7.51198	14.2313	10.7353	10.7578	12.0836	14.567	11.9148	24.5474	19.0945	18.2295	10.0536	19.5622	21.6611	21.2275	14.9098	17.6304	7.24294	13.4317
ENSSSCG00000012037	4.34045	3.09175	2.06754	2.15111	5.91361	4.14	1.37634	1.92818	2.19886	1.78327	1.51602	3.14331	2.14231	1.06738	3.31264	1.86251	2.25593	1.25185	2.46896	1.61353	2.67993	2.17075	1.9117	2.20839	1.41181	2.43165	1.7755	2.16632	2.34532	3.02332
ENSSSCG00000013992	219.658	214.447	144.562	197.457	276.229	344.778	107.538	213.758	111.097	207.798	98.8016	196.838	132.53	148.096	199.06	182.608	167.666	226.097	228.017	302.163	215.097	178.022	151.065	213.128	208.637	194.883	180.92	196.323	156.663	262.854
ENSSSCG00000024524	0.0901003	0.286785	0	0.252821	0.720339	0.144285	0.0476489	0	0.0425401	0	0	0.216983	0	0	0.0274086	0	0.0647126	0	0.0921777	0.0230726	0	0	0.144028	0.0277559	0	0	1.16492	0.0313752	0.122767	0.06487
ENSSSCG00000003271	0.774894	1.69877	2.76403	6.48341	1.86903	1.56622	0.849972	1.67176	1.08406	1.94201	1.89507	3.49377	1.48158	2.45091	2.68906	2.65369	1.93491	3.50625	3.30415	3.93936	2.7895	1.68162	0.507841	1.36828	2.66232	2.73421	3.49156	2.73177	0.47813	2.47963
ENSSSCG00000024163	2.79517	3.48184	2.86448	3.95135	4.72011	4.993	2.7048	2.82904	3.14486	2.76166	1.91887	3.10892	3.19246	2.18382	3.23835	2.83029	2.05148	2.85906	3.71727	3.56367	4.99204	3.83001	2.29624	2.59694	3.72379	4.48533	4.78891	3.96934	2.64202	3.54856
ENSSSCG00000015360	6.26953	4.52339	2.92004	3.19193	5.71584	5.05269	1.82975	2.81307	2.08769	2.59041	2.06457	4.05402	2.48412	1.62578	3.7377	2.46274	3.57606	2.08317	3.20484	2.74004	4.10386	3.00394	3.57598	4.03038	2.44071	3.20326	2.44832	2.75017	3.28276	5.01392
ENSSSCG00000023973	15.3027	15.3503	19.9146	19.6927	16.8657	26.3993	11.0698	10.4126	14.693	14.4927	12.414	17.8266	15.2661	13.8944	15.7573	12.6197	16.016	15.3359	21.3899	20.9634	23.1238	22.0013	13.1828	16.4463	14.5337	18.0923	18.8147	17.1936	13.7286	16.7204
ENSSSCG00000021145	18.1254	19.8528	12.3818	13.1466	25.267	34.6688	9.03736	11.6817	10.5987	13.9525	8.8773	12.5282	12.9171	10.5996	15.7031	15.5711	13.7162	12.2289	23.6205	20.6634	20.2942	17.5698	13.3291	13.3487	16.4149	13.5801	17.5004	14.9797	14.2719	15.5752
ENSSSCG00000022630	1.30105	1.45947	0.746828	2.59933	2.79319	5.71361	1.05854	2.72045	0.283514	2.58927	0.450577	0.906293	1.2926	2.13662	1.27868	0.884537	0.467226	0.852003	1.68754	2.46033	1.32643	1.46598	1.03373	5.70556	0.825218	2.29531	1.10158	1.16169	0.416819	1.94551
ENSSSCG00000028492	1.0983	0.825018	0.536931	0.70259	0.592071	0.775684	0.2511	0.887899	0.352359	0.966001	0.400906	0.97186	0.581173	0.529991	1.05935	0.820185	1.48563	0.879049	0.66817	0.413561	1.37027	1.16196	1.13717	0.975633	1.10573	0.759647	0.861102	0.844548	1.04779	0.879288
ENSSSCG00000003367	230.041	361.001	243.97	248.808	584.22	154.945	281.388	326.408	334.302	379.991	486.121	378.474	384.551	244.333	376.867	212.624	265.278	170.547	345.951	146.098	226.681	114.308	62.6042	81.926	312.731	384.405	277.322	282.353	69.3747	427.996
ENSSSCG00000027121	84.4646	54.1366	43.265	51.4333	69.0999	77.3867	23.2685	47.5036	29.6288	39.9492	26.5453	61.4669	35.1223	39.6228	58.7026	60.7028	58.4412	57.0423	52.1991	51.1915	42.8313	36.0971	36.6149	66.3073	45.3493	44.0256	50.1027	43.9012	51.6014	47.5652
ENSSSCG00000027713	0.515253	0.368328	0.699081	0.103739	0.299591	0.216292	0.181658	0.166737	0.324363	0.455743	0.515496	0.706958	0.277282	0.586673	0.208987	0.116767	0.356363	0.0860083	0.0998627	0.175926	0	0.173504	0.0844764	0.694428	0.442555	0	0.198994	0.29904	0.317916	0.741939
ENSSSCG00000006959	7.78103	9.35873	7.76421	7.70866	10.1496	13.3418	7.31545	5.99513	7.85288	6.66387	6.42548	7.18515	8.77349	10.2659	7.56436	10.0763	8.2005	6.34991	11.5858	13.2415	13.823	9.1913	7.73526	8.35617	11.7488	10.9673	8.72906	6.21238	7.77301	6.26907
ENSSSCG00000013085	1.41239	2.00117	1.50499	2.35205	2.17586	2.24268	1.08992	1.22022	1.48625	1.94066	1.07473	1.62299	1.83613	1.89879	2.41703	2.17343	2.26933	4.07261	1.61327	2.8115	3.44585	2.9108	2.00401	3.32206	1.93298	1.779	2.74305	3.49502	2.18582	2.88455
ENSSSCG00000025848	1.28187	1.57995	1.53819	1.54567	1.62724	2.29111	1.02913	1.07248	1.30389	1.02808	0.657107	1.33403	1.13763	0.876373	1.47715	1.95967	1.74297	1.69961	2.14644	2.13764	2.27434	1.66015	2.19706	1.62833	2.16939	2.09564	1.79453	1.7497	2.22009	1.46174
ENSSSCG00000023980	2.11967	1.92584	1.40904	1.68434	2.79395	2.20215	0.87653	1.26804	1.39945	1.36961	1.21376	1.55524	2.05692	0.860077	1.68853	1.70611	1.4706	1.48384	1.91268	1.77512	2.23421	1.99386	1.46245	1.69921	1.83121	1.67305	1.83203	1.39597	1.2406	2.0323
ENSSSCG00000028180	4.815	4.4233	5.60634	5.64444	6.72814	7.5888	3.34538	3.88147	4.2099	4.50473	4.65694	4.85366	5.43524	4.60659	5.56967	4.86237	4.09055	4.43182	4.96262	4.77239	7.69962	3.88797	4.62438	5.08004	7.32666	7.15837	6.68209	5.71941	4.87863	5.98098
ENSSSCG00000017895	0.482588	0.524366	0.611112	0.388649	1.15981	0.621246	0.204171	0.562199	0.66836	0.725647	0.0965633	1.05943	0.623289	0.219793	0.743805	0.918664	0.300394	0.128889	0.411541	0.42841	0.284269	0.422511	0.538023	0.130081	0.265279	0.624347	0.410033	0.560166	0.0893286	0.625413
ENSSSCG00000023767	0.738501	0.487308	0.192688	0.480372	0.660612	0.453087	0.420593	0.220597	0.268213	0.188425	0.341008	0.187065	0.458565	0.145535	0.17281	0.463458	0.766152	0.39827	0.726666	0.116377	1.11144	0.717344	0.810293	0.275624	0.644063	0.300661	0.95437	0.230789	0.4469	0.245401
ENSSSCG00000002706	0.809803	1.13848	0.976639	1.00543	0.99403	0.925387	0.856517	0.655135	0.594754	0.865498	0.337578	0.55555	1.38001	0.960471	0.875885	1.25404	0.933471	1.08141	1.17713	1.03686	1.59005	1.1362	0.840866	1.25512	0.811471	1.34929	0.912191	0.783318	1.45733	0.898851
ENSSSCG00000011343	1.27818	3.45704	2.77472	2.56132	3.89958	3.43394	2.19487	1.8102	1.84595	1.97515	1.26374	2.89677	2.23349	1.51528	2.43358	0.961	1.48204	0.948824	2.55306	2.51069	1.15784	0.698781	0.576905	0.839036	1.33291	2.25497	2.03845	2.70548	0.988133	2.54966
ENSSSCG00000023435	54.2091	51.2117	28.785	27.3951	70.2934	53.2038	19.4843	18.0731	20.678	24.9152	18.0403	23.6976	30.6062	20.1983	37.379	46.386	26.7122	23.6566	59.9405	40.0685	61.1461	56.6331	46.9658	43.0215	41.1553	28.0574	43.158	27.2096	51.0734	28.7017
ENSSSCG00000029141	24.3083	22.3078	20.2241	19.004	28.7479	34.3859	13.874	17.276	14.1188	22.0281	9.91145	20.6156	14.0687	19.74	18.1935	24.883	18.2715	19.6604	25.4942	30.9126	30.4515	31.5989	34.56	32.9344	23.5416	18.934	22.8501	25.7137	30.3082	23.4287
ENSSSCG00000012147	0	0.16304	0	0.1148	0	0	0	0	0	0	0	0	0	0	0	0	0	0.190358	0.110511	0	0	0	0	0	0	0.335311	0	0	0	0.307893
ENSSSCG00000006954	210.928	172.092	174.586	157.195	214.717	209.456	121.893	98.6609	145.82	110.697	118.123	105.086	175.414	142.195	199.837	255.125	192.116	127.417	213.568	181.714	395.629	310.463	198.031	178.216	224.125	175.582	236.544	155.53	261.852	131.136
ENSSSCG00000028137	0.178494	0.612461	0.302719	0.269529	0.259461	0.824206	0.18879	0.259924	0.0842742	0.414431	0.133934	0.220414	0.216126	0.152426	0.217192	0.303378	0.277765	0.35754	0.363241	0.411374	0.225304	0.315551	0.0438964	0.144338	0.275957	0.393623	0.413612	0.776951	0.206498	0.433725
ENSSSCG00000000175	0.561853	0.316553	0.64183	0.745463	0.382651	0.655855	0.43298	0.916639	0.518822	0.729367	0.385771	0.897302	0.354969	0.582388	0.892085	0.477316	1.07824	0.764004	0.446952	0.47224	0.273354	0.367563	0.393988	1.15372	0.64921	0.786562	0.442915	0.573303	0.50643	0.659913
ENSSSCG00000017052	11.0291	3.03198	2.84608	2.52194	2.54999	1.20631	3.14535	2.38152	4.03726	1.48787	3.23066	2.13492	4.97886	1.47924	9.08898	7.19537	8.57506	2.18617	1.74073	1.441	4.85957	2.10392	4.25014	2.10112	11.2025	6.11196	5.40029	2.54531	4.11456	2.39518
ENSSSCG00000017382	1.95604	3.47823	2.93478	4.62554	3.62302	4.72085	3.43782	6.28862	3.3351	5.77344	2.04942	7.39745	2.8677	2.62061	4.0026	1.38575	4.29533	4.73778	2.61557	2.20412	1.05976	1.14469	0.755982	2.36029	1.8904	4.54038	3.19978	6.27549	1.22065	8.45017
ENSSSCG00000026907	2.10014	2.54892	1.97041	3.35602	2.11101	3.34966	1.58697	1.99275	1.90477	2.71662	0.47234	1.7014	0.874726	1.55338	2.25638	2.76403	1.62168	2.20871	2.72203	3.96898	0.587626	2.30657	0.933815	1.82983	2.39642	2.16028	1.63119	1.96308	2.11058	4.28266
ENSSSCG00000003670	1.78563	1.26171	0.721655	1.04903	2.026	1.72242	0.574054	1.3594	0.656007	1.10174	0.407252	1.21532	0.700986	0.426404	1.25479	0.701086	0.940322	0.815377	1.00352	0.811671	0.931709	0.937566	0.592632	1.15428	0.637718	0.78516	0.710584	1.07099	0.889105	1.7936
ENSSSCG00000025595	11.3165	11.1828	15.2848	12.3182	10.7366	14.0959	13.779	13.2064	13.3726	14.777	11.4432	15.8651	15.2301	17.8993	14.2134	19.41	14.4554	13.3888	14.1937	13.4926	16.1792	14.8529	6.83759	11.4526	13.1751	12.6822	16.463	16.0831	14.8401	14.422
ENSSSCG00000001929	5.79163	7.39421	7.74777	8.68007	9.48884	9.65665	7.67146	9.16948	8.2034	7.97134	6.70143	8.35494	8.08317	7.1645	8.31512	6.31107	5.74175	7.10165	9.69331	8.87091	10.7095	6.64359	5.09826	6.87187	8.67512	10.2892	8.81118	9.84837	6.11168	9.87899
ENSSSCG00000008312	0.147272	0.192026	0.0319704	0.220605	0.109607	0.237396	0.0373843	0.36601	0.100128	0.422052	0.017681	0.290976	0.0475526	0.231407	0.0645124	0.02403	0.0550031	0.2832	0.0822047	0.356011	0.0148716	0.196383	0.069539	0.228655	0.127505	0.665134	0.129681	0.451299	0.0272605	0.496232
ENSSSCG00000006470	4.05192	4.71472	5.22538	6.00943	6.74134	5.74268	3.13999	3.0768	3.5231	3.9654	2.58884	3.43477	3.56226	3.42592	4.83276	2.89113	4.09958	4.76134	5.94818	5.8147	5.72221	2.89771	1.8351	2.69262	5.14798	4.70662	5.39186	5.33193	3.13747	4.76586
ENSSSCG00000020865	3.88699	3.24013	3.11016	4.46323	2.92406	5.60967	1.36987	3.28844	1.64235	4.40392	1.79414	3.18651	2.00293	2.97772	3.68282	2.90155	8.58292	3.93425	2.67228	2.29611	4.23337	2.56642	1.27405	4.75674	3.67184	4.89982	1.89404	2.4624	2.38595	4.27864
ENSSSCG00000023814	1.09923	0.437792	0.426114	0.426819	0.593487	0.362553	0.498272	0.304896	0.0741414	0.677117	0.35349	0.517099	0.823939	0.201149	0.812078	0	0.162912	0.31455	0.365219	0.120637	0.891963	0.674198	0.463422	0.38095	0.445092	0.346295	0.136455	0.501258	0.436007	0.508767
ENSSSCG00000027664	0.0790176	0.159832	0.142946	0.29058	0.277847	0.289926	0.334304	0.306844	0.404235	0.669292	0.158109	0.435798	0.213733	0.269912	0.192298	0.18124	0.219351	0.266797	0.124848	0.327637	0.166756	0.267136	0.0777303	0.149494	0.191116	0.375059	0.428468	0.745164	0.0495726	0.627482
ENSSSCG00000027396	14.2433	13.347	10.0826	26.2767	6.75137	12.6729	9.33369	18.0358	8.33295	10.7838	5.80843	14.7844	3.74918	11.3699	16.4835	23.2614	16.463	37.9891	5.94115	17.999	18.6625	19.628	28.4793	30.4845	64.6257	35.9166	23.6776	20.756	25.1468	22.9897
ENSSSCG00000027267	0.951756	1.46614	0.517919	0.836354	0.414744	1.41823	0.465051	0.74699	1.24557	0.544992	0.494883	1.34822	1.00088	0.375476	1.2369	0.657931	0.798263	0.165138	0.575216	0.672896	0.277498	0.271704	0.324393	0.177776	0.283238	0.581773	0.631007	1.38236	0.35607	1.46091
ENSSSCG00000008218	14.5377	9.52287	6.28797	9.48909	12.93	16.7893	4.67551	11.0122	4.02653	9.78914	2.6921	9.94393	4.03728	7.58454	9.10501	6.0391	8.6148	13.564	9.43143	11.4594	9.71106	8.74437	9.24814	18.3531	7.62974	8.44061	5.35026	10.0375	8.93499	17.1776
ENSSSCG00000001372	7.7404	8.22378	6.3601	6.26765	9.7051	11.2353	5.07896	4.58182	4.57265	4.5278	4.14616	4.8522	6.16958	5.39517	6.9756	7.04639	6.49625	5.10524	10.0228	8.57918	9.67065	6.58212	5.26915	4.85749	6.67505	6.63407	8.13558	7.12753	6.27164	5.16875
ENSSSCG00000004639	4.4123	4.17168	2.05623	3.56886	5.48796	7.3685	1.2986	4.00413	1.52166	3.83058	0.892474	5.36959	1.54857	1.13038	3.24468	1.35641	1.8111	3.26631	2.59895	3.89075	1.27128	1.98642	1.70786	2.99401	1.18636	2.77523	1.51143	4.40902	1.67785	5.85281
ENSSSCG00000028553	173.455	138.883	109.27	103.981	214.235	189.112	75.4173	73.681	84.8571	94.8545	62.1009	95.6119	87.7515	65.9449	109.433	138.028	93.769	75.4925	166.222	136.06	220.109	223.102	289.047	165.571	155.11	113.808	151.158	111.427	269.866	112.875
ENSSSCG00000026174	0.10305	0	0.139815	0.124486	0	0.0865163	0	0	0.194616	0	0.309296	0	0.332736	0.352002	0	0	0	0	0	0	0.260149	0	0	0.0833308	0.212425	0	0	0	0	0
ENSSSCG00000003647	14.112	16.9792	21.2265	26.7233	13.8284	18.2984	14.4962	13.9491	15.7768	14.8747	12.3523	14.3061	13.3711	16.8871	21.3104	32.2635	27.3004	31.1919	17.2185	17.4399	29.9449	18.337	13.8248	22.0673	31.0668	32.8887	22.0767	18.6048	12.2774	18.1513
ENSSSCG00000027760	48.6445	90.3879	97.7934	81.4095	103.928	165.937	72.4752	42.0469	68.0619	50.3879	72.2737	47.0972	92.623	78.9407	81.8052	56.6942	56.5016	29.7822	102.423	70.8504	91.5923	59.916	45.9443	56.8479	99.6085	98.9338	117.964	83.2894	52.4998	46.7747
ENSSSCG00000027385	7.04956	4.56903	3.61331	2.64941	6.46721	5.98427	1.65694	1.97708	3.1065	3.22161	1.17548	4.64277	3.79371	2.14046	3.7171	2.0236	3.65675	2.03969	4.46324	2.88837	2.07627	1.89907	2.77388	3.61037	1.77611	3.1783	3.0856	3.45496	4.9296	4.99092
ENSSSCG00000028998	2.16154	1.92986	1.32552	1.32416	2.8298	2.34516	1.0474	1.12461	0.782312	1.26484	0.886505	1.17759	1.53374	0.454762	1.62515	0.672695	1.38017	0.811735	1.02646	0.628214	1.23327	1.14372	0.729076	1.13629	0.658249	0.965574	0.994913	1.07264	0.793892	1.65034
ENSSSCG00000014431	0.0267346	0.0344001	0.0544091	0.0807394	0.0466341	0.123449	0	0	0.15147	0.248292	0.0802417	0.110044	0.086323	0.0684908	0.0975921	0.0545276	0.0138678	0.0401639	0.0155445	0.054769	0.101237	0.0945259	0.0394485	0.0324282	0.0688876	0.117913	0.0929256	0.108613	0.111345	0.18767
ENSSSCG00000021650	0	0.133432	0.105522	0	0.180886	0.0652959	0	0.302015	0	0	0	0.128053	0	0	0	0	0	0	0	0	0.0981705	0	0	0	0	0	0	0.180553	0.215944	0.0839933
ENSSSCG00000007398	0.305352	0.523874	4.55723	4.42644	3.19582	3.33269	1.9378	2.3715	2.30671	3.64615	0.91649	0.502754	1.9719	1.56455	1.11466	2.90637	1.26714	1.83495	1.77544	4.37885	0	0.925404	5.40679	10.6176	3.77668	4.30962	3.53787	0	1.13043	0
ENSSSCG00000012862	0.225871	0.330525	0.775151	0.369157	0.231761	0.423882	0.365377	0.206378	0.376387	0.317303	0.398784	0.306262	0.429006	0.408461	0.323341	0.18066	0.192976	0.319369	0.231759	0.340237	0.352189	0.25502	0.222191	0.247114	0.314968	0.492241	0.23091	0.200491	0.258234	0.215234
ENSSSCG00000009877	2.92026	1.39432	3.55097	2.89539	0.57667	1.08709	2.21455	3.53039	1.14464	1.31586	1.90182	1.58759	1.11193	3.29368	2.54771	8.16628	2.82953	3.39385	6.15109	7.70388	1.32143	1.39154	2.60168	5.34669	5.2247	5.63796	3.00044	3.13388	2.54976	2.55872
ENSSSCG00000017007	0	1.13934	0.901019	0	0.772264	0.557541	0	0	2.50835	0	0	0	0	0	0	0	0	0	0	0	0	0	0	0	0	0	0	0	0	0.717192
ENSSSCG00000022976	1.78169	1.81924	2.01472	4.44669	2.55227	4.99451	2.22559	7.06688	2.08508	5.4203	1.87973	7.5111	2.77959	3.2208	3.54579	2.58269	3.97375	9.40179	1.59059	2.97057	2.029	1.8715	1.6237	5.19751	3.63739	5.48508	3.58102	7.30924	1.79763	8.24582
ENSSSCG00000013422	0.0811444	0.09745	0.154132	0.0196047	0.0754896	0.0681254	0	0.0630203	0.0919479	0.107659	0.146129	0	0.104802	0.0831528	0.118484	0.41927	0.370403	0.0812699	0.0566166	0.116364	0.901335	0.0819724	0.0159645	0.0393702	0.183996	0.057262	0.131622	0.0753508	0.0901204	0.210319
ENSSSCG00000009872	13.5498	24.4912	18.5175	30.182	14.1269	18.2303	24.6574	47.9855	27.6796	59.0543	21.6998	40.9748	19.136	37.086	29.8629	52.7309	27.6806	48.446	12.7827	23.703	13.1301	6.5832	2.87869	8.5906	56.3695	70.9329	32.082	67.0223	7.5562	75.3708
ENSSSCG00000000966	15.7709	10.0729	7.21183	9.58001	12.9515	21.4098	3.05999	10.2853	2.56317	8.45925	4.63769	6.73766	5.25521	9.20761	9.06204	15.279	8.23405	14.0943	6.80303	18.0552	20.9099	21.5611	17.9617	20.6948	14.7382	10.4869	9.50351	8.09759	13.5295	11.3926
ENSSSCG00000022774	214.491	188.745	177.4	143.213	242.356	215.161	126.055	87.5219	153.747	113.537	115.747	106.823	178.426	121.933	212.6	256.183	206.848	105.607	243.276	186.621	328.809	275.392	232.428	153.852	249.015	184.479	232.216	149.793	257.292	128.853
ENSSSCG00000008377	82.0581	60.7141	49.9819	54.1803	87.7101	94.8163	35.6251	46.4503	38.1907	46.3675	30.107	62.9759	41.1327	28.5169	58.8445	53.1629	50.7192	45.883	65.1437	55.5428	86.2643	82.7984	67.1652	65.7598	47.8788	51.4784	53.1903	47.3363	77.0583	61.416
ENSSSCG00000015683	2.26471	1.17516	0.452114	0.99145	1.78684	1.58015	0.45688	1.37787	0.489473	0.941535	0.518599	1.13794	0.557903	0.526969	1.14884	0.679648	1.11394	1.04449	0.703247	0.594164	0.911336	0.748063	0.977326	1.3024	0.655107	0.544334	0.593426	0.97415	1.03374	1.47948
ENSSSCG00000002558	0.00721443	0.14234	0.146825	0.0784362	0.167792	0.109025	0.076306	0.112061	0.0953746	0.0670026	0.0649606	0.0831487	0.0815311	0.036965	0.096564	0.029429	0.0224537	0.0794815	0.0671161	0.0295592	0.0455321	0.00728806	0	0.0233357	0.0743584	0.089094	0.100305	0.0921159	0.0467395	0.0857046
ENSSSCG00000011165	0.726486	0.207731	0	0.292535	0	0	0	0	0	0	0	0	0	0	0.294663	0	0.251229	0.242537	0.281605	0	0.305669	0	1.19108	0.195823	0.499188	0.427223	0.280574	0	0	0
ENSSSCG00000011993	16.0533	6.90408	14.2844	17.8685	8.19581	12.6741	6.16594	18.7523	8.54483	12.2944	6.00652	12.6785	5.82961	7.95041	17.3633	14.3746	18.5049	12.0259	10.0676	8.02124	4.50295	10.3719	14.1655	26.9831	9.05769	9.74743	7.10719	7.72626	12.4015	10.8532
ENSSSCG00000016031	0.088056	0.0377681	0.029868	0.0531865	0.0767997	0.018482	0	0.0427427	0.0415749	0	0	0.0362455	0.0355404	0.0375982	0.107147	0	0.228383	0.0220481	0.0511993	0.0225492	0	0	0.129932	0.0356031	0.0226896	0.0388371	0	0.0766585	0.0611229	0.0237743
ENSSSCG00000024089	2.35545	1.81849	0.958742	1.8021	3.01304	1.51611	0.664353	0.609782	0.889683	0.937532	0.471312	0.775637	0.760548	0	1.52859	0.427035	2.03637	0.707727	1.46085	0.965083	0.792844	1.03111	0.849593	0.634907	0.809245	0.415548	1.36453	1.45818	0.508667	1.10231
ENSSSCG00000010986	21.7018	13.9689	43.1826	22.0582	11.1636	15.9179	29.8225	29.3898	31.8748	32.8317	22.5063	37.2907	31.9032	32.1555	21.4802	36.2506	26.484	19.4056	18.7259	21.8584	16.5015	23.4295	17.045	20.4676	22.819	22.7605	18.9733	20.5354	27.3402	21.9821
ENSSSCG00000022731	4.86907	2.94501	2.7941	4.08481	4.3942	8.55601	2.21489	4.03418	2.05919	3.38749	1.9319	4.63888	3.55623	2.20445	4.26198	2.62228	4.09297	4.55005	2.48927	2.64761	4.08605	2.74969	1.13777	4.2222	1.56519	2.91204	2.49094	3.68608	3.152	6.64326
ENSSSCG00000000139	9.72968	5.88162	7.79655	11.3592	7.89741	16.4469	3.59147	8.49473	5.67286	6.23787	7.44771	8.27862	9.06638	15.2792	13.905	10.9212	11.3134	15.2384	25.2866	32.9754	16.8971	16.4916	6.74478	34.4285	6.73039	10.253	6.65788	5.91217	10.7576	5.85328
ENSSSCG00000016234	19.2681	12.4751	10.1815	12.5996	15.137	17.3667	7.57845	9.79882	8.10534	13.0519	5.92807	13.6956	8.20568	4.9511	13.0666	7.08058	9.86614	9.47965	10.1877	8.60081	9.80109	11.1948	7.92983	11.6792	7.32207	11.7914	8.79406	12.2326	12.7179	17.5121
ENSSSCG00000029938	0.405169	0.271796	2.38931	0.994887	0.303955	0.420248	0.872808	0.926846	1.07234	0.572836	2.38481	3.81805	0.486789	0.651177	0.250583	1.77185	0.444498	0.182374	0.182027	0.0664277	0.058051	0.370024	1.19104	0.831413	0.643531	0.323616	1.37482	0.894	1.23797	0.513454
ENSSSCG00000012353	0.199551	0.210919	0.0325551	0	0.290902	0.201784	0	0.046588	0.105811	0	0.0720176	0	0.0774756	0	0.0583932	0	0.0746788	0	0.279027	0	0.0302871	0.0484788	0.0236036	0.0388061	0	0.0423312	0.0556011	0	0	0.0777396
ENSSSCG00000013429	73.1362	76.5242	61.3789	51.2456	92.9406	85.4565	40.2935	51.392	41.819	58.6521	32.635	45.6055	43.437	46.0197	58.7649	58.275	52.3259	51.2706	94.8778	87.8808	66.4196	45.0992	76.0045	61.3233	80.7797	64.6185	66.0241	57.7162	56.8541	62.9561
ENSSSCG00000028443	16.2441	16.9062	22.4194	23.6021	27.692	27.6611	14.1751	8.47073	15.9603	12.2291	11.8157	10.9146	31.948	16.1959	24.6245	23.5299	14.4916	7.93848	27.206	17.0309	32.2746	27.7783	36.8067	43.5717	46.4575	40.8594	33.2124	18.3385	14.9471	10.1616
ENSSSCG00000007166	8.37708	7.92215	7.8729	6.41733	11.1197	9.62898	4.66788	4.09932	5.8395	4.84333	4.21096	5.6292	5.21182	2.55904	7.90599	4.09319	6.03406	3.50608	7.49227	5.45539	7.06651	4.77482	4.75677	3.29342	4.96991	5.16659	6.75464	5.86585	4.87879	6.8845
ENSSSCG00000015731	3.50945	4.00443	3.09895	3.79639	4.63366	6.29169	2.50399	3.41509	2.31423	3.76034	1.9015	3.63712	2.50319	1.96473	3.53999	2.2556	2.81063	3.64011	3.79995	3.82531	3.31446	2.32421	2.27145	3.64006	2.74938	3.98542	3.3997	3.5898	2.26824	4.74435
ENSSSCG00000009849	7.63666	7.4623	4.39676	5.72764	9.37483	11.0165	3.1185	7.03981	3.31087	7.03072	2.39174	6.60386	4.35266	3.94687	4.84816	5.07451	5.59404	7.15631	6.67197	8.18961	6.60507	4.64217	6.08819	8.60253	5.44812	6.39656	5.37034	6.79852	6.0845	7.96045
ENSSSCG00000010832	0.745244	0.53758	0.689405	0.777502	0.866638	1.08071	0.931549	0.887916	0.607759	0.62921	0.406689	0.725061	0.574233	0.694264	0.72133	1.05939	0.404145	0.559798	0.472707	0.798059	0.598618	0.222433	0.449859	0.725905	0.68083	0.627499	1.13819	0.904364	0.48595	0.676794
ENSSSCG00000025808	0.439494	1.9894	3.34238	3.77078	2.2286	1.37496	3.77521	3.10452	6.27446	2.84207	3.91885	5.24624	2.58646	2.1461	6.01788	1.31274	1.61229	1.12509	2.24962	2.002	0.945265	0.224368	0.998471	0.491248	1.70149	2.72189	3.77003	5.12026	0.506021	3.85795
ENSSSCG00000002084	4.40343	7.11943	5.81254	4.82197	11.0855	6.88157	4.44078	2.28496	5.95605	2.69507	3.9988	5.53387	5.64755	3.92462	9.85371	5.19214	3.64487	1.0172	7.5087	5.03941	6.93965	2.30008	0.623372	1.13956	3.53064	2.50981	5.2555	3.3599	2.61576	3.72916
ENSSSCG00000006996	59.8045	35.4507	29.6509	39.5088	38.3485	53.1956	20.4684	37.2816	22.2588	39.3931	18.0946	37.9672	25.7924	30.5806	32.0571	37.5439	31.8975	42.8095	35.8594	41.5593	53.6104	52.4975	33.2403	59.5977	33.585	40.1502	35.7979	39.8525	41.9589	50.6862
ENSSSCG00000028837	0.00861188	0.0112019	0.0615716	0.0508362	0.0807588	0.00478029	0.109679	0.0520444	0.0436188	0.0994163	0.0331849	0.206178	0.149092	0.205171	0.187448	0.00492151	0.388498	0.0304057	0.0226414	0.14021	0.00379117	0.0724906	0.0602907	0.0852783	0.0134756	0.0282795	0.0779893	0.245006	0.0067847	0.120882
ENSSSCG00000001838	12.1325	12.2738	10.4283	9.85879	13.2691	20.7467	7.73759	7.4525	8.77404	9.86987	6.21644	8.93202	7.54652	6.62043	11.5374	6.70467	10.3	7.68849	9.62302	9.17701	11.2848	9.75128	8.27119	9.43442	9.75317	11.1127	9.64281	10.2781	8.78431	10.9992
ENSSSCG00000029035	2.30457	1.93961	1.08553	1.30268	4.07558	2.80367	0.95661	1.06377	0.91974	1.38458	0.809158	1.53209	1.36188	0.727794	1.83067	1.43081	1.4255	1.28036	1.98215	0.899699	2.00882	1.94154	1.36022	1.26583	0.905304	1.19671	1.43078	1.39304	2.20536	1.84081
ENSSSCG00000025301	77.4391	83.1925	62.9429	67.924	107.574	109.467	48.9493	50.7178	53.1824	60.8406	38.8943	52.6437	57.7586	52.0928	71.8724	93.867	55.8042	57.5901	106.045	92.8314	96.8331	82.6997	80.3052	76.691	85.2201	73.7236	91.4094	64.1818	87.0915	63.2128
ENSSSCG00000014043	38.0115	31.1494	28.22	46.2225	39.5926	77.1932	22.1656	61.8288	23.83	45.464	16.9055	33.5721	30.2773	41.9189	34.1916	35.9829	25.724	38.7321	37.7626	55.9859	53.4215	37.2233	36.4636	71.5011	43.5888	41.7459	42.2545	43.9393	29.5304	42.3084
ENSSSCG00000028875	2.71035	2.28015	0.666711	4.44488	2.36611	5.00443	1.28311	8.54215	0.406013	6.0612	0.18436	6.53576	0.371873	4.13074	0.859524	0.991804	0.479108	7.56284	2.89288	4.08298	0.719217	0.985062	0.681755	15.5496	1.06928	6.6238	0.667195	15.1242	0.512244	23.143
ENSSSCG00000021713	9.0916	10.6794	0.60171	86.9821	0.221021	150.903	3.81961	140.05	0.358944	93.8509	0.760613	46.9936	2.6594	76.5025	2.00438	0.387653	3.58219	183.129	0.331532	179.081	0.319877	1.08804	1.15299	144.758	12.4071	37.1086	0.550535	27.5778	0.205224	33.6638
ENSSSCG00000014959	0.0419556	0.0839774	0	0	0.227686	0.270052	0.0295839	0.0271538	0.13206	0.0371099	0	0	0.0451566	0	0.0170172	0.0950803	0.0145088	0.0420205	0.0487893	0.0143252	0.0353056	0.0141279	0.0137574	0	0.115315	0.0246727	0.0810176	0	0.025887	0.090621
ENSSSCG00000015718	10.3908	8.35633	6.26576	4.96859	12.9225	8.48135	3.81604	3.22238	3.952	3.54225	4.54812	4.98989	5.82478	3.20426	7.63881	11.5776	4.79104	5.42024	10.0694	6.72603	15.6661	9.47631	14.2675	4.37629	7.36291	3.69175	7.85878	3.35032	12.2214	4.36399
ENSSSCG00000001236	0.28347	0.0810554	0.358964	0.228291	0.197787	0.142794	0.119929	0.110078	0.0713803	0.100292	0.0567209	0.12446	0.122039	0.0645526	0.229951	0.128481	0.274478	0.283909	0.175809	0.232289	0.0715621	0.0954543	0.185901	0.397327	0.116868	0.10002	0.0656868	0.0658078	0.122433	0.0408183
ENSSSCG00000002806	0.00974502	0.0668757	0.0661089	0.0588606	0.0453296	0.0245445	0.0824573	0	0.0736165	0.0129293	0.0292489	0.0160449	0.078664	0.0166437	0.0118578	0.0132506	0.0909891	0.0292803	0.0339968	0.0299457	0.209111	0.0590668	0.134208	0.0630421	0.0903968	0.0515765	0.0225815	0.0113116	0	0
ENSSSCG00000020966	0.893264	0.319274	0	0.0899229	0.086564	0.499964	0.314931	0.289062	0	0.49381	0	0.857929	0.120177	0.127135	0.0905771	0	0.54058	0.298215	0.173126	0.152496	0.0939602	0.150397	0.146452	0.361167	0.306893	0	0	0.17281	0	0.160782
ENSSSCG00000011301	10.5153	12.449	8.11175	19.2346	11.3579	28.2798	7.74204	31.3918	7.83697	26.0841	4.79565	18.4283	7.26069	18.0355	9.16519	7.35602	8.35684	34.9412	8.97708	32.9397	9.49589	12.4726	6.16222	26.3603	9.46675	22.3711	10.5319	28.5212	7.8269	35.6337
ENSSSCG00000012816	8.24419	5.42417	5.26696	5.51134	6.70166	5.5775	3.38631	3.41897	4.30812	3.34513	1.92189	2.30624	4.91041	2.80241	7.7428	9.52293	7.80553	5.57143	7.12044	5.78004	11.6691	7.51975	6.77135	7.44332	8.20846	4.30684	7.37257	5.20282	9.1117	4.97036
ENSSSCG00000008142	0.611809	0.419857	0.498051	0.147815	0.142293	0.205459	0.12942	0	0.115544	0.243516	0	0.100733	0.395092	0.208984	0.372225	0.0831893	0.190415	0.122551	0.426876	0.188004	0	0.309026	0	0	0.189175	0.107935	0	0	0.0566238	0.0660731
ENSSSCG00000028787	0.0972744	0.0834438	0.131979	0	0.11312	0.245002	0.411543	0.566607	0.734836	0.903416	0.291961	0.640639	0	0.166137	0.118364	0	0	0.0974249	0.113118	0.0996391	0.122785	0	0.0956896	0.0786605	0	0.343223	0.338112	0.338735	0	0.525264
ENSSSCG00000017192	0.0662193	0.0994073	0.0374352	0.0133323	0.308023	0.361367	0.128405	0.032143	0.0625297	0.036607	0.0828133	0.0272571	0.0445447	0.0188495	0.127578	0.0900402	0.0629738	0.0497413	0.192513	0.118701	0.0208963	0.0445967	0.0325702	0.0223116	0.0284381	0.0876181	0.127872	0.0768642	0.00510725	0.0238381
ENSSSCG00000010798	11.0636	12.7124	11.8372	13.8663	13.1646	19.4611	6.88195	10.6852	8.1671	12.6058	5.46554	11.2492	8.71303	8.65174	10.492	10.9431	12.0562	12.7608	15.7487	19.8977	15.5086	14.6516	9.71118	14.5445	10.0609	12.626	11.6897	13.728	9.22663	14.6749
ENSSSCG00000008947	4.85277	3.56361	2.59374	2.17613	4.27519	5.37051	1.63313	1.49899	2.2912	1.99982	1.87582	2.84491	2.55216	1.50694	3.80238	2.39944	2.36468	1.84102	3.42011	2.86194	3.66597	2.37687	4.84604	2.43774	2.61453	2.72404	4.64284	2.64574	3.84484	2.58071
ENSSSCG00000013353	2.72408	3.41007	2.53882	1.89854	4.03541	4.63502	0.770675	3.75393	0.872234	2.81871	1.10896	1.97811	0.596505	1.30769	2.78047	0.992684	1.77267	1.84881	1.4155	3.64437	1.81211	2.56529	1.59418	3.24958	1.22531	2.60735	1.69557	2.50838	1.84694	4.59829
ENSSSCG00000021022	4.59949	14.5204	6.17003	10.6296	9.00036	17.347	10.1351	13.4701	6.67548	15.5154	3.96704	7.67385	9.75689	18.2688	15.2412	7.40119	10.9242	12.6571	12.6148	11.1361	8.28287	6.56256	9.00088	21.7549	13.6955	31.4777	15.7024	14.1685	3.86699	18.1219
ENSSSCG00000030610	38.2178	27.9962	14.1184	18.6727	51.5936	27.5273	13.2874	17.1184	12.6488	18.0984	12.2658	22.4597	17.7771	7.10893	28.846	19.2428	18.9215	16.9972	21.0113	14.4378	29.7562	19.8391	24.4741	19.5066	18.8763	19.0589	21.3289	18.5791	25.9505	29.7294
ENSSSCG00000004830	1.03865	0.995795	0.683883	0.627353	1.5098	0.63477	0.516972	0.311396	0.475967	0.455968	0.641823	0.729313	0.96172	0.495658	0.529695	0.415377	0.66554	0.36715	1.23447	0.782279	1.0122	0.871804	1.87818	1.03752	0.755666	0.538938	1.06183	0.868754	0.636146	0.717561
ENSSSCG00000015001	3.75039	2.58881	2.40508	2.74309	4.29315	3.80054	1.54951	1.39378	1.49404	1.28284	1.27515	2.70153	2.48341	1.0759	3.06609	2.15136	1.83902	0.939049	3.27094	1.66568	3.16212	1.90913	2.46433	2.29825	2.58203	1.9901	3.19106	2.22765	2.82023	1.9935
ENSSSCG00000027299	1.93531	2.05542	2.77165	2.44921	3.2508	3.8299	2.27439	1.96828	2.08855	1.67103	1.56742	1.28975	2.25655	1.18048	2.63523	1.77521	2.61329	1.70755	2.0362	1.65196	2.21019	1.69128	1.32962	1.26689	1.53561	1.40907	2.38466	1.76504	1.87645	1.85784
ENSSSCG00000016843	0.721151	0.0883739	0.0559108	0.118229	0.0539113	0.0172985	0.0871715	0.050007	0.0389126	0.00683423	0.0773027	0.067849	0.0914774	0.0439881	0.100286	0.0700406	0.293917	0.0825448	0.0299504	0	0.110533	0.0676474	0.0405373	0.0833079	0.122111	0.10905	0.0358089	0.0358748	0.0715111	0.0389408
ENSSSCG00000009256	10.1286	7.16186	5.64604	15.8082	5.23489	8.23989	2.98965	9.70589	4.15194	8.85465	2.51372	10.2559	3.80282	3.8889	7.22912	2.27757	8.58007	14.0762	3.16525	6.72891	2.24644	2.43241	2.44585	8.42327	4.31606	9.41929	4.09369	10.2986	3.22163	16.9307
ENSSSCG00000029691	835.746	902.722	747.84	1029.78	954.748	1246.12	533.177	826.562	517.048	841.233	417.057	679.958	571.825	901.827	788	740.292	799.179	1240.63	971.181	1242.79	1039.38	733.446	562.126	900.869	1107.27	1028.93	882.588	932.39	610.642	961.575
ENSSSCG00000017791	1.53998	1.34233	0.752636	2.51043	0.808763	1.5779	0.893223	1.94514	0.719272	1.43902	0.472154	2.3038	0.641604	0.919145	1.5011	0.844338	1.87251	2.49598	0.519914	1.1025	0.80471	1.1375	0.952917	2.65128	2.06513	2.52695	0.997648	2.64287	0.904209	3.19213
ENSSSCG00000024556	0.18871	0.108046	0.0960134	0.185221	0.192018	0.207943	0.0997973	0.1145	0.259498	0.172131	0.106199	0.155353	0.0924301	0.100719	0.258326	0.0962224	0.0244716	0.0354375	0.133154	0.0966484	0.0595494	0.0357439	0.139227	0.0667621	0.0364687	0.145653	0.0409952	0.0821418	0.13099	0.12424
ENSSSCG00000005208	2.37138	1.60876	0.679936	1.27318	2.20493	1.60054	0.568302	1.32411	0.556155	1.1927	0.418677	1.83737	0.558839	0.591196	1.32645	0.723566	0.927255	1.34017	1.02135	1.08486	0.912983	1.08036	1.01137	1.33272	0.963819	1.2487	0.652464	1.3613	1.19062	1.79103
ENSSSCG00000017865	2.94862	3.35797	2.91998	3.02677	3.23185	6.26384	2.11499	4.14315	2.43229	4.20671	1.25953	2.33946	2.48962	3.4731	3.89517	2.83089	3.21724	3.5288	3.72448	4.23536	4.3636	3.13278	1.73368	3.30065	2.9322	3.52256	3.11536	3.10513	2.72899	4.22553
ENSSSCG00000026862	0.000731978	0.119607	0.00924326	0.0824279	0.14837	0.186527	0.0893086	0.0216806	0	0.0358364	0.0878779	0.0943229	0.0420485	0.0300387	0.0444481	0.106585	0.169767	0.000853747	0.0337421	0.0405182	0.218581	0.0453606	0.00370673	0.0153076	0.00914882	0.104	0.0726408	0.0307731	0.061715	0.000818874
ENSSSCG00000022635	0.620303	0.532108	0.841611	1.24889	1.68314	0.694374	1.74956	1.60585	0.780989	0	2.48239	0.340438	2.67052	1.05943	2.76755	2.24918	1.28706	0.828351	1.20223	0.423588	2.60993	4.80419	3.25439	3.34404	4.26227	5.10692	3.11435	1.92005	1.33957	0.446603
ENSSSCG00000015603	1.63522	1.06503	0.73954	2.63382	1.30293	2.11014	0.512458	2.76339	0.629081	1.64724	0.54533	1.64532	0.342218	0.827502	1.69496	0.288225	1.82211	5.36817	0.739496	2.35736	1.26137	1.25422	0.208519	3.13437	1.02997	1.86981	0.736787	1.61689	1.40131	2.28923
ENSSSCG00000015834	10.1424	17.5149	9.42352	16.045	20.4689	23.3726	8.25189	15.0742	8.04995	10.6793	5.59713	13.0022	8.38685	7.76745	14.101	13.2475	11.3315	19.954	16.6183	15.6516	13.3066	8.63115	7.45011	14.0027	14.8077	17.9268	11.9716	16.1683	8.59442	19.5846
ENSSSCG00000013532	0.609145	0.522536	0.864039	0.602064	0.740568	0.860103	0.46857	0.10752	0.313749	0.404094	0.581732	0.455883	0.62582	0.378317	0.539062	0.752974	0.344702	0.332775	0.837156	0.992653	1.08344	0.895071	0.653696	0.738874	0.684916	0.390784	0.994491	0.57851	0.666278	0.328927
ENSSSCG00000020716	6.23639	5.9322	4.31011	4.97843	7.8513	6.59883	2.82338	2.94002	3.11029	3.46915	2.83465	4.31798	3.64173	2.09293	5.2236	5.29589	4.28357	3.47871	6.15391	4.39724	6.12805	5.09365	9.57458	6.74718	5.50264	4.65427	4.26844	3.75082	6.776	3.85223
ENSSSCG00000026665	5.023	4.04943	2.27929	3.24701	5.95841	5.40183	1.59916	3.00083	1.64978	3.56618	1.91603	3.45746	1.97987	1.29113	3.45461	2.67257	2.52711	3.38189	3.1843	3.66524	3.66846	2.95291	2.14833	3.96673	2.70112	2.72664	2.74443	3.54897	2.90748	5.07994
ENSSSCG00000006233	2.42953	1.97295	1.49433	1.76095	1.54449	1.5502	1.98722	1.00634	1.83533	0.472765	0.388909	0.800033	1.41204	0.774563	2.04967	1.54163	2.0164	1.13554	3.57865	2.45541	2.20801	1.86529	1.30651	0.812047	1.00164	0.514342	2.17686	0.526416	1.07931	0.559745
ENSSSCG00000010831	1.66153	1.84805	1.05074	1.07161	2.84914	3.46373	0.417004	1.20293	0.638218	1.02749	0.422622	1.2751	0.636512	0.264537	1.13081	0.746693	0.71579	0.958972	1.37543	1.13942	1.1375	1.09528	1.46824	0.99061	0.536976	0.894285	0.73414	0.866246	1.02952	1.39901
ENSSSCG00000007391	0.0196292	0.0168383	0	0	0	0	0.041523	0	0	0	0	0.0969568	0.0316902	0	0	0	0.692381	0.0196595	0	0.0402127	0.0247769	0	0	0	0	0.277039	0	0	0	0.0211988
ENSSSCG00000007551	3.94284	3.53598	6.6464	8.22702	3.19567	4.51397	4.29666	6.95952	6.31809	7.45049	3.94471	6.78687	9.6447	7.95843	7.41457	3.73659	5.82582	6.22258	2.63988	5.07896	8.89801	5.79357	7.05201	8.64722	16.1322	17.8115	10.244	7.90515	4.86555	8.38722
ENSSSCG00000027100	10.769	6.17276	4.64592	4.76601	11.3401	9.08286	3.72675	4.04694	3.74893	4.0164	3.87272	6.20989	4.92735	3.89889	6.61226	6.03935	5.14849	5.51709	8.25251	7.04039	9.05167	6.26664	5.39441	5.35741	6.13797	4.94666	7.38856	4.0323	7.14216	5.17192
ENSSSCG00000008487	3.27038	2.76196	2.0606	2.434	4.87455	3.06019	1.86338	1.71032	1.56798	1.46424	1.03324	1.66706	1.58559	1.10673	2.39011	2.4368	2.13233	1.38927	2.96709	2.1572	3.64238	2.63891	3.09758	2.4317	2.28543	1.58977	2.94449	1.92743	3.55155	2.29627
ENSSSCG00000028004	3.55927	2.9112	0.359377	0.799935	2.48343	3.0994	0.490272	0.739287	0.937942	0.702852	0.298126	1.14479	0.668168	0.735129	0.946761	0.742828	1.03048	1.29327	0.924056	2.03486	0.940331	0.652224	1.3028	6.33201	1.3309	2.16124	1.0933	1.07609	0.858014	1.43028
ENSSSCG00000008839	6.62948	5.61385	3.20178	4.51122	6.45041	6.48496	2.21293	4.2985	2.13648	3.76037	1.93502	4.32605	2.29769	2.18142	4.44042	2.77872	2.97824	3.74018	4.04561	4.66	4.68305	4.4238	4.87017	4.91826	3.04661	3.77697	2.8892	3.57226	4.3569	5.43867
ENSSSCG00000028296	0.376379	0.270948	0.143493	0.401162	0.532979	0.146627	0	0.0362053	0.376679	0.209829	0.173981	0.180172	0.203084	0.0463763	0.410421	0.226149	0.0569169	0	0.2535	0.0408042	0.128195	0.131254	0.18907	0.176822	0.301702	0.173342	0.285914	0.211604	0.10104	0.0619723
ENSSSCG00000025156	0.58861	0.46608	0.245726	0.47859	0.561632	0.59554	0.207521	0.483514	0.292159	0.370447	0.113248	0.490778	0.164471	0.193961	0.463708	0.318087	0.313153	0.427024	0.311527	0.320783	0.404825	0.289685	0.141043	0.509539	0.311115	0.412708	0.201095	0.54308	0.34921	0.741623
ENSSSCG00000009024	113.258	79.6974	114.245	67.2719	94.5575	38.2003	49.6893	80.8967	97.1421	62.614	93.4526	60.9584	102.686	48.024	102.41	193.373	115.513	59.1888	109.044	87.2566	134.41	239.505	122.341	100.231	88.4738	53.1628	113.711	69.3186	117.27	56.2806
ENSSSCG00000004001	0	0	0.157083	0.16317	0	0.0162002	0	0	0	0	0.115831	0.381246	0.342677	0.527299	0.49307	0.629698	0.440409	0.946971	0.605854	1.26497	0.730695	0.701748	0.151854	0.29647	0.974526	0.30638	0.0223568	0	0	0
ENSSSCG00000027369	0	0	0	0	0	0.255556	0.214635	0.394009	0	0	0	0.167059	0	0	0	0	0	0.101621	0.235982	0.207862	0	0.1025	0	0.0820488	0	0.358008	0	0.353326	0	0
ENSSSCG00000009585	1.22504	1.5905	0.898436	1.27989	2.23314	2.80751	0.560307	0.899995	1.00047	0.966415	0.894374	0.490622	0.587984	1.18751	0.765462	0.945412	0.65263	0.729531	1.27057	1.05134	1.25377	0.334472	0.651398	0.642568	0.750759	0.40888	1.68789	0.653339	0.858008	1.50179
ENSSSCG00000010384	0.116938	0.100312	0	0	0	0.0490881	0	0	0	0.0775742	0	0.0962677	0	0	0	0.0795019	0	0.117119	0	0	0.147605	0.0590657	0	0.189123	0.120527	0	0.135487	0.135736	0.108228	0.126289
ENSSSCG00000002303	0.741965	0.919348	0.894825	1.19507	1.82152	1.17663	0.523177	0.960405	1.24555	0.546893	1.23719	1.4931	1.86334	0.422405	0.601883	0.896773	0.855273	0.577976	1.34216	1.52	0.520303	0.416409	0.729877	0.266661	1.10462	0.87265	1.14621	1.24401	1.1445	1.78066
ENSSSCG00000006547	0.118856	0.0648887	0.0952906	0.339371	0.0188478	0.0226839	0.0228568	0.136391	0.0204062	0.0788467	0.0162153	0.0889517	0.034902	0.0738171	0.197215	0.0954981	0.140121	0.340888	0.00628252	0.0830083	0.109121	0.0654975	0.074468	0.0830063	0.22275	0.257342	0.137709	0.0627103	0.0500081	0.0525111
ENSSSCG00000027347	0.655353	0.506971	0.47545	0.126096	0.649684	1.27981	0.301175	0.18146	0.499312	0.427883	0.274174	0.110657	0.509523	0.145353	0.63743	0.151466	0.920128	0.0797635	0.945404	0.733189	0.420062	0.463799	0.389983	0.110771	0.237716	0.177254	0.508742	0.320586	0.287288	0.325478
ENSSSCG00000021832	0.0913845	0.0925026	0.00238811	0.0556825	0.14015	0.203808	0.150547	0.0871732	0.130672	0.0918985	0.0685858	0.196362	0.0479227	0.00717792	0.258133	0.205915	0.208071	0.0360508	0.0939967	0.102822	0.0209172	0.0561928	0.39223	0.115905	0.111366	0.150983	0.0495694	0.153768	0.148939	0.309861
ENSSSCG00000017755	2.84161	6.69948	5.18149	2.28483	12.134	13.0605	2.73752	0.544702	3.24729	0.792447	1.38526	0.879107	0.774344	0.108193	3.68892	1.10746	0.948244	0.398803	9.0504	4.88513	0.445497	0.255978	0.00890228	0.021954	0.326461	0.255448	0.933181	0.346648	0.38528	0.684135
ENSSSCG00000004475	0	0	0	0	0	0	0.0719899	0.132153	0.192814	0.0903039	0	0	0	0	0.20705	0	0.035306	0	0	0.0348591	0.214783	0.240654	0	0.082559	0.245534	0.120078	0.0394299	0	0.031497	0.0367531
ENSSSCG00000002295	21.7464	21.1767	14.1356	11.1301	29.2266	23.8323	9.45149	7.92653	10.0684	10.01	8.21482	11.6053	13.5865	9.31597	14.08	17.9285	12.4159	10.5022	20.6483	14.8406	29.2994	23.6026	14.8184	17.6146	15.8516	16.5962	17.4288	13.9768	19.6583	12.2255
ENSSSCG00000022119	22.4415	22.2987	19.1146	14.5338	31.3888	30.2501	11.9999	8.95659	12.0083	8.10524	11.0389	13.6507	13.5864	6.60097	14.4878	18.9019	12.8696	6.93015	22.7621	12.6428	28.248	22.4186	12.203	12.0981	12.0148	14.1869	15.384	11.1432	16.2121	12.7912
ENSSSCG00000012162	15.8786	11.0195	7.28159	8.25374	25.3402	18.7468	4.4682	7.82534	4.47759	6.23401	2.91111	8.4815	5.9155	2.54001	7.16642	6.74061	6.3202	4.18009	8.77248	6.38041	11.889	13.4778	11.2161	10.5795	5.90921	5.58966	5.23727	5.9794	8.35829	8.86857
ENSSSCG00000025499	389.308	407.296	341.305	345.512	504.412	613.3	223.945	269.663	280.172	332.886	198.739	202.602	277.533	287.791	483.955	452.723	344.422	372.523	572.023	626.731	718.855	470.66	320.404	372.554	505.875	370.382	399.511	295.792	333.989	354.817
ENSSSCG00000025940	22.6584	21.0611	14.9237	16.9884	25.1369	31.7586	9.99123	20.737	12.3353	20.2955	5.81096	16.8142	10.2014	11.7368	20.5033	13.3362	16.5099	15.5551	21.3761	28.8753	18.5031	16.9577	17.0361	20.2495	14.9552	15.4641	18.2904	18.4229	17.0325	28.606
ENSSSCG00000004870	179.102	132.491	38.7266	282.957	80.9146	287.029	48.1959	261.422	27.9057	240.962	27.9904	237.243	39.4709	202.729	68.5042	60.8678	78.6025	505.778	63.8913	269.47	71.9788	191.991	79.0495	438.33	146.505	291.345	64.2526	300.074	57.3058	357.541
ENSSSCG00000022240	0.0808254	0.381334	0.438647	0.390553	0.187982	0.339288	0	0.235397	0.457932	0.107236	0	0.332692	0.065244	0.138043	0.295046	0.0549502	0.209629	0.121426	0.328965	0.206975	0	0.0816502	0.198771	0	0.124959	0.142592	0.280938	0.234546	0	0.349154
ENSSSCG00000026820	9.04061	6.72118	3.79664	8.16489	3.65461	6.28895	4.00699	8.35874	4.71562	9.99558	2.71347	9.49814	4.10066	5.14688	6.49562	5.03418	9.37912	8.19226	2.90363	5.9972	5.70576	7.56724	4.82781	8.38984	6.70013	9.03803	6.2349	11.4933	5.37893	18.3647
ENSSSCG00000029575	0.285512	1.34705	1.35581	1.43709	1.93678	1.19852	1.10727	0.554354	1.07842	1.26268	0.285647	1.33192	0.845063	0.243816	2.02657	1.09995	1.03671	0.524249	1.54941	1.36478	1.0211	0.384568	0.702152	0.923512	0.68664	1.09135	1.21293	1.60181	2.77458	1.13059
ENSSSCG00000028336	3.84743	3.27242	2.45042	2.94675	5.50101	4.69469	2.19983	2.28839	2.27631	2.33735	1.89119	3.17839	2.90465	1.57845	3.77159	3.00644	2.64026	2.06238	3.61874	2.72157	4.85691	3.09762	3.06426	3.12388	3.43537	2.82834	3.13465	2.51455	3.87074	3.50037
ENSSSCG00000011071	0.0975653	0.181336	0.0441247	0.0392867	0.359283	0.232083	0.103193	0.0947169	0.122839	0.0647227	0	0.133866	0.105009	0.0833168	0.0791451	0.132662	0.0337394	0.0814302	0.151276	0.0333123	0.123152	0.0657073	0.0959758	0.18409	0.0335198	0.0573749	0.0565205	0.132124	0.0601988	0.105367
ENSSSCG00000004121	2.57861	1.53904	1.59654	1.86023	2.62698	2.58568	0.921925	1.84753	1.13859	1.81179	1.19908	2.4517	1.88802	1.2902	1.78537	1.57039	1.41671	1.51319	1.14876	1.48805	1.65952	1.086	1.25044	2.03819	1.25775	1.29428	1.22872	1.39961	1.75462	2.25138
ENSSSCG00000002990	0.200771	0.215281	0	0.121267	0.175106	0.168559	0	0	0	0.199781	0.150649	0	0.2431	0	0.183224	0.341242	0.156216	0	0.0583681	0.0514129	0.126712	0.0507049	0.049375	0	0.0517331	0.1771	0.581543	0.116523	0.278725	0.0542063
ENSSSCG00000026887	0.929919	2.39311	1.45579	1.12335	2.0796	3.24299	0.907903	1.1111	0.945653	1.42359	1.28819	1.64886	1.84776	0.855199	1.56673	0.875379	1.18737	1.28957	2.66187	3.07739	2.07671	2.89049	1.0555	1.56179	2.65419	2.01916	2.40348	1.66062	1.19168	1.6223
ENSSSCG00000028534	1.13575	0	0	0.686	0	0	0	1.10259	0	0	0	0	0	0	1.38198	2.31646	0	0	0	0.581679	0	0	0.558623	0	0.585302	0	0	0.659161	0	3.06642
ENSSSCG00000017797	4.07627	1.81534	3.10433	3.05639	1.79803	3.00923	1.73448	3.4266	1.65174	1.85454	1.31252	2.05716	1.43721	2.57405	2.84108	3.08985	2.48711	1.98654	2.37919	1.64775	1.25182	1.60928	1.85898	3.97193	1.77874	1.92872	1.72809	1.83098	1.99473	2.31918
ENSSSCG00000011004	5.02944	3.83635	2.8768	4.04751	4.5443	5.54089	1.8829	3.62507	2.20035	3.36042	1.32492	3.96765	2.32493	2.11348	3.80398	2.91258	3.0856	3.08031	3.32404	3.57283	3.50761	3.0119	1.93629	3.37066	2.90889	3.0768	2.66626	3.20036	2.45132	4.80639
ENSSSCG00000014228	0.0474482	0.040702	0	0.171955	0	0	0	0.092126	0	0	0	0.156245	0.0766025	0	0	0	0	0	0.0551765	0	0.179675	0.0479324	0.0466752	0	0	0	0.0549744	0	0.043914	0
ENSSSCG00000029143	1.3513	0.562344	3.51523	2.63215	1.13465	1.09591	2.39329	3.57278	1.6966	3.63793	1.74853	5.78033	11.5291	10.0417	1.68924	9.77016	2.87776	4.04592	0.0823065	0.571864	1.43328	1.41434	0.819701	2.70905	1.05065	2.27288	1.69803	3.79645	4.24621	1.89851
ENSSSCG00000003583	17.7269	16.3295	9.91341	11.8185	21.9106	22.0865	8.34559	9.06843	9.72279	11.1729	5.73477	11.3019	7.34044	4.62301	13.5836	11.0175	10.5719	9.53278	17.302	14.6604	14.4259	10.7769	10.3898	14.1488	8.97137	10.1437	11.7657	11.7258	13.7049	13.8329
ENSSSCG00000003227	0.0380355	0	0	0.551369	0	0.223531	0.160918	0.443101	0.0718326	0.201855	0	0.375747	0	0.194885	0	0	0.157839	0.26666	0.0442307	0.350641	0.0960207	0.115271	0	0.0922717	0	0.268409	0.0440687	0.485648	0	0.862616
ENSSSCG00000010969	9.71048	10.3708	10.0595	12.9669	12.8043	14.0521	8.66128	8.75556	11.2332	10.6812	8.22045	9.79326	11.6126	11.718	13.4316	13.6926	11.997	14.2696	14.5092	20.0064	21.93	18.7528	11.4029	12.774	20.5017	14.8861	18.6872	12.9092	10.1394	10.726
ENSSSCG00000009220	0.266266	0.376874	0.162568	0.160827	0.247711	0.245901	0.11265	0.232644	0.251431	0.141308	0.0799177	0.15344	0.214936	0.0227381	0.421192	0.181025	0.15193	0.106671	0.325118	0.327287	0.268876	0.0941443	0.196446	0.161486	0.35677	0.258361	0.416477	0.386337	0.234112	0.27318
ENSSSCG00000004057	68.5137	70.7024	100.164	96.1131	97.1367	112.302	73.5037	39.0135	62.1584	39.4508	67.6711	66.4474	172.013	116.506	112.593	149.137	60.9659	34.3312	101.03	76.6683	180.448	155.664	284.782	230.582	383.773	273.015	164.669	88.2428	92.569	48.2147
ENSSSCG00000030300	23.7044	24.114	4.94793	10.4629	33.7402	20.2836	5.46437	5.90061	8.32214	10.6849	4.10463	9.00663	3.67976	6.48802	7.02601	16.7356	10.4043	7.76151	12.8992	14.1637	15.5359	11.8197	16.2929	18.5541	17.2276	17.9609	11.6174	17.1087	8.438	7.22049
ENSSSCG00000001912	1.46867	7.7341	3.6532	16.4275	6.91069	6.49626	9.49295	33.7966	7.01125	28.128	6.08154	33.0702	5.55449	36.2785	5.69219	1.7751	2.41246	10.6371	6.07249	14.403	1.16723	0.618191	1.08356	3.85981	6.60161	27.3977	9.45351	40.1251	0.729982	41.9585
ENSSSCG00000023244	1.83837	1.47843	2.18247	1.80438	2.93951	2.99037	0.97221	0.446175	1.73594	1.21954	0.344858	1.51342	2.04046	0.784948	0.699042	1.24984	2.0264	0.230152	1.33613	1.52999	1.4503	1.39285	1.01724	1.48659	1.30267	1.21622	1.59748	1.33368	1.16974	1.48903
ENSSSCG00000025675	579.884	556.367	447.799	404.069	706.754	602.645	345.669	328.065	398.893	394.578	243.987	367.02	399.966	256.04	559.493	508.141	561.459	305.37	612.575	441.575	584.815	465.634	463.594	421.302	475.644	470.775	464.665	447.002	564.671	446.54
ENSSSCG00000000116	139.363	114.244	124.502	102.671	148.254	138.426	90.725	69.9338	77.2907	76.6947	97.2074	82.5724	125.172	101.913	149.037	183.09	156.392	111.073	174.845	177.634	257.796	189.862	117.977	120.711	161.544	106.657	171.02	102.414	159.866	91.576
ENSSSCG00000010251	2.11054	1.7052	1.04885	1.28219	2.10473	2.2355	1.01232	0.988725	1.15869	1.05007	0.497194	1.293	1.12918	0.901158	1.45576	1.15124	1.24118	0.897138	1.92634	1.50198	1.83539	1.27057	1.11654	1.11629	1.07501	1.19063	1.49989	1.37446	1.48772	1.23904
ENSSSCG00000023162	0.0347857	0	0.0471963	0	0.040452	0.0584092	0	0.0675403	0	0	0	0.0572737	0	0	0.0423273	0	0	0.0348395	0	0.213788	0	0	0.307971	0	0	0.122738	0	0.0403776	0	0
ENSSSCG00000025831	1.41302	1.31454	2.24117	2.28394	2.2912	3.1245	1.26298	2.4344	2.78133	1.79552	2.38933	2.58864	3.08449	1.4276	2.03417	1.40716	1.46592	0.916892	1.1803	2.46664	4.74784	1.7089	1.91859	0.852949	2.29739	1.50975	3.22818	1.80187	2.39451	1.74094
ENSSSCG00000001680	0.379559	0.609346	1.03085	1.07285	1.36167	1.2095	0.738461	0.91755	1.10173	0.858098	0.784052	0.920449	0.979412	0.80803	0.963739	0.360531	0.602344	0.570779	0.727786	0.757769	0.664029	0.334959	0.247029	0.516149	0.424016	0.976614	0.974469	1.045	0.256473	0.906304
ENSSSCG00000028609	1.0402	1.50582	2.39538	1.92565	1.94523	2.56851	1.15967	1.07857	1.10028	1.24954	0.885993	1.52751	1.56587	1.17638	1.93278	1.41344	1.29789	0.901023	1.24232	1.64142	2.00497	1.30642	1.21684	1.59619	1.63716	1.78552	1.74265	1.56788	1.50913	1.58225
ENSSSCG00000005731	0.800616	1.18411	0.655498	0.783729	1.1076	1.47181	0.438	0.670037	0.547454	0.640996	0.331446	0.931827	0.869128	0.37721	0.907006	0.638156	0.572823	0.635954	1.15575	0.933193	0.522713	0.362559	0.393786	0.468817	0.398366	0.827986	0.73569	0.464659	0.447145	1.01371
ENSSSCG00000003853	0.392806	0.416251	0.375816	0.165958	0.661082	0.948634	0.37616	0.549431	0.224009	0.355284	0.0966576	0.279617	0.270361	0.165005	0.344024	0.0616289	0.403022	0.0794243	0.415476	0.332961	0.393931	0.319328	0.221755	0.164926	0.101182	0.127357	0.111936	0.562585	0.0606131	0.787185
ENSSSCG00000002446	3.97947	3.82946	1.49544	2.92816	4.17104	5.86445	1.43847	4.37523	1.72623	4.33129	1.46777	4.03612	1.56589	2.47235	2.60087	2.16641	2.85568	3.79518	3.33911	4.32107	2.88366	2.69227	3.36332	4.98499	4.0761	3.07023	2.10041	3.28795	1.99534	5.06814
ENSSSCG00000009285	0.165297	0.177244	0.336406	0.0998405	0	0.0346941	0.349664	0.160471	1.40478	0.548272	0	0	0.0667157	0	0.100567	0	0.0428715	0	0.0961102	0.0423288	0	0	0.081302	0.10025	0.0851849	0.0729043	0.383033	0.383738	0.191231	0.312401
ENSSSCG00000022147	11.2885	9.89645	5.24713	7.00774	15.4975	12.9765	3.92462	5.45411	5.57653	5.96311	4.15677	6.79775	6.3913	3.41415	9.63421	6.62649	5.47606	4.86785	9.04013	5.71455	8.03152	6.58617	4.5241	5.75808	4.22845	6.06215	6.23679	5.53549	7.29162	7.13975
ENSSSCG00000008953	0.294218	0.0420643	0	0	0.114048	0.0205844	0	0	0.277931	0	0.220768	0	0.223529	0	0.442392	0.253369	0.215118	0.0245561	0.0285117	0	0.0759635	0	0.177205	0	0.176894	0	0.0852218	0	0.0680759	0.0264787
ENSSSCG00000009331	0.622449	0.305114	0.0517055	0.5064	0.0886335	0.319948	0.214973	0.517952	0.239905	0.539323	0.114382	0.355559	0.184575	0.390524	0.216399	0.224545	0.632577	0.80153	0.0295442	0.247225	0.224482	0.436311	0.0374883	0.451979	0.222579	0.6275	0.161898	0.427608	0.129326	0.836848
ENSSSCG00000013464	2.5623	3.70138	2.75408	2.9613	3.37954	4.46071	2.60452	2.79978	2.66044	3.54672	1.46486	2.19156	2.50708	2.19757	3.21229	2.08137	2.64673	2.97731	4.03735	4.21525	3.79431	2.89099	1.90951	2.51151	2.72096	3.81593	3.1358	3.63084	2.91555	3.7974
ENSSSCG00000004254	0.765109	0.996949	0.157683	0.198892	1.11499	1.18713	0.307308	0.319674	0.219487	0.501132	0.174411	0.398649	0.312715	0.248116	0.3064	0.144857	0.221046	0.494695	0.551857	0.882911	0.464542	0.352215	0.40014	0.415078	0.289482	0.649273	0.39274	0.573332	0.12549	0.721696
ENSSSCG00000003930	6198.84	5143.67	4123.82	3615.92	6640.88	4445.97	3799.53	2833.99	4592.95	3562.18	4015.65	3354.33	5933.37	3369	6026.81	9436.06	5956.11	3276.88	6513.71	4256.41	11976	10332.6	6943.33	4865.65	6736.19	4393.79	6494.19	4250.77	9168.57	4000.97
ENSSSCG00000008179	1.78669	1.55336	0.781823	0.89675	2.58775	1.90675	0.748025	0.650896	0.980907	0.780666	0.351083	1.20093	0.860295	0.418399	1.17682	0.49044	0.895607	0.450528	1.22421	0.731903	0.586494	1.45433	1.41294	1.10708	0.700401	1.14232	0.834967	1.16483	1.49318	1.0618
ENSSSCG00000025647	1.08756	1.51291	1.21165	1.30882	2.08202	1.57506	0.876021	1.21181	1.14429	1.26542	0.858348	1.19831	0.881456	1.12967	1.17111	0.670138	0.842337	0.932452	1.94552	2.07049	1.2744	1.06857	0.919207	0.984734	1.22182	1.80929	1.47331	1.63713	0.962924	1.52198
ENSSSCG00000001815	0.71926	0.317846	0.266147	0.105318	0.354845	0.384275	0.0922123	0.253913	0.205814	0.173506	0.0654182	0.179431	0.105564	0.0372254	0.450859	0.0889089	0.158283	0.109147	0.228113	0.133954	0.0825351	0.154127	0.150085	0.0705002	0.0449293	0.0384521	0.075759	0.101198	0.0403446	0.258925
ENSSSCG00000012885	0.0815704	0.227422	0.152178	0.394174	0.249018	0.136971	0.172552	0.0989818	0.365886	0.108224	0.336644	0.285406	0.345713	0.191572	0.297779	0.221835	0.21157	0.18383	0.18972	0.261117	0.347515	0.0927039	0.140427	0.156665	0.252233	0.44973	0.30717	0.34325	0.0660571	0.341378
ENSSSCG00000020893	110.342	84.9388	35.1292	116.129	71.8419	144.219	31.669	128.763	24.5945	108.649	19.778	104.974	26.4354	62.6008	54.8256	40.156	55.1316	204.015	47.6574	95.6785	39.5501	87.5653	48.8656	171.62	85.3727	129.515	45.1703	131.111	45.959	166.965
ENSSSCG00000004518	3.04119	2.76595	0.994268	1.06231	4.72964	3.1685	0.8526	0.28457	1.10718	0.82643	0.769823	0.844596	1.06478	0.625797	1.91714	0.996432	0.95032	0.477068	3.36611	1.35114	1.11	0.888355	0.973187	0.385183	0.830839	0.646419	1.18868	0.680496	0.949528	0.712275
ENSSSCG00000000916	0.0403144	0.0172912	0.0820462	0.0121751	0.0117203	0.00846156	0.02132	0	0.0190341	0.0133718	0	0	0.0162713	0	0.0245273	0.0411124	0.156839	0.0100942	0	0.0309708	0.0254434	0	0.00991439	0.00815	0.0415516	0.497858	0.0233545	0.0584938	0	0.206806
ENSSSCG00000003727	13.4651	7.67479	4.42719	6.72198	10.4196	11.2095	2.76767	6.94766	3.63197	6.44407	2.69682	7.94194	3.69823	2.28843	6.31054	3.64377	5.10233	6.93085	6.08588	6.34562	4.84033	4.64989	4.48141	6.74172	3.80184	5.42292	3.92672	5.98326	6.23206	10.4697
ENSSSCG00000011422	0.039003	0.0836438	0.132296	0.0942323	0	0.130981	0.0412529	0.189322	0	0.155242	0	0.0642174	0	0	0	0.0530334	0.161853	0.0976583	0.0453558	0.139829	0.0492315	0.177305	0.0767351	0.141928	0.0402	0.103214	0.0903793	0.113182	0	0.105304
ENSSSCG00000023897	1.31983	0.699952	0.896302	2.18239	0.771978	0.890151	0.907898	1.26301	0.925903	1.42176	0.807367	2.26721	1.30434	0.167719	0.595652	0.402527	0.213437	0.313597	1.01552	0.658864	0.651185	0.494141	0.72138	0.725721	0.652263	0.308754	0.90645	0.534366	0.60426	1.20542
ENSSSCG00000004093	0.185397	0.210317	0.25761	0.196946	0.369772	0.296326	0.274102	0.184755	0.247493	0.0735951	0	0.125632	0.277202	0.0659159	0.157467	0.213133	0.222463	0.224164	0.265587	0.166461	0.949769	0.400884	0.538135	0.277991	0.788021	0.439035	0.27373	0.0864585	0.238443	0.120871
ENSSSCG00000002354	5.03892	4.15749	3.04475	4.11209	5.68726	5.9765	3.15765	3.62997	2.47664	3.64225	2.52337	3.31458	3.55044	3.00289	4.1699	3.21212	2.92112	3.12102	4.77587	4.44941	4.87358	3.62011	2.66834	3.51061	3.71067	3.44667	4.45595	3.69752	3.47765	4.09506
ENSSSCG00000025196	28.3505	27.32	39.8187	37.4761	21.655	27.2755	20.2442	36.8529	23.4957	35.9629	17.9523	30.7915	24.463	26.4242	31.0268	12.4162	30.8193	28.7945	25.6275	28.6625	9.21084	5.51865	4.66784	11.8016	18.0424	31.5456	23.1463	32.2025	6.5691	31.8241
ENSSSCG00000023854	0.0351191	0.0301258	0	0.127273	0.204198	0.117938	0.14858	0.0681876	0.0663247	0.093189	0	0	0	0.119961	0.170932	0.0477524	0.072868	0.0351734	0.163357	0.0719456	0.221645	0.0354775	0	0	0.0723938	0	0.0813793	0.0407646	0	0.189637
ENSSSCG00000016773	1.12215	1.8526	1.37484	0.997917	1.86018	2.19234	0.840079	1.4984	1.69438	1.90551	1.14047	1.38292	1.24466	1.51793	1.25496	1.0915	1.25939	1.18046	1.60323	1.80126	0.938456	0.720799	0.664108	0.979652	1.10468	2.24324	1.28765	1.85277	0.722924	1.5529
ENSSSCG00000005771	2.84373	2.2476	1.61971	1.87995	3.48036	3.0444	0.525489	1.58976	1.07905	1.39668	1.55904	1.38082	1.24415	0.722068	2.05213	1.47922	1.34857	0.940218	2.24268	1.7023	1.59866	1.36283	1.37418	1.25309	1.17306	1.12792	1.72758	1.4691	1.61796	1.77411
ENSSSCG00000028559	0.39578	0.628933	1.65981	2.03789	1.23595	0.836193	0.99606	0.79756	0.843786	0.985811	1.01229	1.58174	1.62083	0.817476	1.35558	0.75111	0.582054	0.435135	0.72736	0.492338	1.18944	0.658167	1.22233	1.24699	1.88838	2.45876	1.23596	1.24382	0.796186	1.18951
ENSSSCG00000001786	0.021724	0	0	0.131214	0.0252626	0.237101	0	0.295257	0	0.201757	0	0.143072	0	0.0742056	0	0.0590774	0	0.739758	0.0505247	0.734318	0.0274211	0.065837	0.14959	0.825649	0.067172	0.191627	0	0.126081	0	0.563066
ENSSSCG00000030431	15.5785	16.4234	14.3029	13.0106	18.6742	21.1542	11.6343	7.26491	11.8799	10.4712	8.62636	11.3657	15.4444	10.3352	15.7099	14.808	13.5946	10.159	21.5449	16.6238	30.3577	20.2776	11.6523	12.7974	18.3156	13.1098	23.7324	14.29	21.0397	13.9378
ENSSSCG00000027582	4.44988	5.23519	4.41336	4.30499	8.5301	7.02179	3.11167	2.60679	3.86322	2.87039	3.82467	4.63115	4.10368	2.24923	6.72527	4.00583	3.83625	2.49213	5.84571	4.49537	7.82474	5.26958	4.80105	4.29592	6.13668	4.90214	5.66785	3.73362	4.06706	4.30812
ENSSSCG00000007788	25.4999	28.186	26.3138	40.7916	29.6449	50.5701	21.875	36.7168	21.0103	38.0742	18.485	31.0825	26.5212	41.152	28.7201	27.2825	25.2737	48.4212	32.8722	44.6027	38.7527	26.6701	12.8921	38.5106	39.6225	43.743	34.987	43.932	18.09	46.0678
ENSSSCG00000001564	125.788	92.1551	44.4244	45.5745	161.302	107.663	32.6288	40.0772	39.7936	43.2662	26.2052	57.9278	36.3853	23.3976	64.7509	54.6778	47.2746	38.028	79.0084	64.8186	78.6289	73.51	110.608	68.5104	49.1878	44.6375	53.9616	49.2782	99.7731	58.8039
ENSSSCG00000025195	0.511821	0.980171	0.430513	0.504686	0.79612	1.15906	0.377719	0.252579	0.367946	0.174998	0.524163	0.648556	0.49371	0.540504	0.535445	0.165064	0.91384	0.145098	1.02702	0.828872	0.48541	0.223341	0.0499812	0.299411	0.386226	0.42177	0.848516	0.930798	0.20828	0.290206
ENSSSCG00000029198	0.98054	0.830058	0.560156	0.607839	1.44033	1.24566	0.62772	0.526058	0.511686	0.838763	0.425962	1.04089	0.583221	0.242388	0.737853	0.368403	0.81648	0.633168	0.600131	0.462542	0.618843	0.74291	0.291908	0.573816	0.345743	0.933219	0.44845	0.763768	0.585102	1.28188
ENSSSCG00000013896	13.7178	15.2022	8.74558	11.3989	15.2128	23.2832	9.82341	15.0359	6.30728	11.6358	5.98036	13.0209	7.82194	10.7988	11.2475	10.0458	11.875	15.0018	14.2164	17.8749	21.8664	15.6981	7.15404	13.1944	13.4158	16.1619	18.0391	20.8906	11.781	21.4806
ENSSSCG00000005009	20.7004	16.8983	11.2225	11.2805	26.2492	20.5042	8.19606	9.04429	9.53715	11.0609	7.97049	13.2604	10.683	6.02256	16.6598	11.9277	13.5266	8.39326	15.1115	10.4569	16.3753	14.6008	13.1472	11.2827	11.0605	10.4452	12.4837	9.34846	16.5396	16.4083
ENSSSCG00000027173	0.244662	0.237424	0.0425574	0.11467	0.247799	0.0733719	0.0552478	0.0234042	0.0549418	0.0314622	0.0734933	0.149639	0.130975	0.116076	0.0921578	0.138446	0.169322	0.0414165	0.183817	0.0647853	0.0744554	0.0512628	0.169085	0.0817828	0.127581	0.0962217	0.294241	0.0751801	0.0413395	0.217911
ENSSSCG00000012050	2.92202	2.32089	1.30053	2.12911	3.54182	3.20604	1.439	1.9812	1.28471	1.70251	0.928064	1.96005	1.6224	0.92418	1.93766	1.63971	2.47005	1.85812	1.77988	1.50444	2.86869	1.70238	2.00753	2.07533	1.29073	1.28194	1.5405	2.02787	2.64714	2.22066
ENSSSCG00000013740	2.10179	3.75897	1.4622	1.9082	3.60501	3.03636	1.84423	0.891774	1.86939	1.01042	1.77311	1.77166	2.15988	2.07273	2.95409	2.34086	2.50669	1.94422	3.49288	2.22364	6.29145	4.08253	4.50283	2.76338	6.4398	2.57739	3.27457	1.78934	3.77068	1.95525
ENSSSCG00000025465	6.54219	7.48269	1.84922	2.96365	8.55883	4.57712	0	1.5878	3.08884	2.16997	2.45448	2.24407	1.76033	0.931128	4.64366	0.37065	1.13119	1.09205	1.90194	3.62983	1.72039	1.37686	1.34075	0.881718	1.40478	0.480906	0.947489	3.16411	3.53202	4.12144
ENSSSCG00000017499	12.2862	13.4739	9.2949	12.8852	13.9571	28.2189	6.86721	15.9079	8.49502	17.5599	4.22503	12.4619	7.37602	14.3953	13.0049	10.476	15.9853	24.2256	12.8557	18.8987	17.0716	20.1999	12.8031	26.5133	15.6982	17.8403	12.6064	17.5768	11.3253	23.2386
ENSSSCG00000014329	1.56709	1.84108	1.0862	0.967111	2.51564	2.20231	0.648583	0.694525	0.675551	1.03957	0.562375	1.03768	0.604996	0.727301	1.22287	0.995925	1.06028	0.597098	1.68368	1.74477	1.29004	1.1529	0.955098	1.15703	0.948043	0.480811	1.06572	1.08745	0.804008	0.478287
ENSSSCG00000007146	0.223485	0.462359	0.0267546	0.301735	0.428052	0.154518	0.027809	0.102099	0.0248274	0.0872089	0.157829	0.173159	0.0742832	0.157168	0.119972	0.0625633	0.245491	0.026333	0.160518	0.0673288	0.0829688	0	0.09699	0.228558	0.108397	0.243521	0.243703	0.366227	0.0547515	0.26975
ENSSSCG00000014578	16.3865	16.5095	14.7504	31.1898	14.3592	34.1791	11.8032	36.0162	12.2736	31.7059	8.61044	34.256	11.0766	20.1061	18.0751	9.11442	22.1722	41.685	12.3941	26.4182	9.42197	6.86532	4.18285	17.4626	16.7745	31.2348	12.7468	31.8447	6.032	44.267
ENSSSCG00000025959	1.01243	1.78889	1.68833	1.8248	1.52447	2.46571	0.939647	1.75583	1.39003	1.7115	0.634569	1.82836	1.09654	1.44873	1.23829	0.674209	1.14217	1.52968	1.28735	1.26305	0.750909	0.370887	0.425239	1.12495	0.947009	1.75759	1.46197	1.98335	0.74039	2.1214
ENSSSCG00000027064	0.918739	1.29101	0.824221	2.11841	0.704052	1.82943	0.220755	1.66217	0.394418	1.46803	0.313778	1.34067	0.711205	1.39182	0.636577	0.796206	1.39124	4.5477	0.952685	2.28981	1.68257	2.28369	0.845398	2.51523	3.02238	2.70682	0.629734	1.43107	1.31974	3.29469
ENSSSCG00000013295	1.89911	2.43602	1.66158	1.32932	2.49741	2.8312	0.976171	1.20614	0.972067	1.20096	1.01215	1.78259	1.0029	0.4547	1.59815	0.844668	1.08638	0.675493	1.85756	1.50895	1.59063	0.645473	0.506326	0.315752	0.676855	1.0333	1.46004	1.60694	1.80693	1.51427
ENSSSCG00000008844	0.55328	0.272929	1.86625	1.80854	0.384964	0.631937	0.697848	0.683268	0.741808	0.672189	0.392975	0.582785	0.53209	0.418067	0.200876	1.54033	0.263783	0.169422	0.684388	0.750062	0.509946	0.874104	0.558845	1.57723	0.65127	0.594407	0.661322	0.400586	1.06474	0.924385
ENSSSCG00000002426	9.37146	8.72544	7.28656	7.80749	12.4012	11.7308	5.33851	6.54329	6.04485	6.59453	4.43392	6.73948	7.42821	3.83716	9.34352	5.81683	6.91261	4.39244	9.91367	6.99848	10.1587	7.38402	6.00962	5.07701	22.9185	19.0308	8.52234	7.55562	8.04678	8.59191
ENSSSCG00000005509	1.58918	1.24963	1.25776	1.75978	1.84805	2.77961	1.40071	0.771394	2.00085	0.878525	0.794968	1.30828	0.427608	1.3571	1.93372	1.08043	0.686953	0.132637	1.23202	0.678257	1.3373	0.668917	0.260549	0.214181	0.955474	1.40182	1.07407	0.768604	0.367704	1.2872
ENSSSCG00000000404	0.131718	1.03023	0.363933	0.869773	0.828476	2.03406	0.936881	1.07986	0.561517	0.799064	1.10769	0.620138	1.02601	0.55716	1.15783	0.180646	0.72873	0.512313	0.982872	0.776504	0.452073	0.391779	0.733496	0.317486	0.649995	0.667794	0.277084	1.26579	0.0918209	0.957044
ENSSSCG00000013572	42.3043	39.0846	31.7945	39.8756	45.5643	77.2916	27.216	54.2046	24.6004	56.6374	17.0611	36.8433	22.1929	51.4408	28.4365	22.7738	23.0903	44.1017	52.6861	61.5547	34.6525	26.3016	12.5302	47.4811	41.0858	59.6473	32.9949	53.4261	15.5679	57.5152
ENSSSCG00000021164	11.7314	15.8015	13.2279	15.1712	19.144	23.5261	10.7115	9.93553	9.26566	11.9783	9.07325	12.2773	13.8641	9.46065	21.9338	10.9305	13.5766	12.0944	17.0991	13.6633	15.9776	9.5964	9.08143	11.6322	13.7374	13.7745	16.6284	13.0612	10.8971	16.0812
ENSSSCG00000023776	3.50008	2.59739	1.627	1.5301	3.58213	2.22748	0.967113	0.727601	1.37298	1.15348	0.967288	1.44378	1.54879	0.435218	2.59	1.78341	1.43846	0.5855	2.01329	1.28206	2.31778	1.83983	2.52884	1.3091	1.15872	0.872676	1.71936	1.22665	3.54459	1.28697
ENSSSCG00000022701	0	0	0.971479	0.0480535	0.0462586	0	0	0	0	0	0	0	5.58722	0	0	0	0	0	0.0462581	0.040746	0	0	0.0391309	0	0	0	0	0	0	0
ENSSSCG00000021521	4.51132	7.6198	6.68844	8.60982	9.33858	7.68952	6.3436	7.30196	6.19195	6.20276	7.12179	7.90395	5.51594	5.8804	9.91121	6.75622	6.78905	6.52915	8.92498	6.88481	8.43691	5.45599	6.58702	4.15159	12.5474	10.647	9.28863	9.36199	4.22234	10.0583
ENSSSCG00000005838	10.2791	10.8931	10.9864	11.5895	15.4176	25.0326	7.66223	8.30907	8.98007	6.84678	5.70866	8.54275	9.05391	7.69116	10.9251	8.25297	9.44525	10.7993	12.5063	11.9329	13.628	12.5032	11.1572	12.9941	10.4793	11.004	12.023	9.67508	11.6751	8.48817
ENSSSCG00000001999	41.2769	35.3409	24.65	38.6842	42.4527	57.9182	18.0825	33.7274	18.9578	33.5038	16.6729	30.3868	24.9212	32.0119	33.9557	29.1468	30.6591	39.7699	37.9684	49.1753	43.0442	39.2554	32.9284	46.5902	41.9779	38.9238	35.7849	33.3626	33.7749	44.0694
ENSSSCG00000010097	5.36957	6.93738	7.22581	7.81029	8.5635	14.4565	5.64068	7.37595	5.0083	7.68628	4.45118	6.19461	6.95868	6.62543	7.84933	6.7846	6.72263	7.54366	9.22606	9.36139	10.3003	7.94097	7.25838	10.0547	7.09301	7.26907	8.38816	7.81001	7.16031	8.07906
ENSSSCG00000021378	12.7359	12.1932	8.3827	13.9199	16.9262	15.9751	4.89109	9.34663	6.51422	9.25333	5.34704	12.8562	7.03736	5.76165	13.4677	7.06092	10.578	11.313	8.24262	10.6771	6.8418	6.66266	7.49465	9.83903	11.1343	13.3073	9.92518	12.0993	7.26178	16.2513
ENSSSCG00000008019	12.0053	14.846	13.8655	13.8813	18.4949	26.077	10.5222	8.65941	10.8067	10.4823	8.25053	11.5304	13.6609	11.0026	14.7446	13.349	12.0571	11.6587	17.7553	17.9668	21.2553	15.1503	10.6232	11.6285	15.2841	14.0539	18.8711	14.467	12.3226	12.6623
ENSSSCG00000021029	6.56796	6.78605	5.48191	7.13979	8.37408	11.6712	3.0537	6.80375	4.96258	7.25739	3.38847	7.00819	5.55583	6.71284	5.70556	4.94569	4.64229	9.08267	9.23153	12.6248	5.61538	3.03426	1.74268	3.45764	5.78554	6.07873	6.33356	7.11638	1.81141	7.2586
ENSSSCG00000008317	52.1867	55.4485	30.0541	80.05	52.5375	119.516	29.1208	96.588	27.653	105.27	19.3445	63.2582	31.822	87.5276	40.6588	41.0102	50.3755	100.085	59.2315	130.049	55.2888	68.2695	27.5149	73.016	69.9118	81.9116	48.7196	98.4902	42.3345	126.911
ENSSSCG00000006185	0.0469119	0.209501	0.232373	0.0405946	0.235634	0.0917934	0.0988084	0.0604614	0	0.0206575	0.100619	0.0512709	0.0754103	0.000118577	0	0.217561	0.248041	0.0808567	0.217271	0.0318968	0.363875	0.14278	0.247044	0.0755432	1.00534	0.137342	0.0562095	0.0361456	0.101461	0.187246
ENSSSCG00000015485	2.17402	1.69126	0.876495	1.16126	3.00425	2.46876	0.677581	1.49896	0.779695	1.32843	0.62862	1.54361	0.981246	0.583523	1.28274	0.809103	1.00383	0.881821	1.23116	0.932721	1.54609	1.38532	0.946969	1.3977	0.770257	1.04978	0.72019	1.09912	1.19751	1.52784
ENSSSCG00000028364	0.957322	0.617707	0.187812	0.500238	0.556005	1.21794	0.196764	0.693743	0.256655	0.41744	0.232669	0.278207	0.28465	0.171593	0.321546	0.287159	0.482556	0.428813	0.510619	1.05062	0.504006	0.567063	0.30791	0.524747	0.371035	0.31281	0.277766	0.25407	0.348644	0.897935
ENSSSCG00000012879	9.57384	9.90305	9.40604	9.34268	12.7706	15.8703	6.96794	6.49103	7.13474	8.51859	6.34827	7.1685	7.97398	7.62672	10.2873	13.0637	9.1919	8.45993	12.6432	12.9861	19.0056	16.2066	10.1046	11.6541	10.2432	8.18373	13.0369	9.07502	14.1137	8.45956
ENSSSCG00000028862	0	0.0167653	0	0	0.141823	0.0831389	0	0	0	0	0.297222	0	0.0839785	0	0.141514	0.065879	0.0598799	0.0991802	0	0	0.135308	0	0.0974137	0.234605	0.00125873	0.616776	0.0573417	0.114946	0.0868383	0.106946
ENSSSCG00000010581	0.00951447	0.0326468	0.0387269	0.0459745	0.0885143	0.0399397	0.0201266	0.0184734	0.0718748	0.0504935	0.0285569	0.046996	0.0768029	0.0324999	0.0694634	0	0.0394829	0.0190584	0.0221284	0.00974576	0.0960771	0.00961156	0.00935946	0.00769383	0.0294194	0.0167854	0.143307	0.0331318	0.0264174	0.0308258
ENSSSCG00000003061	1.90836	1.89747	3.70729	2.98645	3.26158	2.56106	2.29369	1.62809	2.04777	1.41942	1.86587	2.38036	2.61414	1.33336	3.60629	1.82819	2.53476	0.912219	2.05107	1.25874	3.37601	2.36598	2.6168	1.96406	3.72525	3.87685	3.75211	2.45008	1.72608	2.04535
ENSSSCG00000013389	1.17361	1.37195	1.19575	1.29759	1.3943	1.20483	0.730369	0.815666	0.624438	0.822392	0.585391	0.928789	0.92459	0.750275	1.1291	1.7552	1.0463	1.58392	1.44305	1.14918	2.29219	1.5793	1.56734	1.24491	2.45591	1.0562	1.33779	0.796039	1.46109	0.991284
ENSSSCG00000010308	14.5014	18.0816	10.4358	11.8265	23.0654	20.8905	7.94351	11.4041	9.29633	15.7859	6.41645	11.7347	11.0958	12.8146	15.2158	19.4082	12.0704	12.5371	21.5238	20.9071	24.9985	22.5273	22.7712	23.9181	18.5658	13.2072	16.3249	14.385	18.7127	15.804
ENSSSCG00000026818	0.440078	0.910942	0.558146	0.473836	1.02353	0.931709	0.789265	0.408655	0.758845	0.774271	0.516858	0.551309	0.679591	0.261432	0.756668	0.286185	0.655058	0.344942	1.46852	0.901552	0.627944	0.251278	0.0658774	0.12378	0.414142	0.337559	1.03085	0.821757	0.363027	0.661243
ENSSSCG00000012055	2.16955	1.94616	0.521435	2.03677	2.23461	2.36269	0.419602	1.27576	0.63216	1.25007	0.297679	2.87809	0.420314	0.804604	0.965453	0.539427	0.707388	0.993327	0.908252	1.30797	0.359919	0.688816	0.609772	1.65414	0.728339	1.13732	0.416553	1.9283	0.585174	2.79825
ENSSSCG00000028365	1.62146	3.70912	0	0.652917	0.628528	0.907541	0	0	0	0	0	0	0.872587	0	1.31533	0	0.560725	0	0	2.21451	0	0	0	0	0	0	0.62622	0	0	0
ENSSSCG00000017488	0.289051	0.43874	0.515325	0.68385	0.20006	0.789167	0.34318	0.434027	0.434729	0.519195	0.321074	0.420827	0.42951	0.207462	0.429862	0.418331	0.650684	0.352937	0.619529	0.293829	0.16576	0.227437	0.266842	0.344252	0.933564	0.41845	0.721253	0.498894	0.214136	0.500796
ENSSSCG00000014023	9.73422	13.8927	13.0018	13.5532	13.388	15.8842	10.2857	9.90004	11.1303	13.1785	7.49577	10.8405	11.8056	9.88791	15.7583	12.2069	12.5326	9.94824	15.533	14.8836	18.544	11.2383	7.44461	9.761	13.582	15.6544	16.7365	13.8355	10.3837	17.5619
ENSSSCG00000021829	0.069279	0.0891433	0.093996	0.16738	0.161128	0.232655	0.0732754	0.0672565	0.065419	0.137875	0.103968	0.342199	0	0.0591615	0.210747	0	0.143746	0.0693862	0.161126	0.0354816	0.131171	0.104979	0.102226	0.364144	0	0.122222	0.040134	0.0402079	0.320594	0.112228
ENSSSCG00000021880	0.202936	0.217603	0.137669	0.229828	0.265492	0.404644	0.080491	0.172385	0.143722	0.218763	0.0380685	0.0626492	0.184291	0.0866496	0.293233	0.293184	0.302643	0.241359	0.162243	0.0649592	0.288176	0.230633	0.0124769	0.0512823	0.10511	0.134257	0.455556	0.235559	0.0592823	0.219164
ENSSSCG00000006389	9.52638	14.7274	7.66986	17.7046	20.6954	20.654	10.1866	21.1389	13.0486	22.5005	8.16933	21.89	6.76035	9.6549	16.1775	4.83969	11.7294	12.372	11.6867	18.3364	5.28557	4.54741	1.23576	4.99455	10.4661	15.6983	11.8865	18.8347	4.94129	33.3517
ENSSSCG00000027992	0	0.00618327	0	0.0177166	0	0.0800358	0	0.0142373	0	0.0291874	0	0.024147	0.0473552	0.375732	0.0535375	0	0.015215	0.00721928	0.00852708	0.0225338	0.018512	0	0	0.0118595	0	0	0	0.00851148	0.0135735	0.794021
ENSSSCG00000007080	0.407128	0.294302	0.295423	0.536649	0.411632	0.239601	0.185234	0.205484	0.331627	0.25667	0.231895	0.369319	0.371489	0.15595	0.470068	0.228402	0.362267	0.189403	0.220533	0.244617	0.406264	0.234153	0.300126	0.295989	0.366677	0.418419	0.236002	0.519475	0.216207	0.439481
ENSSSCG00000010437	1.28848	0.846231	0.300467	1.21602	0.585297	0.794412	0.298114	0.859968	0.228129	0.801327	0.543834	1.02758	0.422536	0.584539	0.465448	0.547494	0.605703	1.35096	0.257528	0.76301	0.559069	0.874531	0.455503	1.28612	0.996017	1.38519	0.629799	0.981491	0.465823	1.65242
ENSSSCG00000006883	1.41712	0.755664	0.207861	1.06416	1.11348	0.836044	0.486119	0.818013	0.506332	1.21957	1.0346	1.32428	1.11301	0.261657	1.1185	1.1978	0.874162	0.805556	1.24709	0.902327	1.402	0.696445	0.602825	1.23886	0.276332	0.878408	1.33127	1.11144	1.13433	1.36499
ENSSSCG00000004918	0.749362	0.71072	1.21719	1.06461	0.582996	0.788631	1.00469	0.645515	0.976701	0.588131	0.601885	0.834122	0.928652	0.29743	1.265	0.882593	1.34132	0.465112	0.533897	0.264869	1.23231	0.836975	0.555461	0.529155	0.299153	0.688943	1.00885	0.937205	1.05009	0.76369
ENSSSCG00000011206	2.36028	0.846917	0.250917	0.617566	1.22122	0.748814	0.885906	0.809608	0.811986	0.479182	1.2141	0.866673	0.812613	0.718278	0.7827	1.38449	0.489121	0.404536	1.45926	0.709552	1.41423	2.24992	1.62706	0.985163	1.18362	0.864842	0.964075	0.722199	2.46599	0.998324
ENSSSCG00000021428	0.669186	0.610183	0.624195	0.777959	0.253936	0.0541513	0	0.470185	0	0.32129	0	0.123864	0	0	0	0	0	0.074445	0	0	0	0	0	0.894058	0	0.795714	0	0.607785	0.224125	0.865502
ENSSSCG00000008891	1.48854	1.57157	0.155355	1.55612	0.898794	4.01351	0.72665	3.11249	0.432493	2.7725	0.42959	2.78077	0.462147	0.88003	0.801134	0.622772	0.831533	2.06424	0.39946	1.93523	0.505861	0.578358	0.47871	3.44907	0.442565	1.51505	0.696494	3.68825	0.317923	4.66813
ENSSSCG00000005643	2.61369	3.10312	2.597	2.94878	3.38463	4.46041	1.87009	3.67342	2.0566	3.99927	1.21595	3.34475	1.89786	2.10017	2.39851	1.05319	2.0171	2.09885	2.61887	3.44777	1.28436	0.687611	0.697882	1.49107	1.29181	3.45865	1.94576	4.03346	0.787039	4.54273
ENSSSCG00000028591	16.1397	10.355	8.46479	7.07967	10.0154	15.376	5.98285	5.29364	4.90001	8.28182	2.02274	11.6708	9.69433	2.86546	11.3367	7.86053	9.91928	6.27297	12.0499	9.6282	13.0801	13.302	6.83518	7.61035	6.80658	8.85854	8.21029	7.578	12.0554	8.67859
ENSSSCG00000002917	6.17115	8.76774	8.26383	10.8134	11.3065	12.2105	8.97481	10.609	8.74096	11.0234	6.02936	9.23454	6.90143	9.63406	12.6129	9.59292	9.93676	12.8764	12.0726	12.4119	14.6865	8.65309	3.46214	6.0429	13.9137	13.5522	11.6002	13.1885	4.92319	14.7698
ENSSSCG00000015097	25.7455	19.5957	13.1421	15.0777	27.7467	24.2004	9.69682	12.9952	10.9414	14.328	9.54854	16.4503	11.4947	8.14154	18.9781	16.9506	18.2632	15.3205	17.5816	13.5657	19.1738	16.5773	22.1316	19.919	15.5149	14.8651	14.055	14.6176	25.6669	19.9997
ENSSSCG00000008517	2.68123	2.49342	1.79129	1.68584	3.36852	3.87412	1.3328	2.11883	1.01604	2.23352	1.36896	2.41247	1.49175	1.30824	1.75453	0.893686	1.42874	1.67471	2.66605	2.38136	1.51296	1.93097	0.475383	1.45141	1.21476	2.34679	1.38288	2.21002	1.01171	2.96737
ENSSSCG00000022516	7.59993	17.6335	15.0852	13.2724	19.23	29.6816	10.9048	11.391	9.01586	12.9765	8.2384	13.9793	11.0631	14.9203	12.0353	11.5992	15.3612	14.8508	20.9748	26.2682	15.34	16.3931	9.87596	13.725	15.564	19.0888	15.0212	14.9126	11.3197	17.5531
ENSSSCG00000017624	2.4198	1.6706	1.20956	3.56516	0.514784	0.822358	1.69211	2.80064	0.901303	1.95561	0.407268	0.897794	0.245618	0.884691	1.53898	2.75377	3.38814	2.08093	0.333641	0.791459	1.79331	1.19222	1.37951	2.1615	1.91558	1.58755	2.14306	2.24538	2.03131	2.49848
ENSSSCG00000004454	0.0472791	0.0347438	0.045051	0.0285626	0.0494641	0.0396935	0.0166688	0.0611984	0.0446448	0.0419598	0.0236507	0.103792	0.0255314	0.0269163	0.0479905	0.075233	0.0245495	0.0395068	0.0642512	0.0242142	0.0113423	0.02393	0.0778089	0.0193609	0.0732667	0.111213	0.0274001	0.0274397	0.0392176	0.0085268
ENSSSCG00000012491	1.60244	1.185	0.524795	0.320404	2.01768	1.64224	0.49093	0.472062	0.855717	0.586496	0.464375	0.727828	0.481727	0.150998	0.968204	0.631125	0.653511	0.221368	1.28513	0.418839	0.571931	0.513548	0.467465	0.437893	0.455619	0.370438	0.729844	0.602909	0.705743	0.656426
ENSSSCG00000008058	4.65961	6.1494	5.02522	5.19589	9.86488	10.8333	3.28561	4.1758	4.06153	4.75561	2.15161	4.91791	5.5938	3.67304	5.37907	4.22387	4.58618	4.54716	5.00404	8.07719	3.18951	6.84325	5.05382	6.76303	3.32489	5.26956	5.81401	5.2736	4.64428	5.29028
ENSSSCG00000015227	15.8739	27.3992	17.1382	26.8782	35.2652	31.0559	18.5871	30.9379	23.4686	31.4712	14.6152	31.2162	19.459	19.1858	28.335	13.193	15.5429	22.067	27.1494	33.0874	18.7284	11.2628	6.02319	11.4718	19.6779	27.5156	24.662	33.9552	9.47083	38.7251
ENSSSCG00000025392	13.0606	6.14831	18.5846	17.3166	10.3723	12.8372	5.05389	18.555	6.31683	12.0452	5.25856	12.3254	3.85711	7.07275	17.4426	13.4274	13.5496	9.73081	9.4461	7.50476	1.8094	7.07962	9.55749	22.2819	6.73069	10.9587	3.69078	6.28588	8.69728	10.1487
ENSSSCG00000001583	2.40347	1.24281	3.86823	3.83791	4.42421	3.02911	0.441476	4.07959	3.02695	6.54236	2.24256	3.45211	1.14477	5.37154	5.3163	4.11135	6.38798	6.82562	1.06304	2.15653	31.44	7.91255	1.5157	3.38141	12.9474	4.29531	7.71745	7.27746	0.195673	3.59454
ENSSSCG00000004196	1.23042	0.827007	0.652483	0.7084	1.05841	1.47073	0.364232	0.638927	0.470814	0.681679	0.414521	1.12797	0.610947	0.212115	1.03314	0.345102	0.537848	0.366374	0.601122	0.455262	0.50344	0.483674	0.787008	0.613088	0.362257	0.388798	0.472257	0.526401	0.696391	0.917287
ENSSSCG00000000769	61.0169	42.9582	22.1959	51.4912	44.915	85.0897	23.9581	45.8598	17.6112	48.9751	20.9189	68.9054	27.5573	50.1496	38.9092	37.5564	42.4465	62.5332	28.7798	41.9752	40.4846	31.7814	37.0421	87.9841	41.7378	55.6731	46.3576	72.024	41.8688	93.251
ENSSSCG00000002651	9.8967	11.8793	5.23944	4.81686	11.7385	13.1192	4.55939	2.5458	4.37583	5.24268	2.2642	3.1643	4.69761	3.71186	5.22345	5.05547	5.9442	2.1587	10.9238	7.00963	6.2574	4.60874	3.37473	3.74729	5.22055	3.92924	6.45122	5.79594	3.70704	3.27819
ENSSSCG00000021314	0.475337	0.356784	0.161231	0.502437	0.414574	0.84803	0.628446	0.346095	0	0.39416	0.178336	0.78263	0.287777	0	0.144598	0.403955	0.493135	0.535581	0.0690949	0.608615	0.299997	0.240094	0.175347	0.288284	0.306203	0.419295	0.275367	0.207565	0.219966	0.449178
ENSSSCG00000001512	104.964	109.91	110.489	105.444	135.742	145.9	82.9096	63.1991	90.0215	79.659	76.6563	75.2703	104.804	92.7582	131.8	145.126	105.922	92.9776	150.555	135.425	216.817	139.841	77.2306	89.5612	152.414	118.505	159.821	94.951	98.669	89.1322
ENSSSCG00000004307	12.1894	9.92329	8.52947	11.4797	14.0262	14.3533	5.89539	8.00139	5.43587	7.3103	4.964	9.11704	6.4171	4.55697	9.98442	7.83985	10.4086	9.45362	8.09685	8.11478	10.2074	6.91381	6.70551	9.21406	8.48553	9.09188	6.62738	6.95777	7.87335	9.53262
ENSSSCG00000009436	2.7445	2.02203	1.66913	1.60504	3.28368	2.59056	0.970625	1.42464	1.41873	1.36211	0.90016	2.50107	1.3725	0.803241	2.02524	1.90018	1.86006	1.04563	2.17401	1.4081	2.9494	1.8483	1.53203	1.50348	1.54356	1.39304	1.89188	1.25865	2.77664	1.94696
ENSSSCG00000003302	116.111	57.2766	153.539	71.0538	37.399	30.3383	54.8905	56.8603	56.1113	74.3175	123.801	175.92	168.257	237.23	115.844	210.828	168.664	82.6229	60.4322	36.4327	30.2442	56.9088	29.0175	39.6984	43.8306	32.1888	65.3107	48.3316	67.0532	30.0168
ENSSSCG00000017936	602.368	555.187	689.989	777.173	502.042	633.076	661.891	1012.77	682.391	1042.97	674.056	946.651	738.46	1326.19	685.507	1120.71	739.273	1248.1	685.855	1010.51	810.305	862.958	567.937	857.577	899.629	848.248	739.109	901.07	684.443	861.552
ENSSSCG00000005274	121.488	110.962	78.8458	77.8102	116.264	94.3247	74.4722	61.8553	81.5553	75.1727	66.8047	71.0731	117.577	66.7209	117.948	146.813	105.544	77.7054	120.96	81.607	180.476	169.134	90.9987	86.7847	114.866	102.129	107.98	90.0006	134.62	87.3222
ENSSSCG00000027770	0.0822882	0.141177	0.223293	0.173959	0.382769	0.276343	0.261105	0.0399429	0.155407	0.109176	0.123491	0.0677427	0.166062	0	0.225289	0	0.064027	0.0412078	0.16746	0.0210721	0	0.041564	0	0.0831775	0.106017	0.0725865	0.119176	0.0955163	0.0380795	0.0666512
ENSSSCG00000014178	18.1782	4.01606	4.91037	4.79517	7.07152	4.93628	8.22344	4.23282	10.3692	9.63736	8.43511	8.12938	5.4976	10.4432	8.93495	8.37872	4.66227	4.52847	6.85134	4.94988	12.4929	5.6647	4.84635	4.49179	6.63793	4.66553	5.68524	5.91905	7.59054	5.88146
ENSSSCG00000008573	32.9771	22.1731	16.5639	20.4219	33.3542	55.6276	14.6239	29.9677	14.4819	37.2607	9.74184	30.934	13.2981	16.6807	19.8307	15.9733	16.6532	21.1251	19.9781	29.8113	15.9917	18.435	14.0158	26.2466	14.948	21.5379	14.0198	22.4571	19.0222	35.9636
ENSSSCG00000000625	0.323455	0.326431	0.325269	0.353963	0.20356	0.194884	0.0804974	0.155159	0.136547	0.212049	0.0799503	0.21929	0.0921531	0.0454947	0.217627	0.186273	0.244766	0.373502	0.13718	0.202689	0.321822	0.230651	0.145991	0.132319	0.105898	0.0939878	0.0573165	0.0530049	0.0211315	0.0945219
ENSSSCG00000008262	1.02657	0.782193	1.58127	1.31306	1.0393	1.53108	1.12412	0.844183	1.22027	1.13768	1.37747	1.11356	1.76459	0.917908	1.60918	1.64219	1.14645	0.774146	1.20783	0.92782	2.89648	1.70808	1.28904	1.25497	1.68048	1.15057	2.38582	1.2687	1.53694	1.23257
ENSSSCG00000027885	5.48575	3.4473	2.49381	8.04088	2.44913	8.49836	2.05307	8.13896	1.24955	5.63998	1.10496	7.29903	1.21797	2.54538	2.74496	1.05953	3.15493	7.70819	1.92151	3.83155	1.18715	1.09298	0.621427	5.17797	1.91621	4.95751	2.06503	7.04397	2.19653	8.54786
ENSSSCG00000003150	30.1595	46.8547	47.5401	62.9402	42.8334	78.2216	38.3923	50.5811	30.5303	46.8852	26.8351	40.2489	40.3046	65.0864	45.8535	31.1417	41.3481	78.5264	59.6916	97.3537	58.7523	37.2095	17.4354	58.6032	51.3487	67.0924	52.0685	63.7849	23.2803	64.5472
ENSSSCG00000002433	79.2172	72.7205	51.6912	59.6236	81.9227	125.875	43.2349	51.598	42.067	65.4203	32.7025	57.7563	47.272	53.9288	61.1451	66.7503	48.3475	63.6121	87.4845	121.628	92.2463	83.2471	63.8575	85.9976	74.2529	64.6138	74.0923	64.4699	69.8287	68.1491
ENSSSCG00000020786	3.13104	4.47644	2.83207	2.52156	9.70948	4.38114	6.6233	2.02642	3.94211	5.53883	6.26504	6.87356	1.68496	1.78252	5.0798	7.09559	4.33103	3.13588	3.64102	3.20715	7.9043	3.16299	2.05335	1.68793	4.30284	1.84126	7.25536	1.21145	5.79565	2.25427
ENSSSCG00000004520	0.278759	0.462307	0.201713	0.30307	0.248527	0.101415	0.294839	0.234538	0.403615	0.283548	0.139445	0.168289	0.240022	0.111089	0.61055	0.164249	0.645871	0.390866	0.313357	0.609142	0.598168	0.206509	0.365623	0.180334	0.593782	0.213107	0.301444	0.388284	0.223596	0.511784
ENSSSCG00000020746	0.133832	0.0459201	0.036313	0.0323315	0.062251	0	0.566215	0.72759	0.151648	0.177563	0.557049	0.352565	0.518561	0.271677	0.0325667	0.764308	0.0275015	0	0	0	0.16893	0.108158	0.105321	0.0865777	0.193116	0.141662	0.0930351	0.0932063	0.24773	0.2004
ENSSSCG00000016000	1.30216	0.763294	0.485851	0.655427	1.58998	1.30277	0.413182	0.632071	0.409868	0.431912	0.293124	0.661057	0.525565	0.166799	0.792234	0.737741	0.450304	0.358647	0.681413	0.655791	1.12316	0.800229	1.29162	0.921361	0.693429	0.478597	0.74178	0.55421	1.11478	0.808612
ENSSSCG00000026274	1.41652	1.26372	2.30627	1.30049	1.44959	1.71252	1.07873	0.990118	0.963068	0.977275	1.3605	1.49265	0.914756	0.48386	1.44784	0.308173	0.999298	0.624232	0.988344	0.812533	0.92976	0.686867	0.334426	0.229092	0.583996	0.999609	1.18167	0.789229	0.471963	0.917873
ENSSSCG00000027564	2.33781	1.71324	1.19733	1.27178	2.35854	2.01472	0.949767	0.781571	1.16957	1.02706	0.65056	1.47848	0.774849	0.634616	1.31871	1.24204	1.09221	0.759801	1.47632	1.1101	1.01621	1.25122	0.822418	1.10173	0.813824	1.11986	0.753395	0.934492	1.30394	1.27074
ENSSSCG00000024752	14.1261	18.6714	12.7553	17.0645	18.7577	30.0724	8.89008	19.1261	8.76271	20.4018	6.99956	15.1589	11.4715	16.098	12.7844	10.5039	12.3112	27.4079	20.8762	33.0323	17.3554	17.8532	10.0964	21.0486	17.5892	24.7284	15.5787	22.9106	11.9947	24.5822
ENSSSCG00000025168	0.521265	0	0	0.629696	1.21235	0.437632	0	0	0.984444	0	1.56454	0.85825	0	0	0.634277	0	0.540783	0.522072	1.81851	1.60181	2.63187	1.05317	0	0.421519	2.14905	0.919617	0.603948	1.81518	1.44732	1.12589
ENSSSCG00000004823	0.913118	0.941214	1.11522	1.45921	1.06402	2.15262	0.775653	1.85511	0.858851	1.88777	0.465615	1.60834	0.717963	0.968864	1.00674	0.933235	0.906826	1.58135	1.00586	1.78149	1.37664	1.44842	0.684407	1.15563	0.85276	1.71674	1.24081	2.00397	0.600069	2.49536
ENSSSCG00000017707	20.6957	24.471	26.761	27.442	31.4111	34.5546	22.4855	24.6757	22.607	28.2058	14.173	24.4123	20.6746	21.7389	26.6722	13.1586	14.5758	21.4673	29.9194	31.1711	25.5835	14.9587	12.5974	16.4055	17.0646	28.4891	23.9784	28.7143	12.1579	34.3968
ENSSSCG00000008235	6.79113	7.39145	5.18713	5.10475	10.4514	10.6373	2.53277	3.85075	3.77936	3.96921	3.27294	4.96766	4.37398	2.56258	5.26625	3.91913	4.24006	2.80128	6.45099	5.7913	3.03763	3.66265	2.74857	3.33353	4.03332	4.22628	4.68409	4.81886	4.41725	4.57237
ENSSSCG00000016450	0.0985998	0.0692025	0.121616	0.0649691	0.125085	0.142984	0.0758455	0.0696155	0.186212	0.0713553	0.188325	0.162342	0.173655	0.0765457	0.119977	0.0487523	0.139489	0.0359099	0.0312708	0.0459076	0.237601	0.117716	0.0176352	0.0869807	0.064671	0.110695	0.103854	0.11445	0.0248879	0.0580823
ENSSSCG00000000770	0.0576122	0.064247	0.07035	0.0487174	0.100495	0.038695	0.0487484	0.100674	0.0652826	0.0993685	0.0345837	0.0569142	0.0465058	0.127916	0.00701026	0.0391684	0.0179308	0.0115403	0.0535968	0.0472101	0.0799931	0.0640201	0.0283368	0.0326115	0.0593803	0.0609837	0.0333753	0.113685	0.0213284	0.0871066
ENSSSCG00000026722	4.00369	3.34713	3.7635	4.34018	4.65269	5.64215	1.45487	1.87205	2.18368	1.81602	2.4083	2.95718	3.66593	1.00898	4.18425	3.24699	3.35205	2.21024	2.95075	2.14919	7.72845	2.7613	1.61332	2.77528	2.07619	3.06048	3.19616	2.40519	2.60232	3.09499
ENSSSCG00000000091	18.1449	17.8417	12.105	11.1188	28.9366	24.7942	7.96332	6.32246	9.66893	8.81543	6.8923	10.9088	11.8817	6.78309	16.5591	14.0252	10.9743	8.1062	20.4656	15.8868	20.6463	20.6118	18.9047	14.9468	12.8817	12.3529	16.6178	12.3224	19.4761	10.4281
ENSSSCG00000005054	6.85235	7.60017	5.19329	7.72804	10.6143	13.7307	4.52977	10.9659	4.75181	8.62973	3.05288	6.69882	3.88924	5.94306	7.36085	4.47668	4.7763	9.81187	7.50155	10.309	7.26413	4.46162	4.50259	7.57575	6.37293	6.94168	6.82281	9.56952	3.49303	10.6957
ENSSSCG00000007089	2.20726	1.86517	0.849256	1.05462	3.00737	1.85312	0.627201	0.5437	1.0888	0.721196	0.840473	1.46452	1.59559	0.534526	0.962076	1.07508	0.683552	0.296956	1.68564	0.674899	1.7881	1.29793	1.52315	0.865803	0.916789	0.958981	1.06875	1.18544	1.44829	0.996196
ENSSSCG00000008644	2.28543	1.63971	1.38908	1.70342	2.59438	2.66967	0.773747	1.21605	1.01618	1.0102	0.84105	1.31812	1.04765	0.40101	1.9165	1.03879	1.36651	1.28421	1.44562	1.10932	0.958726	0.960972	0.883664	1.56815	0.790266	1.18615	0.682899	1.16961	1.24046	1.4074
ENSSSCG00000017554	0.247385	1.06106	0	0.896534	0	1.03847	0	0.480326	0.467203	0	0.742507	0.814627	0.39939	0	2.10713	0.672753	0.256648	0	0.863037	0	0.936786	1.24955	0	0	0	0	0.573251	0	0	0
ENSSSCG00000003264	3.45618	8.90551	7.61768	11.5344	9.80808	10.0961	8.26366	13.3008	8.05836	12.9508	5.80329	12.1777	6.83173	9.84628	8.66632	4.82628	4.6592	9.77492	7.79024	10.5648	6.49104	2.5807	2.30001	4.20229	7.06779	11.9409	9.1291	15.5058	2.69285	17.1288
ENSSSCG00000029380	6.24764	3.99971	3.02737	3.90374	6.87164	7.24775	2.66926	4.66098	2.61556	4.30788	2.44789	5.62468	3.75137	2.49678	5.39265	3.22227	3.95918	3.25195	3.61473	1.8442	5.63292	5.51859	3.28485	5.56231	3.20383	3.80072	3.19142	3.66171	4.54323	8.20968
ENSSSCG00000024274	2.45714	2.94462	1.68744	0.71929	4.97005	3.01422	0.746374	0.449079	1.21931	0.369937	0.747863	0.588646	1.14776	0.253362	2.08022	1.56375	1.26301	0.407475	3.4756	1.48449	2.41869	1.33222	1.50077	0.630603	1.33552	0.792243	1.06513	0.406196	1.3831	0.662079
ENSSSCG00000006409	0.0391183	0.0335565	0.0530747	0	0	0	0.0827498	0	0.0738776	0	0	0	0	0	0	0.159571	0.121749	0.0391789	0.0454899	0	0	0.0395175	0.115443	0.0316329	0	0.0690126	0.0453233	0.0454067	0	0.0422464
ENSSSCG00000024018	59.2865	45.081	24.7554	66.6393	26.7563	82.1209	24.8394	74.0092	23.1066	79.2034	16.3156	60.8125	23.7298	67.5137	40.846	30.6599	54.8104	137.228	26.5077	82.9664	47.865	53.3714	19.0632	73.8913	53.3027	77.0687	29.6073	85.0966	21.6746	86.4633
ENSSSCG00000005064	1.03631	0.952462	0.351509	0.670647	1.42031	0.994332	0.234876	0.790471	0.279591	0.687464	0.333257	0.731252	0.298761	0.126424	0.810631	0.603898	0.460761	0.333614	0.774708	0.492839	0.747474	0.186943	0.36408	0.389074	0.190734	0.195884	0.428817	0.644409	0.513814	0.719469
ENSSSCG00000025549	2.52113	2.52016	0.53049	2.18719	1.41007	3.60696	0.970627	5.26978	3.07891	3.29198	0.813909	2.4022	0.686891	2.55219	6.30119	2.11449	3.19308	8.20535	4.54333	11.5117	2.22105	0.886225	2.94044	4.66211	3.10585	14.9891	1.71109	4.63884	2.47494	4.84445
ENSSSCG00000001424	27.1687	27.7809	29.5405	35.5489	32.5428	58.7439	19.2648	30.2479	20.805	39.067	16.1152	26.7127	23.9789	38.5484	28.8707	22.6576	25.2195	39.3124	39.1823	52.0684	33.5809	26.7759	18.4288	38.6919	33.0376	37.7313	27.1787	30.4021	15.248	31.9453
ENSSSCG00000029367	3.80596	5.19128	3.54412	5.65426	4.71457	4.30674	4.25054	6.67827	5.66989	7.07256	2.69618	10.0613	2.53795	3.6337	4.3866	1.52681	4.21824	4.77073	4.01353	6.47729	2.26776	2.05374	0.813904	1.6153	2.52178	7.44432	3.87557	9.31575	0.995482	10.4928
ENSSSCG00000022727	0.690429	0.724212	0.51156	1.18992	1.04786	1.92054	0.533092	2.4299	0.120112	1.86368	0.286764	1.6808	0.913241	0.631359	0.420049	0.0633278	0.331017	0.446061	0.428628	1.12168	0.0263135	0.0747492	0.00764428	0.933413	0.347598	1.00453	0.439039	2.75874	0.429324	2.9905
ENSSSCG00000015092	440.416	529.316	502.505	463.161	751.11	683.212	331.802	184.012	344.289	238.903	326.049	350.665	417.829	274.562	548.163	400.601	309.113	153.468	691.292	474.351	614.119	298.516	297.843	271.683	666.761	514.654	609.133	360.369	304.069	285.999
ENSSSCG00000007925	6.98667	8.69694	7.66772	8.83386	10.0566	14.7816	5.7147	6.42095	5.77638	8.07486	4.89298	6.05844	7.36933	8.27332	7.74572	5.91109	8.76235	9.71872	10.9412	12.9453	13.0128	11.1986	5.33027	8.81359	8.67331	10.5181	9.67789	9.44341	6.89735	9.60774
ENSSSCG00000009566	0.709156	0.405552	0.481082	0.713892	1.64934	0.992295	0.250021	0.917937	0.669644	0.627252	1.06424	0.778405	0.954077	0.807454	1.15054	0.482129	0.735708	0.236751	1.09955	0.363197	0.149189	0.716393	0	0.47788	0.6091	0.208516	0.410821	1.23473	1.20328	0.255287
ENSSSCG00000012021	17.8897	13.3039	8.92227	10.103	18.8942	20.3655	8.01564	8.86167	7.82083	9.3088	5.76061	12.0142	6.94478	5.33921	11.2694	8.39215	8.01739	8.51975	12.4316	12.5609	13.4242	13.6419	10.9222	11.3967	7.85872	9.88313	8.98869	8.75157	11.9365	10.9814
ENSSSCG00000008882	358.612	457.396	360.174	364.434	625.66	313.497	350.856	294.595	400.915	332.904	349.444	373.985	365.819	302.119	572.252	467.215	361.924	264.365	587.999	441.033	567.614	355.617	293.733	193.964	627.439	535.772	462.687	469.469	258.344	461.246
ENSSSCG00000027047	3.20105	2.06635	1.8464	1.97513	2.20796	3.18258	1.49357	1.88972	1.04705	2.52472	1.21787	2.32626	1.2126	1.18693	2.47835	0.797331	2.07463	1.77984	2.54045	1.90221	1.85091	2.10555	2.16235	2.26765	2.05236	1.54232	1.54223	2.8767	1.57404	2.35412
ENSSSCG00000003973	7.12986	6.71233	8.38921	8.13528	7.02318	8.78272	7.14825	5.23491	6.4271	7.2815	5.14312	7.79321	9.73095	7.5724	8.17989	8.50524	6.62606	5.52069	7.3018	5.80573	12.7508	11.9116	9.08835	8.68221	8.75666	7.61053	11.7595	9.19402	10.913	7.81646
ENSSSCG00000000186	1.32662	0.650287	0.385698	0.45788	1.76311	1.59111	0.4009	0.551954	0.178958	0.377166	0.284411	0.312036	0.764914	0.647361	0.807119	0	0.786454	0.854148	1.43251	0.873561	0.717656	1.53161	0.74572	0.689636	0.390668	0.668694	0.219579	0.659949	0.789306	0.51168
ENSSSCG00000029878	3.25601	4.0742	3.38006	3.58656	4.24133	4.42849	3.4627	3.75098	1.52188	3.06798	1.3187	6.67252	3.82595	2.3155	3.38259	2.13096	2.04672	1.76323	3.0675	3.87728	2.75848	4.35985	2.46107	2.14468	4.09537	3.17676	3.32687	4.41973	2.58332	4.89625
ENSSSCG00000004008	0.114502	0.0982219	0	0.13832	0.0665766	0	0.121107	0	0	0	0	0	0.184857	0	0.0696631	0	0	0	0.133152	0.0586427	0.072265	0	0.0563182	0	0	0.101002	0	0	0	0
ENSSSCG00000003187	111.303	119.109	97.1397	127.394	123.72	169.851	56.1082	102.142	70.2156	94.0065	49.0716	86.1632	71.4715	78.0958	116.025	97.2656	110.43	127.059	134.52	171.695	139.66	107.766	94.4101	103.152	148.828	135.336	109.067	113.369	97.6555	130.217
ENSSSCG00000006526	0	0.0780728	0.123484	0.128269	0.0705589	0.0382054	0.192526	0.117808	0.401063	0.161003	0.0910562	0.249751	0.244893	0.155443	0.184575	0.103127	0.125894	0.0607693	0.0352791	0.0466128	0.0957344	0.122589	0.0596869	0.0735973	0.140709	0.214087	0.210899	0.228895	0.056156	0.163818
ENSSSCG00000026688	7.2699	6.04078	2.95278	7.44237	4.68068	12.8049	2.44644	8.93442	2.20854	7.42849	0.963373	6.92916	1.36046	3.30531	4.13118	2.2171	4.56758	7.73233	4.32665	6.96107	2.18872	2.64817	2.97315	7.4771	3.43621	6.95923	2.11119	8.01653	3.23779	12.9988
ENSSSCG00000017578	0.212993	0.415821	0.518177	0.585576	0.350179	0.252814	0.559315	0.342248	0.471605	0.311823	0.396795	0.338595	0.78259	0.301055	0.518341	0.519305	0.281925	0.176543	0.273308	0.195601	0.667491	0.541626	0.223973	0.451376	0.953818	0.738567	0.672257	0.477414	0.475827	0.29348
ENSSSCG00000003788	0.17142	0.0919048	0.203506	0.129424	0.249179	0.377783	0.135982	0.291228	0.445141	0.142146	0.450191	0.599758	0.0691872	0.219579	0.208585	0.0874069	0.511286	0.30045	0.199341	0.0877937	0.0270469	0.0649386	0.126471	0.225255	0.154596	0.15121	0.0248264	0.0746163	0.297473	0.254551
ENSSSCG00000013391	134.812	106.768	50.0373	85.8496	167.01	218.618	44.031	107.203	47.1949	115.964	33.053	99.9238	46.4013	65.4677	75.7982	70.4269	57.94	108.689	108.219	145.062	99.2128	112.929	76.5159	125.553	69.2875	77.7128	64.918	92.8154	82.8536	128.994
ENSSSCG00000026695	12.8444	7.57782	20.231	19.9039	7.05292	16.5263	14.6233	7.53262	9.36958	9.64967	13.5287	9.24359	21.465	10.5243	17.9022	23.2219	15.8978	9.25768	7.322	7.70392	41.8717	10.4795	7.12348	11.9762	22.644	20.3898	24.7923	13.2312	13.6318	13.8248
ENSSSCG00000022624	22.2454	13.8599	11.715	14.5864	17.1306	15.6526	7.33942	12.8344	9.19547	12.097	7.44367	13.4014	8.81772	10.5664	13.923	18.955	15.3423	13.6822	16.2272	17.6909	13.6291	19.3466	27.8653	27.4663	18.1273	13.5299	11.1595	13.0543	18.0359	15.9987
ENSSSCG00000000096	4.80394	6.28614	3.86653	5.11471	8.04829	8.40817	3.78927	4.90083	3.22922	4.64521	1.95507	5.36242	4.73229	3.61565	5.54822	2.21426	4.47699	4.32208	5.68109	3.00248	3.08328	2.46761	1.28154	3.02874	2.01412	4.16574	4.7169	5.10363	5.87793	6.50709
ENSSSCG00000009680	0.960142	2.58492	1.73359	2.28404	3.07478	2.83993	1.82795	1.73516	2.03647	1.64624	1.33006	1.8727	1.65741	1.34972	2.19281	1.63694	0.973105	1.36107	3.16922	2.06531	2.21878	0.984862	0.719273	1.15268	2.06295	2.47568	2.27622	2.32328	0.868119	1.99407
ENSSSCG00000004570	11.0756	4.87304	20.5532	16.7028	4.73643	7.88884	7.48219	11.3766	10.1886	9.24342	6.32682	11.5297	6.864	6.28509	9.34686	8.89017	11.6757	5.76108	5.81661	6.00181	3.5627	4.94467	8.71616	15.1968	5.08176	7.37464	6.12646	5.59861	9.29174	9.33752
ENSSSCG00000012266	0.199137	0.341646	0.432293	0.312728	0.439991	0.534997	0.294873	0.231988	0.601732	0.528412	0.298846	0.262299	0.257196	0.102033	0.72693	0.514466	0.351208	0.119667	0.231572	0.387557	0.351904	0.181052	0.0979462	0.289856	0.287347	0.21079	0.622954	0.369837	0.368608	0.473132
ENSSSCG00000009806	0.14987	0.217566	0.226802	0.38298	0.254721	0.16454	0.512127	0.749858	0.413673	0.688297	0.276814	0.692819	0.167509	0.36426	0.308613	0.109729	0.161462	0.254019	0.187687	0.247983	0.138242	0.180515	0.136088	0.344931	0.124764	0.396602	0.220392	0.776139	0.0533489	0.529139
ENSSSCG00000012689	37.5141	29.8384	19.773	29.8479	36.8412	42.972	13.9185	22.5759	17.545	23.7134	11.3185	26.776	16.6473	21.4353	21.4375	20.8576	19.2778	44.2665	36.2013	38.4864	25.8082	22.758	14.5486	30.002	24.2316	30.3538	20.4807	21.7951	16.7782	28.296
ENSSSCG00000023171	17.6488	16.5736	14.2032	24.0246	19.6753	40.2975	11.0922	29.2463	11.0046	25.2756	9.56364	17.25	11.0816	21.2533	17.2661	14.9146	19.0997	29.9495	16.4317	29.9401	21.2614	17.0297	16.29	36.1509	19.751	22.1646	17.7122	26.1235	15.1222	33.118
ENSSSCG00000009732	17.5533	15.235	11.1365	10.9645	20.2684	21.3158	7.12896	10.5176	8.19981	11.2193	6.60889	10.689	9.14589	7.71563	12.277	12.707	10.7355	9.81526	17.4912	15.6505	18.0855	14.7666	28.2807	22.5121	14.1178	11.1615	12.6961	12.4434	23.0772	13.3525
ENSSSCG00000029912	0.13614	0.131854	0.0836921	0.310966	0.0713483	0.605295	0.00555601	0.162006	0.0236303	0.643504	0.0263976	0.213569	0	0.398815	0.125965	0.0628235	0.0364973	0.246166	0.0648734	0.368608	0.0555076	0.0112648	0	0.308476	0.110699	0.282871	0.0753611	0.418163	0.0591487	0.400285
ENSSSCG00000016641	77.1637	61.7797	27.9183	58.0003	115.656	89.2571	21.764	66.5875	29.1457	54.6013	10.2934	64.9357	16.6102	38.0725	62.5953	37.3055	32.0212	42.935	43.869	52.693	28.1378	32.9127	23.6154	19.4127	21.2085	36.3019	29.8011	45.7792	23.8054	96.297
ENSSSCG00000027042	0.00987555	0.118782	0.108016	0.0599056	0.103372	0.107831	0.0208796	0.114987	0.037631	0.0654784	0.0296253	0.0975086	0.0318706	0.0505738	0.0600894	0.0939478	0.0409906	0.0198069	0.0573907	0.0202544	0.0875382	0.0999885	0.136151	0.0478983	0.0830781	0.139308	0.0686487	0.103114	0.0274836	0.159896
ENSSSCG00000017140	18.9722	19.4767	18.2396	17.0873	22.6175	34.7784	12.5268	11.4434	13.2509	13.5167	11.4561	12.4302	19.3927	15.6263	20.3193	22.2099	17.8483	17.0902	27.0559	29.0352	34.044	25.3749	16.3441	20.1078	24.2406	21.4887	24.4529	17.6568	18.754	16.8522
ENSSSCG00000003531	16.0784	9.85411	8.78297	11.5426	10.7223	12.9815	6.62558	8.86176	6.84765	9.46825	5.20277	9.08794	7.27312	7.02937	9.84165	11.0674	10.1571	8.93626	9.27086	9.47116	15.4804	15.1438	13.7828	14.3075	12.5228	12.0133	10.8739	10.8949	13.9384	12.8398
ENSSSCG00000009731	0.144874	0.155345	0.122851	0.0656289	0.25271	0.152038	0	0.0351612	0.205204	0.120133	0	0.0894495	0.0877094	0.0618585	0.132213	0	0.0751494	0	0.126354	0.0185495	0.137151	0.0914705	0.320657	0.21966	0.0933254	0.0638969	0.167854	0.147143	0.150844	0.195574
ENSSSCG00000008713	1.15054	1.15999	0.516962	1.64257	0.999121	1.70608	0.505729	1.42157	0.380958	1.49675	0.313932	2.14035	0.361847	0.778356	0.80908	0.599356	0.891339	1.26456	0.364893	0.86475	0.311201	0.588688	0.779029	1.65535	0.677629	1.26532	0.692488	1.69105	0.539336	2.79168
ENSSSCG00000003524	0.553922	0.791941	1.00206	0.312268	0.38649	3.19334	0.9374	5.5926	1.11586	6.61427	0.886694	3.95208	9.30047	1.57676	0.314539	0.200849	0.957769	1.96022	0.386486	2.91259	0.885638	1.45489	0.508571	1.67226	0.837351	7.36179	0.941284	4.62936	0.956971	7.29822
ENSSSCG00000010880	5.36368	3.51846	4.4948	5.52654	4.03595	6.09245	5.33937	1.2252	2.38345	3.13954	1.89396	2.5974	4.07499	2.4249	5.75871	3.43207	2.94591	3.31798	2.75175	2.58544	2.58865	2.07175	3.56926	1.14811	1.78856	1.94818	4.2039	4.57787	3.79613	4.25925
ENSSSCG00000002876	9.69898	7.68374	5.18632	4.82444	11.876	9.81932	2.89651	2.99091	4.63317	3.63337	1.36992	5.82403	4.05278	0.974417	6.80336	2.40487	3.07783	2.17136	6.56821	3.44794	2.52052	3.51574	4.26537	2.39905	3.1754	4.12676	4.03225	4.96682	3.48502	4.86758
ENSSSCG00000022164	4.29014	4.85782	4.03572	4.3879	4.35703	7.56383	4.29562	4.49809	3.45695	3.52903	2.48946	3.76726	4.89451	5.08021	5.15065	4.47229	5.96404	4.44001	4.15743	4.6288	7.43692	6.21196	2.78537	5.15755	5.07034	4.79349	6.09732	4.8138	3.67942	5.09652
ENSSSCG00000016637	4.23255	3.63076	0.711893	4.54252	2.50167	6.16718	0.869443	5.55222	0.726677	5.03544	0.603685	8.07746	0.621201	2.40464	1.00024	0.844241	2.2318	8.78474	1.71861	5.19536	0.916179	4.93831	1.90115	10.6285	1.76661	5.878	1.05373	4.92309	1.23832	8.41694
ENSSSCG00000014628	7.19824	4.702	15.0119	10.1704	7.94188	6.41704	6.8871	3.23477	5.69234	3.5434	13.4745	16.5212	17.4933	14.1186	7.61369	6.91707	20.7013	9.50211	6.35936	3.49121	9.05388	6.68071	6.86829	4.59701	5.00727	4.46489	9.0031	5.69819	8.54536	3.87318
ENSSSCG00000011313	0.383276	0.460294	0.312011	0.407443	0.463537	0.527723	0.194585	0.416737	0.579074	0.528855	0.0920298	0.732023	0.0742533	0.130921	0.279823	0.583689	0.461247	0.429933	0.374391	0.345482	0.0774065	0.2478	0.0904877	0.210755	0.0948093	0.27047	0.390783	0.462684	0.255404	0.794734
ENSSSCG00000016369	0.517658	1.03613	0.93646	0.208446	0.20066	0.72434	0	0.670061	0	0.915742	0	0.284104	0	0.589413	0.629888	0.234625	1.43211	0.691279	0.401316	0.883737	0.653414	0.697255	1.18819	0.279068	1.24494	0.608835	0.399846	0.801164	0.319401	0.372701
ENSSSCG00000000235	0.0394009	0.110099	0.0354115	0.095964	0.23394	0.345564	0.0552108	0.103573	0.0528829	0.207938	0.080069	0.149002	0.0428114	0.182886	0.12754	0.162682	0.0641367	0.0494059	0.507924	0.165611	0.0431701	0.0263662	0.0133524	0.208366	0.147954	0.0946907	0.138648	0.0600308	0.0242438	0.0967964
ENSSSCG00000024242	8.84132	22.8552	20.5872	22.9485	32.2339	39.1201	18.9554	16.0065	20.3077	20.2902	13.2683	19.2782	20.8321	15.5084	23.1155	21.6067	21.3195	13.7611	34.7344	25.5778	21.7167	13.8801	8.81481	13.4295	18.7179	22.5537	27.5473	23.5762	13.6011	26.1933
ENSSSCG00000010248	3.46988	2.897	2.08439	1.87185	4.58953	4.65884	1.73697	2.05715	1.2756	1.80985	1.11301	2.09334	1.86018	0.995253	3.02964	1.27857	2.15713	1.65804	2.66437	1.76355	2.50755	2.23429	2.34505	1.6814	1.66533	1.91591	1.9641	2.04458	2.21858	2.30276
ENSSSCG00000005436	15.7721	13.3366	7.95825	9.39055	17.9245	16.83	5.74568	9.3827	6.2311	9.783	4.97642	11.043	5.95888	4.75282	9.72246	7.05793	7.71021	8.32798	12.2951	12.0078	10.0856	9.70457	9.19595	10.753	7.265	8.37839	7.55858	9.85488	8.81389	11.9674
ENSSSCG00000024254	3.53106	5.52499	3.91615	5.11514	6.04103	10.0602	2.87867	4.87811	4.09543	5.14779	2.39396	3.48465	4.12073	6.13301	4.98736	6.72501	3.9164	7.26588	7.43111	9.84073	8.66916	5.93094	2.78514	5.86647	6.05633	6.17472	6.03901	5.56812	4.83959	5.47133
ENSSSCG00000026097	3.68922	2.30354	3.79664	3.56227	6.7125	5.76269	4.51256	4.02007	2.60683	1.99784	1.58184	1.54954	2.39052	1.67167	5.9396	5.57939	4.23092	3.77033	6.30385	4.28019	12.4496	6.56639	2.97489	2.01929	2.98763	2.70082	6.83323	3.39377	4.98228	3.07625
ENSSSCG00000008345	0.107155	0.0919195	0.0363462	0.0323612	0.186914	0.404832	0.0566681	0.104027	0	0.0355421	0	0	0.0432489	0	0.0325966	0	0.0555835	0	0.249216	0.1372	0	0	0	0	0	0	0	0	0	0
ENSSSCG00000016260	0.312947	0.234895	0.424598	0.094511	0.0454904	0.0985263	0.330999	0	0.0738776	0.207602	0.587053	0.0644074	0.884162	0.133622	0.333195	0.159571	1.01458	0.509325	0.13647	0.0400693	0.296263	0	0.307848	0.158164	0.161276	0.0690126	0.226616	0.0454067	0.362046	0.295725
ENSSSCG00000005659	2.80207	3.05592	3.57252	3.64008	2.42341	3.93659	3.99132	7.62767	4.62708	8.03314	2.49347	5.14675	2.81884	5.14644	2.46722	2.54641	2.17659	4.00512	2.88186	4.5721	1.7418	1.50779	1.63446	3.78026	2.23498	3.60198	2.67553	7.30588	2.31969	5.93061
ENSSSCG00000000837	1.72159	1.62242	0.723772	1.406	1.72005	2.25967	0.564223	2.02443	0.549522	1.93025	0.291111	1.8764	0.508907	0.579785	1.20969	1.08802	1.68543	2.4771	0.817719	1.068	0.918203	0.979808	0.858698	1.86275	1.32457	2.26723	0.674255	1.74503	1.16697	2.67104
ENSSSCG00000001716	0.398106	0.227668	0.360093	0.0801529	0.925907	0.222822	0	0	0.125308	0	0.398294	0	0	0	1.85693	0.180438	0.344176	0.0664536	0.694423	0.339819	0.58626	0.201084	0.19581	0.0536544	0.273549	0.117056	0.768755	0.385085	0.245635	0.0716566
ENSSSCG00000010776	0.242179	0.173122	0.164291	0.292556	0.187752	0.237211	0	0.156739	0	0.107104	0	0.066457	0.130328	0.344686	0.0491141	0.054883	0.125624	0.242554	0	0.124033	1.06992	0.407751	0.436762	0.293756	0.249612	0.213627	0.0935313	0.140555	0	0
ENSSSCG00000006107	0.187103	0.120376	0	0.0847588	0.299174	0.196355	0	0.181641	0.0441696	0.0930903	0	0.0385076	0.0377585	0	0.170751	0	0	0.0702723	0.108789	0.0958259	0.0885642	0.0236266	0.0690207	0.208038	0.0482114	0.041261	0.0541954	0.162886	0.108229	0.101032
ENSSSCG00000013304	3.91225	3.90544	5.00271	4.87244	3.75436	6.97606	4.11962	3.6804	3.75966	3.97334	3.29928	4.41779	5.14232	3.97656	4.52873	3.24825	4.06771	3.7796	5.093	4.69002	6.9485	4.69539	2.78421	3.82854	3.02424	4.67259	6.20755	5.73673	4.1816	5.19723
ENSSSCG00000012307	0.866943	0.979655	0.463712	0.27189	1.59948	1.13376	0.211604	0.145667	0.188917	0.309675	0.125099	0.2745	0.363366	0.142372	0.415873	0.249363	0.423757	0.192024	1.04692	0.580627	0.210442	0.16	0.270606	0.128076	0.231979	0.0882381	0.309064	0.435421	0.162017	0.180051
ENSSSCG00000015519	0.870834	1.96404	1.38516	1.92247	2.10382	2.16171	1.15921	1.73445	1.06328	1.73303	0.608335	2.12587	0.860466	1.05132	1.12351	0.78595	0.981266	1.70667	1.82445	1.92232	0.796019	0.819031	0.487375	0.977336	1.0832	2.19841	1.31332	2.27422	0.500229	2.46457
ENSSSCG00000003711	0.663026	0.778298	0.378769	0.59017	0.608706	0.673838	0.295273	0.880811	0.527229	0.231493	0.209476	0.402189	0.676054	0.417198	0.339693	0.711738	0.470635	0.349501	0.44638	0.250211	1.0131	0.916558	0.549242	0.507934	0.791275	0.307819	0.363882	0.567081	0.51675	0.226119
ENSSSCG00000005196	4.66121	4.71608	3.71802	3.64434	8.42358	6.87642	2.03917	2.31683	1.02667	1.44585	3.74378	4.0513	4.17803	2.88653	4.96012	6.71197	1.79686	1.3803	2.73383	2.15831	7.50928	5.86379	4.68304	3.65314	4.65285	2.72617	3.28766	1.77176	6.8116	3.43511
ENSSSCG00000021429	17.9924	7.84969	5.99213	5.49646	9.32804	4.69591	5.25591	6.15231	6.78827	5.21636	4.29092	7.64886	4.71389	2.65595	7.04384	8.83943	8.84734	5.56529	4.78139	3.546	4.95256	4.84584	7.44519	7.48012	6.11044	4.87148	5.2308	4.89757	10.5937	6.62172
ENSSSCG00000013756	5.50514	5.88229	7.11422	6.76354	7.47875	8.62409	9.7724	5.93676	6.49043	4.32497	5.76424	6.30631	7.40291	5.8696	9.23989	11.2529	7.40601	5.93494	10.9662	8.97955	18.1087	11.4258	11.2225	9.19301	11.8075	9.73577	15.0318	9.08572	11.2144	7.35478
ENSSSCG00000003333	0	0.233785	0.431396	0.219484	0.369749	0.419482	0.192171	0	0.343133	0.0602645	0	0.149574	0.36666	0.155156	0	0.0617621	0.0942463	0.0909854	0.316925	0.232633	0.172003	0.321202	0.0446824	0.55096	0.327715	0.320537	0.368391	0.0527242	0.0840783	0.196218
ENSSSCG00000013575	40.9727	37.4147	4.84177	132.52	12.9876	959.675	15.657	203.374	7.11394	195.085	7.7356	65.7196	17.924	276.075	26.4557	19.3194	15.563	248.335	4.38039	439.995	41.2074	94.5981	11.5065	209.375	96.312	79.6291	24.1187	117.824	17.0032	146.878
ENSSSCG00000009644	2.39859	1.20743	1.3641	0.867526	1.67024	0.651156	0.577272	0.306758	1.38338	0.66696	0.38798	0.614849	0.510136	0.392489	0.978698	0.722593	0.849335	0.647328	1.08565	0.95628	2.44748	2.07485	1.2716	0.859469	0.843807	0.354745	0.965182	1.0003	1.3293	1.17886
ENSSSCG00000002496	83.3962	38.9489	61.8626	30.1573	29.3161	23.4302	82.0382	70.3783	112.308	85.9499	61.2679	60.7573	95.6109	65.0728	55.1158	138.336	69.2998	35.3208	48.8385	36.9052	26.6607	25.4394	41.2869	59.9008	55.0284	44.2825	75.8786	53.4627	71.1308	39.9405
ENSSSCG00000023903	156.843	123.048	120.376	89.7137	142.993	117.613	98.0348	74.0019	100.108	87.2738	107.341	60.2263	150.137	78.8093	122.591	235.178	140.525	96.0688	164.759	120.119	213.879	211.869	121.765	128.576	122.061	79.3315	152.944	78.0053	158.786	84.8047
ENSSSCG00000021433	0.266374	1.371	1.44564	1.9307	1.23906	1.34182	2.25392	0	3.01839	2.47389	0.7995	2.63147	1.29014	1.36484	2.593	1.81098	1.38174	1.60072	0.929282	1.6371	0.336231	1.07637	1.31017	1.50781	0.274549	0	0.925878	2.16436	0.493066	0.863022
ENSSSCG00000023052	8.92328	4.73324	3.07754	2.88765	9.17483	5.98922	1.84479	1.64092	2.01805	1.60348	1.08138	3.6809	2.83326	0.59901	5.09051	1.81726	2.41041	0.842986	2.81161	1.1926	1.29445	1.29507	1.39942	1.32669	1.06499	1.75039	1.64251	2.92815	2.70095	3.32463
ENSSSCG00000003664	27.3655	27.5837	22.3697	21.2997	32.7107	35.2956	14.2607	15.288	16.0879	18.6668	12.9391	21.3471	20.7483	18.4117	22.0086	30.9835	21.324	22.1193	33.9141	34.5663	41.6729	39.1031	32.6723	27.5604	29.5743	20.6475	30.0752	23.1695	31.3504	23.1342
ENSSSCG00000023305	2.39312	0.0992127	0	0	2.57147	1.10549	0	3.8754	0	0	0	0	0.720376	0	1.85274	1.34515	0	0	0	1.70055	0	0	0	0	6.32721	0	0	3.49261	0	0
ENSSSCG00000011871	1.97612	2.22489	0.251357	2.31258	1.86713	3.68105	1.04506	1.55872	1.28289	2.0483	1.11209	1.22011	1.09668	0.210941	1.95369	1.34349	1.47352	1.54623	1.72349	2.5302	1.16923	0.374303	1.82243	1.44817	0.954734	2.39681	1.43098	1.8637	0.743002	2.66767
ENSSSCG00000015021	0.164012	0	0	0	0.190729	0	0	0	0.619497	0.435209	0	0	0	0.28012	0	0	0	0	0	0	0.414049	0.497058	0	0.265256	0.338092	0	0.190028	0.380756	1.21437	0.177127
ENSSSCG00000013889	526.187	876.086	625.629	668.983	1184.61	458.358	905.445	722.435	999.951	861.528	808.197	694.791	972.904	1004.61	1051	668.412	624.661	647.192	1287.48	1079.96	799.588	405.246	288.142	277.35	931.816	1046.59	963.064	1114.35	371.174	842.313
ENSSSCG00000002953	60.8732	34.2384	53.7267	65.0218	36.0115	82.8507	34.339	51.2024	20.657	38.6912	21.8942	39.0772	39.6096	71.2819	59.7556	80.9274	47.1547	65.1877	58.2087	145.388	162.158	106.127	77.8038	124.956	101.824	51.9382	77.5492	43.1625	84.7531	50.8323
ENSSSCG00000014207	0.0969347	0.121957	0.0438395	0.0858722	0.0676347	0.10851	0.0410106	0.100378	0.073227	0.111461	0.0193961	0.14896	0.0208661	0.0551856	0.086497	0.0790829	0.0402257	0.0776677	0.0300596	0.0397165	0.187612	0.280715	0.279709	0.156772	0.153195	0.0912066	0.0374368	0.0750115	0.161486	0.139581
ENSSSCG00000000926	0.243586	0.185663	0.177659	0.108762	0.284972	0.218334	0.0830929	0.126249	0.170659	0.163846	0.0998092	0.153944	0.147693	0.0989447	0.251927	0.101572	0.201296	0.0517842	0.104418	0.0508976	0.13008	0.0613704	0.0872356	0.13583	0.0722917	0.0999547	0.139194	0.144216	0.203826	0.224777
ENSSSCG00000024488	11.9888	14.0433	8.10022	11.5099	13.6167	19.093	8.32236	10.6773	8.3402	11.8241	7.09914	8.9323	9.36839	11.5028	10.6659	9.98051	7.17148	11.0353	17.1976	20.05	17.747	12.5682	6.42379	11.6749	10.2961	12.969	14.4863	13.2955	8.49458	13.6553
ENSSSCG00000026807	206.12	182.71	138.986	147.331	252.195	227.193	102.084	118.117	110.609	132.128	94.1477	125.444	136.696	114.39	174.026	220.416	154.822	157.521	230.765	236.596	283.71	238.951	167.158	162.244	198.203	142.153	187.223	135.456	197.399	162.589
ENSSSCG00000024011	26.8259	24.0375	18.9647	21.7681	29.2382	41.2158	14.3278	19.1356	16.5538	20.9191	11.2615	17.5167	16.7998	20.3806	21.7783	27.6335	19.4375	25.2424	30.4919	36.5045	35.9834	32.1432	32.3246	42.9184	27.3759	21.7906	26.2962	22.3085	24.4064	25.5609
ENSSSCG00000012965	162.617	164.868	108.609	124.678	223.282	243.729	77.4787	101.418	83.5527	108.127	77.0654	107.139	103.937	107.161	126.504	173.366	102.438	144.401	197.081	221.556	287.718	212.656	147.834	167.224	220.536	150.661	160.995	123.452	132.041	138.783
ENSSSCG00000010104	35.2355	28.2874	30.7648	26.7395	40.9346	44.6943	22.75	18.0434	22.5097	18.8066	20.1394	19.306	28.3868	23.3833	32.6845	44.367	33.5098	23.2847	39.4206	35.1864	65.4967	51.5321	38.1481	33.3543	37.2333	26.8824	41.5895	24.201	49.8048	20.4388
ENSSSCG00000009367	0.540331	0.550413	0.54983	0.428352	0.863975	0.694634	0.178594	0.327848	0.414558	0.470457	0.10136	0.250211	0.381646	0.0865164	0.36983	0.298473	0.508009	0.304406	0.333805	0.53617	0.660719	0.272922	0.298984	0.45059	0.278457	0.208524	0.352146	0.509592	0.390691	0.455889
ENSSSCG00000015538	0.0651077	0.0558506	0.132505	0.0786511	0.0567849	0.0683271	0.206591	0.063207	0.1537	0.0647866	0.0977078	0.133998	0.0262782	0.0277997	0.118835	0.0885288	0.0168864	0.0326042	0.113569	0.0500178	0.226001	0.115101	0.0960705	0.0394868	0.100659	0.0861473	0.113153	0.0566805	0.0150646	0.0175785
ENSSSCG00000023961	0.770173	0.516312	1.04316	1.22147	0.390492	0.317622	0.134568	0.401013	0.660509	0.646895	0.168235	0.0699167	0.45432	1.2329	1.22936	0.788672	0.614739	0.22609	1.21853	2.69237	0.0353613	0.215269	0.0685862	0.524832	0.488158	0.00678533	0.756195	0.723584	0.506583	0.645868
ENSSSCG00000008120	17.8651	19.0877	12.7276	15.9733	21.4081	23.5465	13.5453	11.9975	15.4186	15.8443	11.7235	14.1274	15.2481	13.725	19.6346	21.8538	17.4379	15.2954	24.0141	25.547	33.3809	30.4995	26.1407	22.343	21.1193	17.5098	23.4068	16.7234	26.1351	16.6313
ENSSSCG00000013233	2.93656	3.60835	1.29219	2.49277	4.10711	4.69761	1.42706	2.77378	1.42394	2.36925	0.833742	2.15613	0.768796	1.15219	2.07633	2.05042	2.55248	2.2257	3.41486	3.49572	2.35424	2.32511	3.59138	3.88285	1.75875	2.10028	2.8966	2.99406	3.12183	2.57139
ENSSSCG00000021778	0.00904724	0.0734057	0.0280286	0.194508	0.0109452	0.0118568	0	0	0.0390145	0.0196014	0	0	0	0	0.0752503	0.119799	0.0144147	0.0157967	0	0.0475856	0.0230197	0.25839	0.149124	0.0436732	0.0147602	0.181709	0	0	0	0.0947092
ENSSSCG00000003747	0.549616	0.412537	0.683563	0.663944	0.958716	0.788284	0.629765	0.533571	0.994737	0.607673	0.343673	0.867224	1.07218	0.391125	1.05889	1.18327	1.04536	0.52753	1.06523	0.562977	1.50313	1.13358	0.765938	0.740741	0.613691	0.56562	1.06133	0.558223	0.678238	0.568834
ENSSSCG00000030369	0.386105	0.30406	0.360689	0.336435	0.242901	0.451695	0.254399	0.368688	0.203216	0.31072	0.265969	0.448125	0.41897	0.291882	0.385093	0.266802	0.551594	0.393042	0.206096	0.376041	0.311592	0.140672	0.273965	0.322459	0.378383	0.3015	0.220008	0.330619	0.328056	0.355458
ENSSSCG00000029494	2.53442	1.99608	1.40763	1.79042	2.79213	2.31444	0.97192	1.1223	0.783741	1.23884	0.978659	2.19624	1.1964	0.810027	1.76737	1.04794	1.36847	1.48441	1.46499	1.74587	2.86233	2.29078	1.0789	1.17454	1.42067	1.46426	1.27073	1.4107	2.00271	2.36893
ENSSSCG00000010732	14.9704	18.4042	25.193	19.1359	19.9168	29.123	15.2199	9.97073	16.1384	12.1481	11.0064	13.1237	18.5498	9.78886	21.0115	14.0758	18.5219	9.88015	16.8992	13.0567	20.7715	12.5048	8.75149	11.0653	16.051	19.853	19.6551	15.4551	14.6393	14.5821
ENSSSCG00000008881	0.614423	0.469416	0.293074	0.289934	0.647521	0.628684	0.233546	0.195722	0.262898	0.312065	0.201703	0.410975	0.495976	0.114776	0.560723	0.195808	0.353573	0.201919	0.295847	0.260594	0.339305	0.353989	0.505251	0.263952	0.311692	0.330271	0.300325	0.390027	0.399837	0.399169
ENSSSCG00000023463	0	0	0.0482654	0.171894	0	0	0.150503	0.0690703	0	0.0471976	0.213543	0.0585712	0	0	0	0.0483705	0	0.0712575	0	0.109315	0.0898058	0	0	0.0287665	0.0366654	0.0627591	0	0	0	0
ENSSSCG00000029065	1.73497	1.28622	0.878493	1.08011	1.72925	1.88837	0.505823	0.98117	0.644435	0.76764	0.590667	1.22065	0.84045	0.308864	1.56395	0.537296	0.845361	0.569285	0.958693	0.612796	0.889666	0.798337	1.29945	0.840658	0.48264	0.586099	0.720745	0.610103	1.2753	1.20374
ENSSSCG00000013349	9.64789	6.90006	7.30677	7.44688	11.8324	12.9099	5.0901	5.38391	4.97714	6.32419	4.33329	8.67826	6.17859	2.89634	6.83182	7.94588	7.10862	5.87572	8.63435	7.39421	10.5003	8.93608	6.31211	9.80311	5.12552	6.54958	6.79721	6.06491	7.93241	7.79596
ENSSSCG00000003668	0.494751	0.326466	0.154907	0.367794	0.28767	0.591106	0.161012	0.517253	0.503122	0.656414	0.171341	0.689272	0.184326	0.194999	0.254698	0.0776222	0.454051	0.400224	0.110641	0.311863	0.168134	0.192231	0.0935943	0.446241	0.372644	0.738556	0.352756	0.419668	0.211338	0.86312
ENSSSCG00000013012	9.98067	7.91747	25.9793	12.208	7.93166	6.77702	14.8253	11.6636	9.15868	8.38516	15.7763	16.0723	34.3985	28.2678	15.1521	35.3526	21.4228	16.3886	16.3362	9.99895	8.49088	8.88146	13.9423	9.94305	12.3508	7.28603	12.5788	9.76924	10.6562	5.54143
ENSSSCG00000004022	2.47888	2.15548	2.42597	4.74541	0.905755	3.99742	2.7938	12.7821	2.80124	10.7382	2.2971	9.50098	2.30717	10.9198	2.15097	3.16799	3.41487	6.01684	2.29193	6.2854	1.11993	1.4505	1.03269	6.00812	3.95808	7.40821	2.00104	7.66511	0.952799	6.39285
ENSSSCG00000020954	1.84505	1.15917	0.669899	0.816195	2.7802	1.37448	0.604683	0.353191	0.638005	0.896424	0.623972	0.984083	1.17471	0.177532	1.5494	0.600689	0.62007	0.260268	0.725261	0.558984	1.21366	0.656294	0.409011	0.420278	0.58925	0.733528	0.843039	0.633443	1.46711	0.926129
ENSSSCG00000016254	0	0	0	0.825199	0	0.430129	0	0.33158	0	0.226578	0	0.562356	0.275708	0	0	0	0	0.34208	0	0.174927	0	0	0	0.138097	0	0.903849	0	0.396457	0	0.184432
ENSSSCG00000024503	0	0	0	0	0.298353	0.215398	0	0	0.484533	0	0	0	0.221396	0	0	0	0.137119	0.180573	0	0	0.323845	0.724976	0	0	0	0.395307	0	0	0.684543	0
ENSSSCG00000002778	0.415043	0.631147	0.793486	0.569747	1.20662	1.69475	0.758246	0.256407	0.712578	0.17521	0.169871	0.18637	0.395947	0.193325	0.734582	0.564345	0.508871	0.377895	0.789782	0.521753	1.11921	0.533627	0.241257	0.228833	0.700004	0.332827	0.677599	0.240881	0.593653	0.427857
ENSSSCG00000030113	0.0813676	0.119655	0.504674	0.365089	0.229795	0.156144	0.122945	0.0677075	0.0878103	0.123377	0.20933	0.0574156	0.39409	0.079411	0.212161	0.189665	0.361775	0.0465677	0.162207	0.119065	0.865667	0.540158	0.354472	0.0375986	0.143768	0.0820279	0.309758	0.0944477	0.559423	0.0627672
ENSSSCG00000007485	0.348519	0.391749	0.358722	0.348427	0.461192	0.272422	0.254223	0.163339	0.204269	0.223228	0.180354	0.336382	0.504458	0.266833	0.321715	0.343162	0.162082	0.0962919	0.265532	0.135411	0.37924	0.267092	0.307375	0.408165	0.210574	0.254424	0.640512	0.446394	0.56726	0.324472
ENSSSCG00000010035	59.1166	51.2386	44.9248	39.4887	70.734	53.4211	26.3271	23.8289	26.1885	24.4627	22.2513	38.864	35.9995	17.0574	47.9555	41.0531	33.5941	20.9671	50.5876	31.3589	55.5165	38.8238	65.862	39.34	39.3339	36.2215	44.8391	33.0615	60.3838	35.7177
ENSSSCG00000002006	617.005	606.689	429.167	608.507	808.976	1064.28	334.035	519.611	337.237	605.015	277.605	572.784	465.035	573.518	524.041	670.579	441.33	759.341	730.167	917.4	877.919	1085.31	560.69	829.335	657.885	639.578	645.238	666.494	640.52	722.088
ENSSSCG00000017955	9.68237	11.0145	10.2713	15.3112	14.0316	22.3756	8.524	15.3661	9.36943	18.8878	7.14241	12.7702	6.66087	7.72745	11.5936	7.77181	8.39873	9.85336	16.0073	22.7285	9.83346	8.63027	4.69114	9.156	13.7846	14.8864	18.4601	21.8888	9.52894	20.2819
ENSSSCG00000008601	0.435569	0.18682	0.202173	0.235393	0.199942	0.336815	0.315212	0.267065	0.0216474	0.319362	0.172016	0.396321	0.185053	0.137037	2.1479	0.451984	0.368637	0.275522	0.279915	0.434416	0.578733	0.474751	1.12756	0.463448	0.378051	0.343772	0.132805	0.266099	0.328866	0.148547
ENSSSCG00000008464	6.73126	6.35746	4.79703	3.53185	8.69747	8.44838	4.17106	1.7162	2.56817	3.33776	2.04074	4.03013	5.26897	1.97414	4.21941	2.95844	3.03315	1.08956	6.79977	3.90014	5.32107	5.90703	3.00982	3.18895	3.99452	2.39905	5.51443	4.1829	7.55138	3.52462
ENSSSCG00000010621	9.27625	7.70536	6.27191	5.45351	12.6031	9.03402	4.74216	3.00181	5.34324	3.63066	3.20182	5.26922	5.14176	2.08601	7.88234	4.18337	5.00426	1.7807	6.81389	4.46582	7.22052	4.27938	4.34964	2.32537	6.08713	3.90037	6.91432	6.89116	7.65524	5.76036
ENSSSCG00000016185	497.011	892.961	584.848	855.179	995.446	1354.67	434.367	883.041	483.663	894.475	354.892	774.955	480.131	593.585	728.949	578.96	563.135	871.248	911.994	1024.05	681.213	380.553	210.629	460.917	679.452	806.395	648.192	824.823	385.175	1074.25
ENSSSCG00000021927	0	0.0412434	0.0163082	0.118636	0.0559111	0.0951894	0.0254264	0.0233379	0.0454005	0.0987417	0	0.0791615	0.0582161	0.0615868	0	0	0.112229	0.192615	0	0.100599	0.0910323	0.024285	0.0354721	0.0632977	0.0247775	0.127233	0	0.0697603	0	0.0548757
ENSSSCG00000001881	1.87104	1.95155	2.3655	1.92635	2.52197	2.69543	2.42874	2.24988	2.24865	2.99019	2.58454	1.75035	3.08935	2.2696	2.76825	2.57302	2.83445	1.46934	3.21425	2.58078	3.3413	2.55598	1.25493	2.20074	2.99131	2.5882	3.89224	2.82583	1.4857	3.23765
ENSSSCG00000001164	0.543896	0.365391	0.388705	0.249575	1.03363	0.536112	0.333263	0.474674	0.266494	0.173969	0.125848	0.430125	0.481621	0.111544	0.494987	0.153506	0.295047	0.218641	0.172807	0.19664	0.0832841	0.233983	0.12939	0.187188	0.130049	0.266488	0.265606	0.312138	0.259943	0.43094
ENSSSCG00000028906	15.4635	19.0476	13.7428	15.8706	23.4864	30.0067	10.2157	13.4338	11.0861	12.8448	8.54504	13.8836	12.8552	12.1183	16.0962	11.0451	12.3283	13.323	21.6386	22.0749	15.2962	6.90395	4.4941	7.79866	11.8646	15.0812	17.1941	16.1441	6.35179	16.9215
ENSSSCG00000007546	13.8127	16.0051	9.86091	9.74071	21.3607	30.7824	7.8019	11.584	6.07765	12.3293	6.07755	11.3116	9.69047	15.5626	10.7795	14.209	8.96552	8.25696	15.0533	12.6669	12.5058	10.52	11.9514	14.9999	12.0377	10.0152	10.0127	10.7027	12.6165	6.52138
ENSSSCG00000017307	121.646	68.1697	3.42464	3.63931	52.1719	78.4079	103.86	254.369	93.6473	115.914	61.8291	95.5851	2.62905	1.66876	63.9037	368.12	78.0516	97.8585	97.336	124.102	3.49438	2.63212	0.800963	2.69953	164.319	146.519	4.15087	3.11889	86.5864	86.1749
ENSSSCG00000002069	9.01238	9.74778	21.2657	16.094	23.2392	13.8169	6.63114	6.84726	14.0604	8.83796	9.73366	15.4838	21.5087	7.3616	14.7807	13.8528	6.50423	5.88673	17.3153	8.8301	14.8381	11.4794	21.9712	29.785	19.3857	20.7387	27.2398	18.1933	17.7702	8.46352
ENSSSCG00000003828	1.20725	1.25362	0.948292	2.22593	1.36695	1.70704	1.27689	1.60379	0.839986	2.78194	0.572124	1.77847	1.38484	1.8991	1.08241	1.20954	1.31837	2.41823	1.40388	3.05894	1.48374	1.28375	0.687545	2.6718	1.66998	3.08264	1.17789	2.43386	1.64658	3.19083
ENSSSCG00000007609	30.6103	30.3051	15.2852	20.433	34.7707	42.8539	10.2469	19.6681	11.9195	21.4995	8.47707	19.4842	13.3481	13.1508	19.1609	16.8203	20.478	28.1924	28.3851	30.8211	21.2907	21.3111	20.597	30.5583	17.9053	20.7103	18.9394	21.8497	17.6115	24.3675
ENSSSCG00000029042	44.7874	38.9677	26.5991	115.548	17.8822	34.9727	21.684	53.462	22.7956	56.5186	18.2749	57.6498	21.1788	41.2517	55.6191	44.7466	57.4926	172.305	20.1149	69.5465	62.6426	64.7713	23.0945	63.3299	76.4979	105.988	45.3737	63.8677	34.9266	77.339
ENSSSCG00000008232	185.531	191.74	100.096	127.716	178.776	265.747	90.1854	161.186	88.1739	151.037	71.2312	105.902	116.325	204.222	150.86	172.134	128.938	214.911	192.357	301.658	239.489	191.091	131.522	229.148	239.12	177.831	203.837	178.886	155.925	190.134
ENSSSCG00000010087	1.16467	1.19889	1.08356	1.16575	1.93484	1.81593	1.12627	1.16297	1.25689	1.05959	0.998762	1.36972	1.34307	1.023	1.37668	1.90036	0.655923	0.133311	0.85132	0.579449	3.10823	2.08419	2.32413	1.69525	1.50909	1.52636	2.04339	1.77678	2.34063	0.898431
ENSSSCG00000027190	4.57265	4.52544	3.15278	3.62592	6.40265	5.20431	2.31851	2.26458	2.09048	2.61451	1.63752	3.32677	3.01288	1.87138	4.35746	2.87183	3.04353	2.61051	4.57941	3.87679	5.21774	3.75517	4.20447	3.48436	3.72199	3.20833	4.22662	3.38038	4.45753	3.83782
ENSSSCG00000005917	14.2228	20.3506	20.3562	21.5514	24.7982	31.011	15.8689	16.4508	15.3181	18.1628	12.1151	15.8624	18.9966	17.4625	19.0902	19.3391	18.1923	17.9061	23.3809	25.9386	32.8772	21.0614	17.1376	19.6921	20.9586	22.9756	22.7438	22.0343	17.3221	18.794
ENSSSCG00000013633	0.643454	3.3118	2.72819	3.20637	3.0866	2.66732	3.48793	3.47472	3.07599	3.70829	2.17268	4.17151	3.53848	2.06056	3.03396	0.984287	1.35595	1.2889	3.0398	2.03908	1.24368	0.32501	0.257144	0.487806	1.55438	4.18598	3.30824	5.99847	0.353594	4.73405
ENSSSCG00000012276	1.80483	3.92788	3.70335	3.10889	4.04217	4.91056	4.76057	3.80712	4.67096	4.06486	3.17667	2.91658	3.77714	4.90917	3.32129	2.7116	1.89552	1.9192	6.1798	5.56893	4.71098	1.63192	1.04114	2.27028	2.90516	5.54266	4.04023	4.68133	1.82506	3.62157
ENSSSCG00000006306	0.580922	0.0996652	0.131363	0.210529	0.180146	0.390174	0.0819244	0.864743	0.292563	0.436754	0.116239	0.159412	0.125049	0.165361	0.164936	0.105319	0.200891	0.484851	0.0900723	0.277687	0.391077	0.312987	0.304778	0.313173	0.199584	0.204973	0.269227	0.314677	0.268826	0.480987
ENSSSCG00000017549	31.3344	30.8762	26.3693	28.4713	38.5127	45.96	20.7745	21.2734	23.3832	24.8533	19.3821	24.6325	25.2255	25.82	28.9704	33.3105	24.7682	25.6303	42.0204	41.4311	59.3055	45.613	24.8405	30.9519	34.6856	29.73	40.1986	29.019	32.4338	25.8123
ENSSSCG00000015909	0.519127	0.53014	0.301859	0.0895876	0.546194	0.269804	0.0522927	0	0.373488	0.0655958	0.148392	0.162806	0.159639	0.0422204	0.391037	0.302517	0.179522	0.0742758	0.229974	0.0253213	0.312033	0.124863	0.0486352	0.11994	0.178353	0.0872234	0.315056	0.172165	0.343186	0.0800912
ENSSSCG00000005987	1.68534	1.4581	1.05807	1.03332	2.24243	1.60755	0.621188	0.594925	0.707062	0.880812	0.651426	1.10877	0.762629	0.338687	1.06292	1.40763	0.516555	0.524256	1.1678	0.639035	1.25698	0.864117	1.05582	1.38155	0.578987	0.749418	0.621271	0.659844	1.01018	1.04788
ENSSSCG00000007131	214.795	332.193	166.898	101.886	467.772	433.17	94.5625	35.0763	106.971	45.9534	80.6319	48.5165	79.9998	47.8943	156.195	136.307	57.4108	24.8711	434.344	257.193	176.663	101.993	97.3178	79.2511	142.897	86.2009	137.187	67.0719	109.2	49.4417
ENSSSCG00000026773	0	0.252964	0.138557	0.129369	0	0	0	0	0.0445335	0.019767	0	0	1.46885	0.760866	0.282154	0	0	0	0.144634	0	0.777476	0.609125	1.46704	0	0.0645913	0.0749127	0.2594	0.882633	0.646576	0.116889
ENSSSCG00000012513	1.12104	1.1836	1.67238	1.86227	1.36212	1.1253	0.670471	1.0564	0.627672	1.00995	0.503819	0.78639	1.5406	0.516825	1.60294	2.6367	1.46317	0.832444	1.33443	0.945078	2.42645	1.48516	1.00668	0.554104	0.775137	0.955233	1.42721	0.547627	1.75761	1.20817
ENSSSCG00000010539	133.8	87.5446	33.788	131.894	53.2378	103.375	42.5811	162.399	25.0529	149.12	22.8461	173.645	29.0526	135	57.4995	79.7184	61.8048	314.196	43.2345	123.847	73.1149	188.725	50.0555	251.617	155.025	195.259	74.4275	224.791	54.1799	292.205
ENSSSCG00000012350	0.506216	0	0.294351	0.174719	0.67277	0.485711	0	0	0.136575	0.287839	0.217052	0.119067	0.233502	0	0.263985	0	0.0750242	0.0724284	0	0.148149	0.182563	0.146109	0	0.0584784	0	0.255162	0.167575	0	0.13386	0.0780992
ENSSSCG00000027819	2.44366	1.88787	0.885213	1.71991	3.22184	4.42709	0.708637	2.42649	0.533179	1.09849	0.571581	1.55705	0.980062	0.358992	1.52446	0.633466	1.01908	1.4315	1.31395	1.55992	1.41759	1.61904	1.30189	1.29928	1.08984	1.12385	0.904944	1.26565	1.37346	1.94407
ENSSSCG00000006380	5.53979	4.32182	6.00707	4.90054	4.36241	3.71711	3.69093	2.49847	4.81923	2.69112	2.553	3.05234	4.22536	1.75075	7.48391	5.90152	5.27205	3.49503	4.51454	3.21701	9.41523	5.00143	4.07642	2.99824	3.844	3.38602	6.06473	3.97465	6.11625	3.43891
ENSSSCG00000001659	17.26	13.9106	16.3782	29.8959	13.1406	23.4443	13.9518	22.5275	12.0273	23.3815	11.5323	17.6586	16.8022	25.0091	17.7441	14.8506	21.4216	29.3768	14.5653	24.8537	26.2163	18.2155	12.6188	28.3304	24.6811	24.9259	19.0864	25.0038	13.9584	22.0382
ENSSSCG00000022810	15.2892	19.1601	13.2444	15.7091	20.5247	28.1031	9.12308	14.993	9.6006	16.3532	5.68692	13.2084	12.0266	9.27081	15.4052	11.1582	15.5292	11.9939	17.2704	17.2187	9.43485	8.49376	10.4612	14.2128	11.1477	16.5149	14.5884	21.2767	11.6624	19.0465
ENSSSCG00000003244	0.407628	0.233114	0.147482	0.32828	0.489828	0.296597	0.114971	0.263818	0.359255	0.342521	0.448603	0.469804	0.372919	0.162446	0.512536	0.351033	0.296023	0.176912	0.252812	0.111343	0.291566	0.274525	0.147029	0.318639	0.18206	0.287655	0.267629	0.346981	0.389841	0.308156
ENSSSCG00000024471	0	0	0	0	0	0	0	0	0	2.57601	0	0	3.13458	0	0	0	0	0	0	0	0	5.88419	0	0	0	0	0	0	0	0
ENSSSCG00000024949	0	0.525954	0.831878	0	0	0	0	0	0	0	0	0	0	0	0.746057	0	0	0	0	0	0.773923	0	0	0	0	0	0	0	0	0
ENSSSCG00000024973	9.26993	9.28732	3.89594	7.0868	6.1217	7.43807	1.4747	5.11454	1.77802	3.15541	0.675151	5.20139	1.40687	1.23352	2.72913	1.02135	1.17732	9.06616	3.34252	3.19097	3.14956	6.90413	0.421923	3.71119	3.4117	6.61897	1.4441	3.83445	1.50252	4.61331
ENSSSCG00000011371	31.4922	44.2309	38.6126	35.3145	60.6364	66.1529	24.8451	35.0835	29.9813	34.2479	22.0808	32.7257	35.1104	33.6163	43.7379	44.839	37.2908	35.4189	57.3338	56.451	57.6716	45.243	19.6794	35.0679	45.0963	40.9858	50.8432	43.4461	41.0918	39.9343
ENSSSCG00000004412	11.6301	16.6801	16.2193	19.2199	13.7131	16.6789	15.1819	23.9452	17.3509	30.1436	12.2628	16.8707	12.6163	26.8782	18.1629	13.33	16.1023	20.5573	14.2157	25.7852	14.3799	8.02542	3.26419	10.2087	23.8181	29.8614	17.2568	26.648	3.22114	29.6142
ENSSSCG00000021482	0.129319	0	0.0877285	0	0	0	0	0	0	0	0	0.106461	0.104389	0	0	0	0.0670807	0	0	0.264926	0	0	0	0.104574	0.0666441	0	0.074916	0.0750539	0.119687	0
ENSSSCG00000002051	0.11396	0.256612	0.212599	0.120457	0.447264	0.203311	0.241067	0.221266	1.45274	0.585888	0.342041	0.257994	0.689931	0.31628	0.242666	0.0774771	0.0738916	0.199738	1.44117	0.671197	0.413556	0.043171	0	0	0.0587285	0.226179	0.544648	0.396837	0.118655	0.0769202
ENSSSCG00000012915	0.211387	1.08799	0.764811	0.255358	2.37626	0.946515	0.447162	0.273621	0.266145	0.0934864	0.422974	0.812101	0.227515	0.120344	1.02886	0	0.146201	0.141143	0.737452	0.216526	0.355764	0.284726	0.0693144	0.113958	0.363124	0.870168	0.898029	0.408947	0.065214	0
ENSSSCG00000015474	0.0239776	0.0137123	0.0867524	0.0360376	0.0371778	0.0671019	0.0338143	0	0.0301888	0.028225	0.0479779	0.0131595	0.0129035	0	0.116704	0.0760736	0.0497507	0.0320196	0.0371774	0.0163736	0.0807086	0.0726668	0.125797	0.0710943	0.0576647	0.0564017	0.194466	0.0916733	0.0739721	0.0776847
ENSSSCG00000007264	4.39932	5.46131	3.05723	3.93183	7.19558	7.5221	2.23198	2.08336	2.70192	3.63023	2.41541	3.35669	3.81108	2.53511	4.02571	3.98792	3.20967	2.81204	6.01012	5.89845	5.39503	5.29332	4.11655	4.13595	3.9998	3.94375	4.35122	4.06862	5.11438	4.77042
ENSSSCG00000024734	0.422781	0.294669	0.0717023	0.0319204	0.368736	0.576792	0.111792	0.307829	0.0499031	0.280464	0.079309	0.217531	0.0853196	0.0451298	0.0643052	0.323363	0.0274132	0.0793941	0.276549	0.324794	0.10006	0.293628	0.0519867	0.235043	0.190643	0.186468	0.153076	0.0613431	0.220101	0.256831
ENSSSCG00000028811	0.088886	0.038124	0.0602991	0.107376	0.206729	0.0373125	0.0940134	0	0	0.058965	0.133392	0.0731742	0.143501	0.15181	0.0540783	0	0.046107	0	0.155045	0	0.112196	0.0448965	0	0.107816	0.137421	0	0.0514925	0.0515873	0	0.0959936
ENSSSCG00000009611	19.3542	12.0932	20.0212	11.8184	15.6856	14.203	19.2568	15.4467	17.9413	14.531	11.971	24.1329	29.0732	11.2524	13.8612	16.7126	12.7955	9.15991	13.1069	10.1373	9.81842	11.1642	11.8958	10.999	11.376	10.6983	16.6539	13.2145	23.3742	13.5724
ENSSSCG00000028856	11.0517	10.8074	10.4468	12.3732	13.0793	18.5272	7.78652	10.5995	8.58044	13.3653	6.80492	9.92524	10.737	11.7534	11.2731	11.5455	10.3309	12.547	13.6375	16.4659	16.7332	14.9009	9.19233	16.2129	11.2992	13.7407	12.8253	14.0151	11.6768	15.7378
ENSSSCG00000030710	1.50655	1.93852	0	0	2.62793	3.79451	0	0	1.42261	0	0	2.4805	1.21612	1.28654	0	0	0	0	0.875969	0.771588	0	2.28289	0	1.21827	0	0	0	0.874368	1.39434	1.62702
ENSSSCG00000001676	0.122288	0.244769	0.0553057	0.0246209	0.308117	0.427783	0	0.0791453	0	0	0.061173	0.0335574	0	0	0.0744002	0.138565	0.0422889	0.0612386	0.426619	0.208768	0.102905	0	0	0.115369	0.105034	0.0719136	0.188914	0.0709731	0.226359	0.0880444
ENSSSCG00000025451	8.22905	5.22167	3.55527	3.89781	7.82242	6.90917	3.20709	3.93852	2.76687	4.25713	2.50168	5.24147	3.80919	1.93706	5.21551	5.1879	4.18282	3.40194	6.22951	4.60078	9.25273	8.19353	7.03404	4.48361	5.12301	3.62631	5.18487	3.12796	7.2957	4.66567
ENSSSCG00000023570	0.0690975	0.248436	0.216063	0.578822	0.134986	0.147704	0.201297	0.685018	0.221518	0.338597	0.0504486	0.492471	0.0509696	0.0519156	0.128877	0.0457022	0.241807	0.625301	0.19006	0.167571	0.0260487	0.0415411	0.0607176	0.198635	0.33747	0.447964	0.211781	0.623495	0.0136893	0.747385
ENSSSCG00000030657	0.747515	2.41695	1.17024	0.62516	3.00904	2.3655	0.425727	0.502402	0.868758	0.572175	0.431463	0.899404	0.60341	0.294622	1.43433	0.234558	0.745676	0.143975	1.03644	0.353394	0.290323	0.174264	0.311104	0.116245	0.177797	0.507218	0.532976	0.834308	0.345918	0.71414
ENSSSCG00000028428	0.614952	0.692366	0.573615	0.325006	0.446951	0.451751	0.569122	0.596999	0.72586	0.203973	0.461432	0.44297	0.620503	0.328215	0.935343	0.731646	0.797471	0.423433	0.446946	0.354319	0.533653	0.737707	0.529316	0.714837	0.713052	0.542449	0.578902	0.535355	0.818149	0.498094
ENSSSCG00000021301	0.123405	0.020331	0.216922	0	0.0851623	0.122983	0	0	0.171086	0	0	0	0.0957838	0	0	0.0888965	0.0148126	0	0	0	0.0185562	0.0182027	0.00870695	0.126685	0	0	0	0.0728406	0	0.0117353
ENSSSCG00000023920	11.3513	13.1942	11.4986	10.6653	15.7402	18.8018	9.04521	7.34657	10.1088	8.01994	5.72448	8.30646	11.0502	8.45884	13.4192	11.44	11.2976	8.71917	14.8099	13.9274	17.0462	13.052	11.7715	11.8657	12.2228	12.1295	13.0449	10.373	11.3172	9.65101
ENSSSCG00000023423	99.9136	92.2947	91.407	220.054	83.7664	127.59	65.8428	117.851	57.5748	98.5415	66.4653	131.643	88.4742	142.269	136.73	165.438	175.374	338.131	76.5902	136.8	127.587	128.221	119.71	244.99	249.229	214.529	132.47	133.748	118.741	123.057
ENSSSCG00000030474	2.45918	3.51496	3.32899	3.19683	4.78048	4.04325	2.47512	1.57786	2.85646	1.72028	1.85126	2.19181	2.90428	1.83837	4.12701	2.63816	2.47866	1.48065	4.15218	2.78429	4.45433	2.19003	1.80763	2.21807	3.55483	3.47045	3.50626	2.56571	2.15598	1.95725
ENSSSCG00000006323	49.6501	33.1326	15.0052	31.0652	48.0431	53.2553	13.9374	37.464	17.7758	36.2595	10.6948	28.3931	16.8781	18.1998	33.2954	24.3166	33.0607	54.1374	24.2754	29.6121	33.6055	28.7629	17.526	48.2227	28.5839	32.2617	20.097	30.6302	21.8715	48.6831
ENSSSCG00000006837	0	0.282171	0	0	0	0	0	0	0	0.218212	0	0	0.132764	0	0.100064	0	0.255942	0	0	0.168468	0.103801	0.166148	0.0808952	0	0.0847587	0	0.190558	0.190909	0.304439	0.0888107
ENSSSCG00000014042	87.9278	96.3583	75.6253	85.6142	122.598	191.764	52.6855	98.2461	63.5293	92.5239	49.1102	82.0662	73.5985	69.8369	91.9146	86.2068	82.9451	80.3594	98.3266	128.881	121.891	106.405	70.6167	92.6702	93.9732	95.554	100.523	97.8175	91.27	102.79
ENSSSCG00000028210	11.8339	12.0335	9.21982	8.70355	17.5565	20.5694	6.13937	4.9664	5.24761	6.6935	5.15063	7.09116	7.48717	5.75746	10.4445	10.4323	8.65553	7.35813	18.5492	13.2276	15.9326	13.4962	10.6088	9.96361	11.4232	8.10909	12.7414	9.36981	9.25261	6.2648
ENSSSCG00000016590	17.4498	21.1535	20.7833	19.6154	20.0006	20.9488	18.0807	17.0012	18.5891	24.0666	11.2275	21.2641	17.8815	15.7045	16.9355	9.54762	18.2333	13.8559	19.0769	20.5712	10.8679	8.99339	6.86621	10.9506	13.4621	24.1487	18.886	27.4836	8.83902	27.3763
ENSSSCG00000030631	0	0.0621708	0	0.0875514	0	0.182542	0	0	0.136875	0.192315	0	0.119329	0	0	0	0	0	0.0725876	0.0842802	0	0.182964	0	0	0.117214	0.224099	0	0	0.0841261	0	0.156542
ENSSSCG00000010575	2.11951	2.80687	4.02249	4.70312	3.44747	3.58205	3.63072	3.49812	3.45863	4.09554	2.90208	3.5846	4.1248	3.70744	3.26468	3.14315	2.7436	2.96292	3.63639	3.85013	5.60423	3.22806	2.73359	2.70821	3.96918	4.64297	5.03011	4.7271	2.62186	4.22545
ENSSSCG00000015756	0.234263	0.309162	0.171146	0.17415	0.356245	0.15129	0.304956	0	0.374357	0.0717254	0.216345	0.0296699	0.320019	0.0307771	0.438542	0.269529	0.11217	0.0721925	0.0838215	0.0553749	0.272953	0.163837	0.21272	0.029144	0.148586	0.254331	0.396694	0.292839	0.16678	0.194612
ENSSSCG00000025964	6.79566	6.62544	3.47814	5.39516	8.97469	11.6536	2.8879	4.80068	3.72416	5.01122	2.11205	4.87015	3.23887	3.38331	5.12675	4.60019	4.42619	5.63783	6.01508	7.0696	5.82065	5.83831	4.89433	6.46465	6.23812	7.27896	5.33789	5.72237	5.23655	6.08227
ENSSSCG00000028733	1.72983	1.42074	1.26837	1.48499	1.90032	1.93433	0.809702	1.61501	0.528264	0.87896	0.773268	1.18773	0.653614	0.76689	0.96734	1.06095	1.22185	1.07637	1.18983	1.16869	1.13355	0.974128	1.80302	1.89287	1.22908	1.11682	0.844329	0.871516	1.04234	1.19244
ENSSSCG00000016760	2.52224	1.54216	0.982945	1.10207	1.87218	2.04998	1.41901	1.35455	0.65877	1.1036	0.563745	1.94386	0.953024	0.595757	2.08958	0.620239	1.2805	0.859963	1.87217	1.18184	0.982204	0.542123	1.0822	0.542446	0.967953	1.65682	0.839388	0.934371	1.46519	1.50685
ENSSSCG00000003995	0.33404	0.246748	0.151072	0.190553	0.485565	0.296026	0.0588849	0.072064	0.192762	0.14773	0.111399	0.244439	0.119842	0.0633904	0.327427	0.151401	0.163647	0.120812	0.205014	0.114053	0.339656	0.196845	0.209937	0.262616	0.200837	0.163698	0.139759	0.204639	0.317747	0.210438
ENSSSCG00000004497	24.82	22.979	3.85245	39.4306	12.7153	69.5082	7.50803	63.4001	5.05668	67.8926	4.18639	69.0797	3.86028	23.9285	11.4561	7.95874	13.4496	81.5475	7.34239	37.2357	7.04236	28.2814	6.9094	72.4072	16.1988	46.7096	5.20886	48.8453	8.89807	93.9846
ENSSSCG00000005905	0.0123881	0.0531337	0.0840392	0.104755	0.115248	0.187209	0.0524108	0.0481057	0.0233957	0.08218	0	0.0203967	0.0799996	0.169263	0.19596	0.336889	0.0514077	0.0620363	0	0.0126892	0.25019	0.150174	0	0.0100176	0.0510731	0.0655653	0.200943	0.115036	0.0573269	0.133787
ENSSSCG00000028453	14.5485	20.1422	12.9758	16.9754	20.2758	24.1636	12.8828	12.5253	13.0351	14.3945	10.4257	10.8071	13.947	17.6053	18.7457	19.5367	12.3086	17.2142	26.8068	27.8174	24.229	16.6115	9.16381	10.5608	23.992	22.2841	21.5603	18.5105	12.3585	15.5657
ENSSSCG00000005580	0.0538634	0.141844	0.0548103	0.0976016	0.236238	0.180886	0.0284853	0.0261455	0.0254312	0.0893296	0.12125	0.0886847	0.0869595	0.0229986	0.131082	0.0366198	0	0.0539467	0.0156592	0.140277	0.0339946	0.0272065	0	0.0435564	0.147812	0.188242	0.0627383	0.15742	0	0.0727453
ENSSSCG00000021412	17.0712	16.1654	6.91843	9.37373	18.8206	14.8906	6.56579	9.47016	8.37403	9.70684	7.31967	7.30058	9.30612	6.05843	13.7582	5.12476	12.1902	10.2141	12.8907	10.4463	11.4737	8.06277	6.97893	5.73694	7.99776	19.9476	8.21984	12.0951	7.59203	17.9574
ENSSSCG00000023603	32.013	48.6838	116.631	56.5968	33.5252	29.3535	102.197	72.9322	80.869	73.321	90.912	75.714	109.45	87.1019	64.2946	138.173	61.2415	48.7666	46.2284	38.8049	31.9286	14.9896	19.7109	26.1234	53.0155	48.284	81.6947	63.7402	39.4146	35.3615
ENSSSCG00000000693	5.62011	7.26907	4.43568	3.43421	8.86244	7.3071	2.56739	1.71961	3.1181	3.10446	1.87061	2.55638	3.74232	1.47529	3.77851	2.83966	3.25557	2.14639	7.8833	5.48793	3.22956	2.0324	1.78548	2.24581	2.98645	2.12189	4.12991	3.60446	2.33764	2.8104
ENSSSCG00000008241	0.0775931	0.106497	0.126332	0.243707	0.0721859	0.195432	0.0984829	0.0903934	0.117232	0.0411789	0.0931558	0.076653	0.0501079	0.0265046	0.264363	0.0211011	0.048299	0.0777132	0.216555	0.174855	0.176295	0.031354	0.0610632	0.0125491	0.127959	0.0821339	0.197782	0.216159	0.0430882	0.0502786
ENSSSCG00000028196	3.74329	2.62273	2.16608	1.45157	4.51091	5.28714	1.31123	2.20174	0.936515	3.01388	1.30232	2.09423	2.30167	1.48214	2.20124	0.95372	2.87652	2.16721	3.83162	2.30258	2.59277	2.98281	1.89893	3.22738	2.38673	1.65097	1.81789	2.47017	2.4854	2.69933
ENSSSCG00000023377	163.601	185.484	155.822	149.939	206.168	180.137	110.349	82.7734	123.346	94.1091	102.833	86.8469	158.973	114.187	209.669	224.39	174.245	143.329	233.427	202.405	372.727	227.092	160.896	125.121	310.225	189.654	250.223	119.028	172.815	119.718
ENSSSCG00000029534	0	0.198483	0	0.918541	0	0.45604	0	0.314189	0	0.213657	0	0.265411	0	0	0.250323	0	0.179566	0	0.201277	0	0.422742	0.169401	0.312276	0.316	0.166602	0.848434	0	0.200909	0	0.62149
ENSSSCG00000004042	7.99061	8.4739	4.74588	8.08979	9.21844	10.2893	2.73538	7.07403	2.7309	7.79431	2.18473	4.95645	2.63082	3.91043	6.18163	4.15395	5.01893	7.79191	7.22779	9.28835	4.06056	3.70466	2.96672	6.55476	4.79697	5.60042	3.71433	7.50918	3.56126	9.28196
ENSSSCG00000001081	3.88752	3.33479	9.67596	5.182	3.2113	2.7686	4.53713	1.4055	4.20257	2.02755	4.18442	3.97285	6.27619	5.99852	4.59986	15.384	6.36949	2.20186	4.83249	4.3665	28.2577	19.0672	63.2969	30.2222	21.3882	12.8181	11.4002	4.69918	23.1758	2.05576
ENSSSCG00000005297	0.157174	0.320215	0.439828	0.26107	0.319859	0.346387	0.228581	0.0762929	0.204073	0.208532	0.0589683	0.291132	0.222031	0.184553	0.22711	0.267143	0.152868	0.177095	0.194198	0.271679	0.359588	0.277862	0.231921	0.0873801	0.202498	0.277287	0.307303	0.205246	0.154559	0.265223
ENSSSCG00000006324	44.7286	38.6481	27.015	40.3242	49.0786	71.1166	22.684	42.7279	21.874	58.3944	14.8038	50.7605	29.6033	36.2294	32.3673	25.3043	29.0139	45.3713	41.0422	62.452	48.4589	60.8033	28.0104	50.2502	33.6002	50.5558	35.2074	51.4657	32.8454	67.4896
ENSSSCG00000001437	1.19261	0.942942	1.49463	2.03331	1.04025	1.12983	1.7163	2.05836	1.38633	1.84038	0.982254	1.37894	0.676057	1.20093	1.26484	1.18297	2.07148	1.50044	0.889008	1.19549	1.92996	1.26908	0.901106	1.26106	1.91526	2.186	1.21304	1.3975	0.387565	1.58285
ENSSSCG00000027629	60.4681	52.021	33.3528	57.0018	41.749	76.6231	31.5632	57.1089	31.2263	56.5097	26.6541	49.8989	40.0211	59.8733	46.82	58.5345	62.0007	80.1298	53.941	84.927	75.7777	67.4879	42.1442	78.7189	62.5419	58.2527	54.4056	66.3768	52.1622	69.0615
ENSSSCG00000025096	0.660742	1.54581	0.923643	1.161	1.39704	1.66419	1.313	0.544262	1.0966	1.16886	1.26201	1.15383	1.90718	0.786526	1.68107	0.653403	1.01784	0.601603	1.53673	0.922914	1.87023	0.50567	0.551496	0.356204	1.03185	0.812444	2.31986	1.23178	1.09334	1.27579
ENSSSCG00000000361	342.294	363.902	273.573	401.27	339.202	550.27	203.395	369.832	259.456	419.855	173.054	300.093	236.596	393.118	360.984	393.571	355.627	487.066	326.416	524.266	688.827	751.287	475.494	527.46	628.002	465.494	391.495	399.967	453.891	608.12
ENSSSCG00000002141	0.174477	0.374174	0.118363	0.526927	0.202898	0.292967	0.369084	0.677533	0	0.231489	0	0.71818	0.140842	0	0	0.474482	0	0.436867	0.101448	0.0893592	0	0.0881287	0	0.211635	0.179832	0.461719	0.505381	0.506312	0	0.376857
ENSSSCG00000026078	1.25954	1.19034	0.837999	1.27603	2.26324	2.01109	0.58188	0.774958	0.78619	0.898092	0.34763	1.10474	0.761714	0.518832	0.996152	0.501067	0.481624	0.540296	0.615207	0.783156	0.968821	0.935035	1.45852	1.31874	1.23448	0.957148	0.723106	0.844583	1.32752	1.20802
ENSSSCG00000030426	25.9648	24.3763	19.5602	26.5084	32.6462	46.8502	12.3957	25.5638	13.845	25.2756	9.7138	22.2431	15.4375	17.1269	20.7643	17.9025	20.0946	30.4005	27.1146	36.8676	28.4413	25.0904	16.3284	27.7373	22.314	23.5307	20.8793	24.1622	18.3578	29.3384
ENSSSCG00000013432	40.9898	46.5707	23.3548	76.9345	38.7165	59.1524	20.478	60.2823	18.8588	55.7141	15.4766	54.7447	19.7471	45.1882	38.0175	30.6987	42.5471	108.212	30.5393	56.5027	34.4837	32.6969	21.2119	72.7277	49.2703	64.3904	31.6147	67.7874	21.5815	76.173
ENSSSCG00000021629	0	0	0	0	0	0	0	0	0	0	0	0	0	0	0	0	0.414835	0	0	0	0	0	0	0	0	0	0	0	0.360163	0.410608
ENSSSCG00000010933	0	0.0577883	0.00468581	0.0844845	0.145621	0.049436	0	0.100831	0	0	0	0	0	0.0330308	0.126381	0.0706129	0	0.052012	0	0.00558853	0	0.0524616	0.0599276	0	0.187618	0	0	0.0602798	0.0480636	0
ENSSSCG00000023033	4.00248	5.70703	2.30847	6.9559	6.05857	14.3087	3.32811	12.3947	2.49178	11.3158	0.833751	5.69175	2.61227	11.6389	2.79813	3.18046	2.46852	8.94427	3.52372	9.38869	3.02515	3.40757	1.91701	14.2452	2.88317	6.50507	4.75895	11.5957	1.93983	10.0356
ENSSSCG00000027459	36.1548	23.8662	7.32009	32.8913	14.1033	32.0814	8.9949	37.6405	8.59176	37.3376	5.76372	34.3655	6.64343	15.2275	23.9091	14.2058	26.4801	61.6602	7.62981	23.8032	16.9243	28.1174	16.0794	42.4728	26.2488	32.0434	11.0982	32.7057	24.9139	73.4255
ENSSSCG00000000810	0.89585	0.810016	0.525607	0.64347	1.09809	0.996048	0.717048	0.517117	0.411536	0.289113	0.145342	0.797294	0.508159	0.0827049	1.149	0.362141	0.97963	0.436493	0.394181	0.297609	0.794607	0.513644	0.595443	0.469897	0.274507	0.427151	0.701317	0.899339	1.41175	0.862892
ENSSSCG00000013598	0.111117	0.0953184	0.083756	0.119317	0.11486	0.0932893	0.0522342	0.0239718	0.0466338	0.0982837	0.0370566	0.0813118	0.119595	0.0421732	0.120185	0.117514	0.0512345	0.0741927	0.0861439	0.0885254	0.233763	0.199558	0	0.0499191	0	0.0435629	0.24318	0.0716553	0.0685605	0.0666681
ENSSSCG00000008034	0.13655	0.0292838	0.138951	0.0412386	0.0793964	0.143302	0.144427	0	0.0644709	0.0905843	0.102461	0.112413	0.0551131	0.233217	0.0415386	0.0464177	0.141663	0.0683806	0.0396978	0.104902	0.12927	0.137944	0.167907	0	0.175926	0.120451	0.0395524	0.0792504	0.0631896	0.0368673
ENSSSCG00000010296	3.56191	1.99532	1.67953	1.69472	4.14393	4.18469	0.858249	1.83973	2.3129	1.38832	1.60484	2.29105	1.31187	0.744884	1.76738	2.07406	1.43242	0.792334	2.28531	2.2623	1.32482	0.976518	0.858167	1.07708	1.12377	1.31975	1.71407	2.35181	0.814469	2.07452
ENSSSCG00000022804	0.0514463	0.0220658	0	0.0466109	0.0448699	0.0431922	0.0544141	0.0749166	0	0.0341284	0	0	0.0207643	0.0439331	0.0313	0.157394	0.0266863	0.0128815	0.0299129	0	0.0649382	0.0129928	0	0.0312014	0.10605	0.0226904	0.0298034	0.0597165	0.0238072	0.01389
ENSSSCG00000022918	4.26477	4.4904	1.98295	3.10718	5.14799	6.0323	1.70132	2.6191	1.46238	2.93432	0.827234	3.59346	1.5102	1.41992	2.28252	1.10279	1.21868	2.03832	2.86507	3.06137	1.59642	1.63378	2.52275	4.16906	1.43217	2.62091	1.68234	3.55821	2.00489	4.95097
ENSSSCG00000013856	6.20585	19.8078	19.1773	19.6287	21.7071	24.8017	18.9875	18.017	17.5063	19.3374	15.2771	16.4548	17.3831	19.6434	18.1279	17.7283	12.5108	14.5681	26.0209	24.354	24.5255	11.332	4.74707	8.06574	22.0945	23.9517	28.6815	25.1553	6.9938	24.5673
ENSSSCG00000024830	0.352692	0.302546	0.299077	0	0.205071	0.259092	0.0932593	0.0855989	0.0832603	0.350952	0	0.145175	0.0711752	0.225889	0.107289	0	0.182949	0.309083	0.205069	0.270949	0.0556482	0.0890728	0.346946	0.356503	0.090879	0.0777775	0.153238	0.102347	0.0816055	0.142835
ENSSSCG00000023756	0.0227024	0.133885	0.0084631	0.0115461	0.259225	0.0544413	0.0415458	0.0668338	0.0616582	0.0520473	0.0572886	0.0645895	0.063333	0.0266766	0.106965	0	0.0486126	0	0.0611561	0.122412	0.011253	0.0315575	0.0529382	0.00772897	0.0485352	0	0.0206583	0.102038	0.0528614	0.0312533
ENSSSCG00000024842	2.08057	1.16592	1.49037	1.05935	1.15867	0.836318	0.955917	0.699526	1.02216	0.805801	0.477642	0.819888	1.30115	0.193965	1.81474	1.41535	1.8291	0.564515	1.07266	0.736839	1.14785	1.44305	1.35657	0.474997	0.957644	0.595037	1.15245	1.10629	2.35488	1.0983
ENSSSCG00000003861	4.71292	4.60658	2.62062	1.75246	5.12488	5.33097	1.70453	1.18669	1.89194	1.99265	0.972409	1.47645	1.79305	1.20422	2.42815	2.03185	2.28173	1.06877	5.36484	3.46654	2.69896	1.98484	1.53464	2.19195	1.77187	1.53779	2.27245	2.76557	1.70161	1.97375
ENSSSCG00000013783	261.083	225.62	229.36	283.161	238.69	374.404	170.943	229.143	169.915	247.046	127.271	206.597	193.651	275.01	222.883	215.366	260.388	396.501	266.229	358.803	373.448	312.54	223.899	382.571	318.74	336.491	247.809	283.257	211.116	292.609
ENSSSCG00000001818	43.1688	42.8447	20.6273	70.2633	23.9604	114.462	25.5416	144.367	25.2305	171.806	18.7825	95.4027	19.5771	127.08	29.3525	22.1728	32.8515	143.984	26.4966	132.269	24.9752	17.5618	5.97711	53.512	43.3964	95.9941	33.2439	126.318	5.27506	179.893
ENSSSCG00000025018	1.5422	1.13114	3.99956	2.06646	1.41404	1.49595	1.93296	1.4323	2.10144	1.40141	1.69921	1.32444	2.36017	1.41206	1.49789	3.7815	1.3133	1.22225	2.11128	2.19824	1.99772	1.90036	1.14084	1.23086	1.39854	1.01755	2.29526	1.32703	2.05562	0.900862
ENSSSCG00000023998	63.1801	62.5621	55.9362	61.5977	70.9299	116.663	40.4937	49.4789	40.5066	55.6547	30.2413	50.4205	49.905	52.0971	56.4491	52.5309	47.0943	53.4151	75.0629	88.1741	81.7046	74.6827	50.609	68.7549	60.1804	64.1952	63.0445	62.1848	52.5834	64.0431
ENSSSCG00000023198	51.687	53.4331	52.2519	46.1933	69.9427	65.3531	33.3124	26.7919	30.6241	24.6688	29.1316	26.8268	41.8487	26.6296	50.4186	55.7578	36.7996	36.6195	72.1631	65.241	89.6953	55.6797	54.0659	41.6704	60.746	37.616	61.105	34.4772	57.0366	31.6987
ENSSSCG00000026342	0	0	0	0.0454211	0	1.59294	0	0.169753	0	0.836536	0	1.60559	0	0.12127	2.09494	0	2.41669	6.10465	0.733718	1.67104	0.800817	0.0848898	0	0.833357	0.311639	1.25738	0	2.45739	0	2.27216
ENSSSCG00000021409	2.2201	2.00783	1.06528	7.98032	0.782615	2.63674	1.30499	4.52084	1.32942	3.00143	0.168323	3.58654	1.48614	2.40452	1.7131	1.17804	1.54838	6.2227	1.00749	3.17345	0.95689	1.20343	0.372866	3.12459	3.08418	5.53713	1.50571	6.03502	1.05243	5.92539
ENSSSCG00000025352	6.27016	4.76064	3.02929	4.42919	5.06009	5.8331	2.85192	4.79212	3.36792	4.31565	2.37651	4.67442	3.57005	2.64373	4.18366	4.45199	3.04895	3.5793	3.89043	3.88716	4.91618	3.58142	4.933	5.97019	5.55827	5.10933	4.26462	4.12343	4.11963	6.42488
ENSSSCG00000002929	0.100132	0	0.0452855	0.241922	0.2717	0.280222	0.141211	0.129612	0	0.0885673	0.100179	0.054955	0.0538859	0.228023	0.121841	0.181537	0.0346271	0.066858	0.194069	0.0341888	0.379175	0.269744	0.426837	0.134952	0.412821	0.117769	0.23203	0.0774858	0	0.144185
ENSSSCG00000025551	2.10829	3.34607	1.65851	1.33564	4.76765	3.06152	1.13311	1.45338	1.32289	1.73116	0.803864	1.69605	0.920222	0.598176	1.77153	1.48471	2.2371	0.866629	2.10829	1.42093	1.725	0.770059	1.49972	1.14398	1.63505	1.56289	1.70273	1.68195	1.47456	2.00246
ENSSSCG00000007094	0.102573	0.0329958	0.0869799	0.0619546	0.0596404	0.0968801	0	0.0746836	0.0242144	0.102067	0.0769659	0.105552	0.186298	0.0437965	0.0780067	0.0871693	0.0266033	0.115573	0.0745498	0.170732	0.0485521	0.090667	0.100902	0.093313	0.118936	0.0904794	0.0148553	0.0595307	0	0.0553874
ENSSSCG00000024639	5.24153	3.61641	7.1411	6.63456	3.14198	5.59758	5.13078	11.116	3.68492	6.41557	3.25326	8.75597	5.81885	8.04752	4.10153	5.77698	4.51431	3.80633	2.10845	4.64111	5.65767	6.31011	3.29913	7.05518	1.83268	2.52861	3.30333	4.31914	6.49897	6.50779
ENSSSCG00000025688	7.16034	6.53674	7.51647	6.13686	9.82907	9.83536	6.71646	6.88753	7.60915	7.26302	5.12634	5.29979	8.48438	6.13334	9.35219	9.05131	6.76965	5.37308	11.3568	7.44655	18.7396	12.0114	7.88376	8.09208	10.7655	6.91492	11.3406	6.35427	8.20776	5.93566
ENSSSCG00000013111	5.37074	14.2909	31.1201	23.6582	18.8163	14.1733	18.0186	7.67148	21.3197	13.5705	14.2204	14.5596	15.878	9.4065	25.9532	9.11681	8.85461	4.36834	26.3147	13.6306	8.63595	2.45359	2.60797	2.0332	9.51977	12.221	20.9469	20.3899	2.88111	14.0018
ENSSSCG00000021402	2.81794	4.79441	0.701469	0.496163	6.87907	8.80501	0.747492	0.303895	0.547888	0.236686	0.307034	0.313975	0.253226	0.213659	0.626914	0.583954	0.380935	0.246824	1.54162	1.00152	0.566719	0.397531	0.595609	0.287505	0.485128	0.199302	0.546327	0.387236	0.592689	0.329117
ENSSSCG00000007278	39.9296	34.7283	31.4044	27.7098	38.9536	35.9541	22.2626	20.3666	28.8148	28.8232	17.5371	33.7708	27.2356	18.0338	35.9704	27.8421	37.3775	27.9228	36.191	30.9727	25.8024	21.6486	13.4057	15.1841	30.8261	35.1455	26.1951	29.7048	22.0802	34.6778
ENSSSCG00000030445	0.668454	0.280335	0.201542	0.197389	0.500952	0.411551	0.157114	0.317259	0.196376	0.315334	0.222924	0.464695	0.191855	0.228333	0.271126	0.242378	0.354447	0.23804	0.207288	0.213019	0.356253	0.210086	0.0876752	0.34835	0.183725	0.209651	0.327005	0.327607	0.21997	0.304805
ENSSSCG00000012583	42.7038	22.5424	12.1816	55.6284	15.4807	41.1916	9.06329	46.0482	8.25151	42.7975	9.10974	36.1315	9.43548	18.4446	33.8741	19.272	29.4595	56.3996	7.83878	27.3875	18.6566	20.3077	9.9014	30.4454	25.6156	35.5272	12.5043	33.895	18.4549	59.0774
ENSSSCG00000009391	0.936377	0.942936	0.773318	0.786891	0.804842	1.26466	0.258363	0.948564	0.307549	0.32409	0.366582	1.20656	0.460091	0.139066	0.891693	0.276786	0.4646	0.8155	0.615461	0.834034	0.513888	0.287892	0.560683	1.02057	0.797268	1.00554	0.518867	0.897876	0.678233	1.4949
ENSSSCG00000026607	26.0846	23.5144	10.8328	12.344	33.3839	19.4869	6.99967	7.08686	9.94211	10.3781	8.36841	9.89931	12.5923	5.1864	14.9404	18.8693	8.88109	8.58377	20.0468	14.283	31.4534	23.3904	24.6749	18.2692	16.2152	11.439	15.3417	8.10108	24.5765	11.9964
ENSSSCG00000024807	5.38377	9.63752	8.65724	6.50367	13.7224	13.5965	7.17064	3.09724	6.40182	4.54682	10.1741	8.63056	6.11645	2.04334	11.4036	5.15143	4.17177	1.59766	13.6807	5.10615	8.5575	4.23011	1.76535	1.28994	7.39866	5.98025	5.77568	3.9347	5.72095	4.34737
ENSSSCG00000002780	13.2503	9.80187	19.5431	8.76761	19.8234	4.49974	13.6997	4.98639	13.4961	5.62951	11.0595	5.88303	20.851	9.28101	39.4922	17.1564	32.3581	31.8722	26.8782	15.5549	56.5649	17.8222	13.2175	2.37772	72.7346	33.7509	34.5852	6.65327	14.7091	13.3853
ENSSSCG00000028200	1.6831	1.76969	1.49841	1.37682	2.21925	2.23641	1.084	1.06358	1.15966	1.07843	0.808799	1.04737	1.34794	0.965743	1.80073	1.23738	1.3474	1.11938	1.74148	1.71044	1.94606	1.1826	1.02556	1.07882	1.21569	1.15344	1.81699	1.64087	1.18976	1.80814
ENSSSCG00000000587	4.29083	3.09849	1.71033	1.61066	5.8073	3.38531	1.24783	1.31792	1.52609	1.576	0.873124	1.99569	1.48722	0.828067	2.37948	1.74701	1.73533	0.954993	2.68749	1.21673	2.56015	2.16323	2.16213	1.73815	1.50749	1.59666	1.56352	1.31315	2.85689	1.91117
ENSSSCG00000003943	19.3903	14.5728	12.385	10.1913	15.0847	20.4903	9.26863	10.8207	8.74668	12.06	9.34407	13.6056	15.1094	16.1155	14.2173	17.9516	17.8435	16.36	17.9227	19.1531	16.4221	18.8117	13.2708	20.1088	15.7269	12.985	19.4379	13.0494	21.0408	11.5808
ENSSSCG00000027215	0	0.0411163	0	0	0.111477	0.160964	0	0.0930637	0	0	0	0	0	0	0.0583228	0.0651733	0	0	0	0	0.121002	0	0	0.193797	0	0.0845602	0	0.111273	0	0.0517639
ENSSSCG00000001641	1.61927	0.944828	0.479544	0.794355	0.822034	0.993723	0.330364	1.00544	0.4657	0.905153	0.320717	1.28567	0.345024	0.266731	0.820137	0.402353	0.579863	0.716214	0.640415	0.724072	0.363133	0.606156	0.380029	0.684617	0.550673	0.826562	0.457125	1.26895	0.547733	1.55346
ENSSSCG00000009542	13.9	6.67864	3.20771	20.4845	4.50321	35.9335	3.36287	30.7873	2.69438	26.7705	1.34579	21.141	3.75109	14.2719	6.89436	5.43172	9.59951	40.0497	1.99087	20.5426	5.91701	8.23567	3.80934	32.7975	9.99918	17.9782	3.63656	19.7304	3.35763	37.2425
ENSSSCG00000029135	11.9247	10.4987	20.9017	20.7713	16.9058	13.941	20.1581	13.2608	16.6321	10.7899	13.6441	11.7856	30.4032	16.6088	20.9372	14.815	16.7022	6.47784	10.6568	7.10201	28.4243	13.6881	18.5375	19.4544	28.6141	24.7757	29.5662	17.8553	17.2741	15.8376
ENSSSCG00000023747	8.72364	10.0393	10.3341	11.2801	12.3201	12.7747	10.1393	10.5224	8.46406	9.95371	6.64147	9.99394	9.22399	10.3376	11.4342	8.85999	7.22235	9.38064	11.2263	12.8619	14.9423	8.14647	6.31902	7.28561	15.1006	15.7231	13.6793	13.2189	6.69781	10.9847
ENSSSCG00000008988	12.5761	7.40442	3.49252	5.33736	8.95053	7.59085	2.54654	5.37095	3.33769	4.55367	2.30629	7.67524	2.70851	1.64045	5.39177	3.70909	5.96548	5.13058	3.55933	4.04033	3.9928	4.43751	4.19514	6.9489	3.8939	4.8576	2.55214	5.15828	5.58264	8.40907
ENSSSCG00000028320	16.8519	13.5524	11.7179	16.2859	12.983	16.2704	10.2488	8.58898	11.5369	14.8125	9.4837	22.8907	13.2632	8.27476	15.1228	10.5977	9.17853	7.59511	13.7177	12.5147	10.3698	13.8319	8.2887	10.2204	7.81611	11.1488	17.8166	12.2256	15.7917	16.607
ENSSSCG00000029435	0.176169	0.111076	0.186534	0.323461	0.381427	0.662984	0.193216	0.44923	0.109573	0.323841	0.0033453	0.228042	0.0781877	0.313933	0.214431	0.176129	0.102121	0.233086	0.0774447	0.379444	0.0881085	0.0688215	0.0287386	0.508583	0.0441308	0.292906	0.250295	0.398599	0.254584	0.632581
ENSSSCG00000003546	24.5889	19.8287	8.83546	9.21476	20.4411	26.5729	9.08377	8.60695	11.6397	12.8868	2.18223	9.65626	10.6336	6.22367	13.219	21.9825	12.066	6.17577	25.2584	25.24	19.4244	18.7309	14.289	16.1405	11.5225	7.46688	18.3294	19.3012	14.3489	12.3204
ENSSSCG00000028522	1.69783	1.56846	1.41758	1.15697	1.89845	1.49852	0.736724	0.507157	0.904385	0.693108	0.718651	0.537582	1.33538	0.892231	1.29782	0.917512	1.03877	0.893827	1.79718	1.29318	1.86833	0.945532	1.24192	0.827284	1.14419	1.26724	1.08445	0.909579	1.55122	0.705227
ENSSSCG00000012077	436.144	312.111	54.487	525.459	277.557	591.131	88.3325	355.662	37.3778	336.11	64.3357	630.544	87.8645	640.494	121.26	120.758	195.086	379.674	158.348	594.575	31.3192	56.4621	136.623	1022.5	153.397	387.514	171.526	593.514	108.043	775.408
ENSSSCG00000030295	32.0524	30.5797	27.6219	28.1467	43.2051	38.6147	20.6555	23.2121	23.1327	24.0606	18.9754	26.5651	24.0013	20.2184	32.9457	39.0595	25.9628	19.7133	40.625	31.3568	50.0769	39.2177	41.4426	33.4563	41.085	27.811	37.3797	27.1647	38.0202	24.9464
ENSSSCG00000015769	64.1439	43.9191	24.4729	26.6812	67.8144	60.9864	20.5706	30.1975	28.098	29.9551	16.9413	34.9512	25.9016	19.3328	36.207	35.2043	32.143	24.8247	41.2733	36.8264	48.3625	49.1179	49.1875	43.4355	37.2139	31.4972	34.4402	30.0527	45.568	40.3182
ENSSSCG00000011705	21.3295	18.4808	11.2946	11.8689	28.377	26.3961	8.38912	9.50364	7.96198	10.0493	6.64853	12.5297	9.5173	6.10203	16.3896	12.4365	11.4533	9.3394	20.1088	17.9688	17.4076	17.2883	15.1478	14.7634	11.1209	10.5892	14.985	11.7778	13.9541	11.6526
ENSSSCG00000011529	7.01104	5.48989	3.8556	4.58298	8.87197	6.67436	2.63338	3.58932	2.94812	4.32659	3.2059	5.23787	3.64919	2.09783	5.89288	4.73107	4.13107	3.00803	5.83932	3.69222	6.87751	5.2867	3.34075	4.01046	3.55184	3.92356	3.10737	2.97385	5.00496	4.75643
ENSSSCG00000016887	0.261189	0.108413	0.137177	0.244273	0.215553	0.169767	0.106938	0.14723	0.047736	0.190035	0.0758648	0.221956	0.122422	0.0575599	0.348571	0.378058	0.428304	0.210962	0.195955	0.129454	0.202065	0.127671	0.248645	0.327033	0.17368	0.133777	0.195238	0.205377	0.194947	0.10919
ENSSSCG00000022223	0.219552	0.0753343	0.0595764	0.0530444	0.306378	0.110596	0	0	0	0.0582584	0	0	0	0	0.160291	0	0.091109	0	0.255312	0.0899556	0.0554259	0.0443585	0	0	0.045258	0.0774668	0.0508755	0.0509691	0	0
ENSSSCG00000026914	21.847	21.954	11.7054	16.9087	20.853	25.1536	8.74643	19.3448	9.93308	19.5943	6.53585	16.5574	9.03627	14.5403	16.2244	21.6423	18.0761	28.3457	26.2087	32.5629	27.9531	37.1133	21.6019	26.1836	27.2522	21.6946	20.0056	20.6804	19.1259	23.4502
ENSSSCG00000029616	5.61629	7.10399	8.76847	6.71547	6.69075	10.7653	6.67827	4.53065	7.10716	5.41786	3.57049	4.27513	7.34978	6.64224	7.14012	6.19018	6.51485	5.3844	8.4598	6.61984	12.5613	8.25042	4.60212	6.23428	8.18193	8.31407	9.92638	7.15643	5.61084	5.06479
ENSSSCG00000026992	0.299895	0.756188	1.18201	1.57952	0.517845	0.804254	0.969351	1.57514	1.25383	1.81541	0.771049	1.83312	0.560334	0.829826	0.558811	0.0815266	0.763491	1.08721	0.61556	0.889119	0.202459	0.149865	0.0753083	0.207453	0.432463	1.30456	0.681975	1.25569	0.0656313	2.08734
ENSSSCG00000025731	4.08176	3.63995	2.82877	2.66052	4.23441	5.25125	2.23626	1.71047	2.68972	2.41555	0.925441	2.24823	2.41783	2.20675	3.32304	2.55543	2.08683	2.39696	3.38067	3.41397	4.00315	3.21863	2.70091	3.07511	2.01271	2.20176	2.92598	2.69277	3.12546	2.98105
ENSSSCG00000008817	0.153509	0.358639	0.262952	0.113644	0.39564	0.306244	0.164475	0.0476751	0.231863	0.0956845	0.147396	0.169313	0.138196	0	0.17205	0.0341846	0.212174	0.0375453	0.141398	0.0513811	0.0590848	0.00330123	0.0124026	0.0314108	0.0691767	0.0620463	0.147829	0.0731921	0.230922	0.125482
ENSSSCG00000009492	1.37538	1.13867	0.596712	0.656864	1.70171	1.69179	0.355223	1.11787	0.528561	0.965445	0.240006	0.684625	0.51639	0.546289	0.700563	0.304442	0.638777	0.648711	0.929885	0.802697	0.635888	0.476602	0.700086	1.02167	0.461541	0.550183	0.481769	0.640448	0.46625	1.07948
ENSSSCG00000006628	182.52	172.952	275.343	177.163	176.694	186.588	226.273	233.487	224.808	264.959	214.138	212.944	245.473	244.239	241.774	240.326	258.752	189.074	216.133	256.082	123.602	109.709	86.1634	98.6212	170.124	162.321	227.835	216.747	116.835	178.444
ENSSSCG00000015842	45.5606	19.3188	37.6665	18.2101	19.8833	16.2065	34.4127	22.3167	31.9481	20.1722	23.1285	34.2605	30.9551	13.4269	29.8028	26.5651	31.7622	14.1623	21.3917	13.3679	11.6917	14.442	14.446	13.8474	14.8685	11.4891	19.7201	15.6907	30.3526	16.0277
ENSSSCG00000011442	9.42556	8.40126	9.82438	9.67383	10.5399	13.0497	8.82697	7.39895	8.66862	7.92987	7.88291	8.52734	11.9478	7.31541	10.7448	9.53705	8.87448	6.57614	9.65491	8.14615	18.032	12.1192	12.1333	10.0881	14.1675	11.1507	14.6888	10.3282	10.7738	9.56294
ENSSSCG00000025402	3.34032	4.26761	2.26603	4.20687	4.50429	6.0563	2.48063	2.75983	2.68443	3.39457	2.4531	3.10093	2.69638	2.00282	4.58339	1.64283	2.39628	2.17101	3.22322	3.42152	2.19787	2.51286	1.64295	3.5632	1.9778	3.13458	2.96438	3.75355	2.76264	3.72256
ENSSSCG00000025444	0.175264	0.0231994	0.224596	0.0456277	0	0.00132369	0.0490533	0.186909	0.0437939	0.0971838	0	0.153058	0.0748772	0.0417073	0.0788595	0.0709667	0.155318	0.0464513	0.255231	0.211773	0.117087	0.0702801	0.37582	0.232051	0.00186816	0.0818228	0.13789	0.0269167	0.100658	0.0751332
ENSSSCG00000016426	1.72567	1.56674	3.14385	2.66137	3.87278	2.12598	3.10449	1.45576	2.75178	1.38005	2.44419	2.13454	3.31554	1.41041	3.6695	4.47606	2.80313	1.50384	3.26963	2.17798	7.63107	3.5517	2.62379	1.11028	2.82069	1.6568	5.77629	2.25179	4.3417	2.15157
ENSSSCG00000004110	6.79924	4.6572	1.87057	3.92059	6.96075	5.09007	1.41293	3.12579	1.56871	3.04485	1.23369	4.96292	1.72812	1.11153	3.86575	1.81642	3.10937	3.14758	2.67872	2.44723	2.68063	2.34433	2.45974	3.64237	1.827	2.61357	2.04384	3.05153	2.57577	4.86446
ENSSSCG00000001206	0.829104	0.825934	1.05233	0.936952	1.7106	0.830806	0.622338	0.727005	1.4648	0.638721	0.561917	1.3651	1.03629	0.319752	1.30175	0.909157	1.35959	0.64288	0.622031	0.493118	0.843981	0.675455	0.973454	0.84347	0.606454	0.896497	1.27049	0.714027	0.990127	0.837634
ENSSSCG00000014265	2.53034	2.45065	0.775211	1.67624	2.06278	2.87817	0	1.87862	0.308293	1.51613	0	2.28466	1.05421	0.696809	1.76609	0.776899	1.17104	1.7985	1.80344	1.56916	1.64845	2.39125	0.240877	2.64019	1.00955	1.43952	0.567421	1.80014	1.28416	2.02746
ENSSSCG00000012660	0.656354	0.562418	0.459951	0.457495	0.997645	0.848551	0.305589	0.331617	0.198497	0.452398	0.0394329	0.432325	0.381792	0.0673163	0.670955	0.589189	0.285201	0.254525	0.914837	0.48229	0.860634	0.45105	0.296418	0.486165	0.216622	0.301317	0.348763	0.64384	0.303987	0.354032
ENSSSCG00000011567	5.7687	4.88118	1.13587	1.27996	8.83802	5.20557	1.02383	0.888935	1.70459	1.37107	1.57046	3.51061	0.781384	0.379801	3.11972	1.56522	2.64629	1.99138	3.37697	1.83566	1.32092	1.51966	6.42106	3.36376	2.18415	2.37698	1.19731	0.986945	3.84991	1.9919
ENSSSCG00000025417	0.873271	1.19349	0.421719	0.464882	1.25649	0.944411	0.626201	0.402335	0.307484	0.176738	0.266548	0.365547	0.454019	0.252793	0.612345	0.442763	0.337819	0.32613	0.464724	0.409347	0.485753	0.373806	0.291201	0.275285	0.289854	0.443909	0.360128	0.292069	0.630142	0.191817
ENSSSCG00000010667	0.279725	0.287562	0.189895	0.33652	0.130056	0.304884	0.29487	0.542245	0	0.0742764	0.0840345	0.0921968	0.179543	0.90352	0.136231	0.30456	0.0580931	0.08371	0.25942	0.286123	0.105884	0.14142	0.275421	0.428998	0.184932	0.148184	0.0967581	0.0644711	0.129009	0.0604741
ENSSSCG00000013446	7.3177	15.769	18.2087	14.4738	16.5829	20.5258	12.2453	8.72325	13.2141	9.738	9.89975	11.424	14.5674	9.33444	18.5173	14.9599	14.9201	10.0558	20.2835	15.4964	24.0349	14.4219	12.9655	11.8845	17.795	14.4363	19.1287	12.3888	16.7203	10.6128
ENSSSCG00000011923	9.56485	7.13681	5.86156	5.67468	9.56523	7.71347	5.188	4.24904	6.02128	4.45535	3.79378	6.61614	4.87319	2.86766	7.8738	7.41344	5.81287	3.79785	6.16469	4.7151	11.1445	9.28129	6.21701	4.95806	6.30004	6.35699	7.4973	5.93443	7.33336	7.0902
ENSSSCG00000015997	2.00248	1.79086	0.606969	1.18378	2.8489	1.96736	0.315446	1.03405	0.885105	0.73486	0.383635	1.22762	0.997381	0.436605	1.24423	1.12968	0.928225	0.68275	1.28818	0.872833	2.55452	1.31274	1.61361	1.39535	1.91024	0.751654	1.08601	0.791279	1.47872	1.03529
ENSSSCG00000026391	0.112727	0.64001	0	0	0	0.266254	0	0.171624	0	0.335764	0.468461	0.454051	0	0	0.963364	0	0.12979	0.672203	0.18814	0.356241	0	0	0.010642	0.379549	0.440692	0.170078	0.742095	0	0.0198163	0.0510399
ENSSSCG00000001049	0.35857	0.299377	0.232528	0.331333	0.362363	0.410729	0.131918	0.296458	0.111813	0.198444	0.102879	0.318092	0.261596	0.127727	0.265454	0.11442	0.265084	0.209215	0.228287	0.178741	0.275327	0.217202	0.193113	0.272137	0.170271	0.252878	0.227451	0.271273	0.204761	0.343253
ENSSSCG00000011468	0.499647	0.194821	0.0616279	0.384097	0.581035	0.228809	0.288256	0.440964	0.171567	0.241058	0	0.598295	0.219996	0.0775779	0.386891	0.0617621	0.565478	0.0454927	0.158462	0.0465266	0.0573345	0	0.268095	0.257114	0.140449	0.240403	0.157882	0.316345	0	0.392437
ENSSSCG00000007885	0.0731182	0.376333	0.0992049	0.529967	0.5952	0.429709	0.618689	0.141967	0	0.679071	0.219459	0	0.590227	0.24976	0.0889705	0.695946	0.075856	0.219694	0.510166	0.449374	0.184587	0	0.215781	0	0.376811	0.386986	0	0.254617	0	0.31586
ENSSSCG00000013095	0.355292	0.307887	0.164057	0.0589725	0.0623098	0.00351546	0	0.178346	0.00166139	0.0260675	0.0733434	0.0220185	0.0364012	0.0360263	0	0.153158	0	0.000862712	0.00154919	0	0.10088	0.0107318	0.0494156	0.00249596	0.00824801	0.00282516	0.166693	0.00678593	0.117784	0
ENSSSCG00000002458	8.86124	6.60653	5.2448	6.21436	9.33643	10.3604	2.51608	5.36937	4.26799	4.65534	2.58823	5.18966	3.93654	2.53931	7.09176	3.51762	5.30604	4.91398	5.32517	6.54859	7.43171	4.08532	4.29993	6.99728	4.84243	3.7771	4.99559	5.69511	5.58673	6.16579
ENSSSCG00000015849	24.6969	25.6228	16.1082	19.658	41.2938	36.7188	10.5246	15.9723	13.0597	13.2497	8.57162	18.069	15.3687	8.28267	29.8545	17.2912	20.8513	16.1542	22.3281	17.8644	25.8684	18.2172	15.0538	19.5788	17.698	14.1009	17.0021	14.4064	18.984	20.9688
ENSSSCG00000010685	18.0172	14.2019	13.5304	14.7927	20.6817	23.6419	9.23862	13.6402	10.99	13.7874	8.46273	15.82	11.0653	7.78494	15.1046	11.1476	12.4218	13.2324	15.2287	14.338	19.2556	13.4481	8.89813	14.6091	11.8718	12.4502	12.9667	13.7008	12.0304	20.4728
ENSSSCG00000011894	0.0863726	0.148184	0.0937504	0.0834714	0.160707	0.14503	0.073084	0.234783	0.0652481	0.206272	0.103696	0.199094	0.167332	0.059007	0.0840787	0.446284	0.0716853	0.0519037	0.100441	0.15925	0.436095	0.122156	0.135945	0.0698448	0.249265	0.152379	0.280204	0.100257	0.159878	0.186558
ENSSSCG00000014125	16.3136	17.7979	10.134	8.53401	24.761	18.3984	7.01505	6.5079	9.54697	7.5824	5.78368	8.14015	9.45799	4.98468	11.2619	11.9939	8.4687	4.43556	21.6265	13.9905	17.3037	14.7363	10.9216	8.15887	10.8585	7.79806	11.9963	10.0881	10.8402	9.04789
ENSSSCG00000005113	0.612946	0.525797	0.249489	0.444268	0.570231	0.668984	0.388982	0.238021	0.115759	0.406615	0	0.60552	0.395827	0.209372	0.4475	0.0833439	0.190769	0.245558	0.712782	0.313923	0.154738	0.37152	0.060296	0.346959	0.252703	0.324408	0.284068	0.355739	0.283645	0.463371
ENSSSCG00000015550	0.663311	0.406429	0.642831	0.34341	0.550971	0.477333	1.00225	0.183985	1.25271	0.251444	0	0.780089	0.458948	1.13288	0.691816	0.64423	0.58984	0.379621	0.440772	0.485311	0.478437	0.382903	0.652505	0.306505	0.195334	0.334347	0.439158	0.76994	0.789306	0.614016
ENSSSCG00000023821	0.223419	0.114992	0.363755	0	0.0519625	0	0	0	0.0843884	0.0592846	0	0	0.288558	0	0	0	0	0.044753	0	0	0	0.0902797	0.263735	0	0.184221	0.0788313	0	0	0.413556	0
ENSSSCG00000011055	9.0482	8.092	4.44038	4.88377	8.05946	10.9907	3.25791	3.36409	2.18145	4.85298	3.46689	2.85273	3.72964	2.63039	4.9193	8.37657	3.99446	4.82031	8.95486	6.70462	13.8511	11.6611	6.81762	7.47246	5.95269	4.41524	8.02985	4.02231	6.23614	3.95027
ENSSSCG00000012767	1.69984	3.03296	2.35242	3.40869	2.76741	3.8532	3.16429	3.03639	4.04492	3.83396	2.55096	4.8698	3.51269	3.77414	3.18528	1.71037	1.37552	2.65585	3.51853	4.49219	1.24446	1.37375	1.13706	2.14432	1.89216	3.05883	3.38748	4.57757	0.723684	3.19423
ENSSSCG00000017690	58.62	59.0886	36.0356	97.6689	58.4261	117.35	38.0844	99.3306	29.3842	107.371	28.8908	98.445	37.5759	99.5964	30.0561	44.7704	44.3827	105.842	53.3321	127.654	55.2216	41.5196	17.9608	89.0193	63.4636	93.3543	56.3527	108.597	32.9246	109.482
ENSSSCG00000016853	0.0994287	0.307051	0.00899348	0.104096	0.131041	0.150257	0.0420657	0.102961	0.125185	0.0351781	0.0397903	0.0982241	0.0428059	0.0792476	0.137116	0.0450653	0.089398	0.0863049	0.146457	0.0678972	0.0502016	0.0870509	0.163015	0.166165	0.109312	0.0584707	0.05376	0.107718	0.104293	0.2076
ENSSSCG00000021558	0.521339	1.47455	0.58136	0.378037	1.41092	0.352334	0.257488	0.484671	0.387305	0.217334	0.257341	0.179522	0.253895	0.368096	0.495077	0.364091	0.882505	0.711014	1.10123	0.32803	0.779786	0.885457	1.50416	0.524186	4.64732	0.468076	0.235658	0.260064	0.334888	0.60177
ENSSSCG00000014103	0.485758	0.70578	0.402333	0.411289	1.06252	1.77399	0.0473693	0.56769	0.312513	0.35957	0.0333761	0.362158	0.301442	0.558986	0.311649	0	0.310694	0.629435	0.43082	0.291119	0.345536	0.0982689	0.239229	0.645329	0.401046	0.405641	0.08168	0.626173	0.43444	0.8071
ENSSSCG00000009536	22.8754	22.7732	13.7491	18.0667	42.5823	28.2045	12.0693	13.9921	11.7804	12.5411	11.9809	16.5272	15.5698	8.61742	24.778	17.8462	14.4445	11.3541	19.5208	12.3863	28.6595	17.0977	20.1257	17.775	18.2782	15.7183	20.2756	15.5436	22.4818	19.8533
ENSSSCG00000003343	9.69342	8.81411	11.1527	9.78939	9.62662	13.1188	7.25884	6.32381	7.90848	9.92855	7.27351	7.02239	10.892	8.57579	9.24727	9.43718	10.1167	8.69874	10.3029	9.25389	13.6548	13.9835	7.97168	8.59104	10.0708	9.0294	14.6003	11.5442	11.2143	9.86137
ENSSSCG00000014969	3.72345	3.92563	3.13004	2.57484	5.35892	4.41956	1.16475	1.31223	2.03416	2.07686	1.7564	2.95015	2.00698	0.81515	3.13421	3.01919	2.25206	1.21391	4.42818	2.23794	3.54994	2.57109	4.46501	1.71592	4.47951	2.52416	1.99864	2.5089	2.61774	2.70858
ENSSSCG00000022398	100.012	79.2585	68.1698	54.213	96.5754	90.7965	44.766	36.2153	53.5335	42.087	41.4352	47.5975	60.4354	42.6477	77.0928	80.6167	72.733	42.0865	102.966	63.3012	126.022	107.197	52.3204	56.6575	61.2422	56.1161	66.0358	49.078	61.6417	51.7379
ENSSSCG00000006689	3.24596	4.8524	3.16309	4.50456	4.99704	6.33012	2.08281	3.30803	2.26076	3.09042	1.87668	3.55302	2.94523	2.44483	3.84755	2.9053	3.51527	4.69094	4.11708	4.27473	3.55223	2.65293	3.5034	3.7292	5.24339	4.87624	4.20122	4.13116	2.67386	4.90439
ENSSSCG00000025374	3.61248	4.43253	3.24686	5.65284	3.50076	5.95059	2.99865	7.63552	2.87865	8.35214	1.99009	5.44592	2.03018	5.31073	3.67233	2.55962	4.15888	7.74754	3.97931	6.47941	3.57862	2.27891	1.5594	4.92415	4.9566	7.24709	3.40843	8.20061	1.3825	11.1443
ENSSSCG00000004464	0.320274	0.18	0.0749204	0.253483	0.231172	0.50996	0.046724	0.235873	0.0834287	0.102568	0.13259	0.709157	0.0356596	0.132035	0.0671913	0.13515	0.0687445	0.210159	0.128427	0.294122	0.0418206	0.111566	0.173824	0.267918	0.113829	0.155869	0.166344	0.371758	0.15332	0.739476
ENSSSCG00000005204	2.25566	1.19912	0.704041	1.2409	1.9704	1.88487	0.336025	1.3365	0.859993	0.983521	0.572128	1.98772	0.803554	0.50643	1.44322	0.460783	0.944837	0.922752	0.862039	0.74847	0.681726	0.524203	0.687551	1.6442	0.785877	0.765996	0.625757	1.41362	0.842901	1.5554
ENSSSCG00000014016	142.916	114.305	72.2513	97.1832	101.177	123.13	45.0451	79.3068	48.4281	76.3992	45.4219	76.5132	54.0188	60.7134	95.2229	85.6185	120.822	126.822	91.8031	109.498	99.2583	86.2367	131.281	156.454	110.573	107.162	80.1529	91.9945	103.236	112.955
ENSSSCG00000006418	78.9235	56.4953	36.6109	69.6517	79.7557	95.4856	29.434	60.034	31.6761	51.8069	20.4558	62.732	36.9075	38.2223	56.2504	45.0841	41.6272	64.0155	63.2788	89.2157	67.9658	55.3894	43.0743	89.4413	49.5475	59.213	48.6527	68.2962	53.528	94.937
ENSSSCG00000003098	9.5223	11.3802	11.674	10.4376	13.062	14.9614	8.37713	7.93368	8.32884	9.0753	7.23965	11.0548	9.24137	4.61153	11.3677	6.92667	8.77704	5.94938	10.6756	9.31127	10.3154	7.92834	3.75395	5.57498	8.42306	9.01888	11.3456	11.5336	6.21411	11.3529
ENSSSCG00000007997	12.7203	18.3447	17.3364	14.7424	23.4674	27.6701	13.2719	10.2877	13.5107	13.7298	11.0805	12.9126	14.8231	13.4925	15.9901	14.227	13.2759	9.5789	22.533	19.2209	18.7603	13.623	10.7819	13.1323	19.3407	16.3668	21.431	14.8983	9.87853	13.7787
ENSSSCG00000021934	5.89582	17.2674	16.894	19.4267	17.4475	18.3219	15.6363	23.9199	15.8295	23.4378	11.6872	24.8841	17.1546	18.5611	17.1588	9.00384	12.4157	16.6572	15.7077	16.9231	9.63572	3.31135	2.22902	6.93796	14.1489	22.0836	17.6638	26.3274	5.09018	25.4216
ENSSSCG00000014414	0.147989	0.507792	0.401576	0.238364	0.344191	0.911134	0.365228	0.335227	0.139744	0.327243	0.222089	0.406101	0.238921	0.210628	0.450184	0.0335375	0.255884	0.32114	0.401552	0.555818	0.124533	0.1495	0.31542	0.478684	0.355906	0.609193	0.142886	0.601227	0.342416	0.772478
ENSSSCG00000001401	0.235547	0.757711	0.239687	0.569087	0.684787	0.988774	0.87197	0.45734	0.667268	0.234385	0.53023	0.678687	0.380277	0.402295	0.573227	0.480419	0.305457	0.5308	0.821736	0.361909	0.297319	0.416413	0.0579273	0.476184	0.242775	0.311664	0.682272	0.615175	0.327003	0.635954
ENSSSCG00000017010	0.0234879	0.060445	0.0318677	0	0.0546277	0.0985971	0.0993711	0.0912086	0.0443584	0	0	0.116017	0	0.0401154	0.0571602	0.0319371	0.0487346	0.0705726	0	0.0721765	0.148238	0.213548	0.184842	0.132954	0.0968348	0	0	0	0.0869536	0.025366
ENSSSCG00000025109	16.742	23.1019	29.0823	24.6679	31.7603	29.6026	16.1874	17.9771	20.9193	24.0076	11.5473	17.82	16.2447	18.6295	29.2201	16.671	26.3604	15.3706	26.7944	21.3497	8.85863	6.74807	4.82433	15.5896	12.2882	22.0776	17.1444	21.3473	10.9169	23.9707
ENSSSCG00000000220	0.025663	0.0440284	0.0696377	0.155006	0.208903	0.0646367	0.0542867	0.0498276	0.145399	0.170243	0.308102	0.0422535	0.0828629	0.131491	0.156134	0.104684	0.0532477	0.128513	0.0895289	0.0262868	0.161966	0.0777746	0.176714	0.083009	0.0529012	0.0905493	0.32707	0.0595768	0.118757	0.0554302
ENSSSCG00000010911	0.246404	0.528426	0.297169	0.4961	0.541245	0.620612	0.0868727	0.505	0.155117	0.272432	0.0410868	0.450776	0.353605	0.0935197	0.349796	0.0744539	0.25563	0.287916	0.27062	0.280438	0.120954	0.221261	0.121195	0.32102	0.0987647	0.434707	0.0951629	0.333683	0.114025	0.517431
ENSSSCG00000020649	10.2446	11.9185	11.0958	11.3133	24.2868	30.1586	5.48753	2.73181	10.7117	6.30019	6.99425	5.64661	9.58286	5.03131	14.4452	12.4352	10.2176	2.77428	14.6742	10.8539	12.8757	7.95062	3.93592	4.47989	6.16319	6.98118	10.5451	7.7575	8.78974	5.6506
ENSSSCG00000021732	0.757329	0.186449	0.0454007	0.0808458	0.155652	0.224954	0.14157	0.292368	0.0947935	0.221981	0.100434	0.357364	0.0810344	0.0854661	0.101607	0.227498	0.0867879	0.150813	0.116738	0.158725	0.105594	0.253528	0.427922	0.108236	0.0517338	0.353936	0.0969251	0.49483	0.216789	0.478959
ENSSSCG00000014559	133.242	116.015	106.581	106.582	134.086	174.928	76.2186	86.102	81.5687	101.635	62.1595	84.1266	90.1963	94.3667	110.855	125.725	108.865	104.893	139.576	155.618	169.06	172.919	130.087	135.491	129.317	101.959	125.179	104.974	139.778	103.848
ENSSSCG00000023489	0.174057	0.126339	0.0181658	0	0.233549	0.067445	0	0	0	0.0355279	0.080372	0.0661339	0	0.0228673	0.0651671	0.0182054	0.0138903	0.0134097	0.108989	0.0274289	0.0507008	0.0270513	0.0526835	0	0.0275998	0	0.0930765	0.0155413	0.0371752	0.0722981
ENSSSCG00000008605	3.57235	2.12153	1.30492	1.49381	4.15425	1.61495	1.16259	3.73483	2.33537	2.18752	1.23717	2.48844	0.887285	0.938658	1.33749	0.373647	0.997797	2.06416	2.0771	1.97033	2.2546	1.1104	1.08128	2.22212	1.55776	1.93918	0.79596	1.27588	1.01731	1.929
ENSSSCG00000007074	1.17184	0.50312	0.412773	0.510971	0.741593	1.11252	0.0900201	0.0826257	1.26492	0.360915	0	0.687019	0.424731	0	0.826598	0.32328	0.575244	0.553947	0.557782	0.450703	0.773425	0.282434	0.167448	0	0.0438612	0.075076	0.487452	0.606028	0.525127	0.457233
ENSSSCG00000008119	0.170833	0.272097	0.677746	0.834093	0.518252	0.41706	0.452265	0.151637	0.228173	0.21673	0.109533	0.471477	0.34052	0.110342	0.682984	0.383053	0.296126	0.406284	0.326617	0.477524	0.64772	0.311603	0.349217	0.475689	0.916602	0.640214	0.509074	0.218807	0.413754	0.162807
ENSSSCG00000016767	0.35546	0.304921	0	0	0	0.596859	0	0	1.34262	0	0	0.585257	0	0.607098	0.432525	0	0	0.35601	0	1.0923	0	0	0.349669	0.287441	0	0.627104	0	0	0.328984	0.767769
ENSSSCG00000007554	2.29427	2.7899	1.5393	1.97965	4.25118	4.97418	1.70663	2.30072	1.19035	2.07389	1.28641	2.49063	1.87234	1.42097	3.22116	1.40552	2.38017	2.12106	3.28364	3.58962	3.34147	1.8083	1.51286	1.95719	1.76701	1.33436	2.83345	2.37043	2.10005	2.04208
ENSSSCG00000012927	5.41221	8.70956	8.48162	9.02147	10.88	13.1737	5.50254	4.56179	4.91257	5.56643	5.16292	5.80256	8.80545	4.51433	9.1892	6.8457	6.87711	6.93331	10.7335	9.19666	12.7099	6.23034	5.90184	7.19249	10.335	6.58754	10.8886	6.86663	7.30006	6.38871
ENSSSCG00000014030	8.10374	7.88425	5.92182	6.11049	11.0026	11.8041	4.84316	4.08389	5.3413	5.39363	3.64501	5.711	6.32406	3.75069	7.4327	6.40956	6.74037	4.23899	8.60278	7.15809	10.3185	8.51281	5.89493	5.48595	6.27529	5.37627	7.32705	6.60907	8.15786	6.3254
ENSSSCG00000007383	10.3125	10.9556	10.164	9.62529	15.9601	16.8997	6.20973	3.70107	8.02791	5.36158	9.32566	8.44253	11.1403	7.52047	10.8086	9.38266	13.5067	7.56018	14.4748	8.57158	17.9975	11.0724	11.8508	10.1272	12.9473	10.0214	9.80594	6.4387	8.71517	5.02301
ENSSSCG00000025134	1.09607	0.661999	0.751147	0.945764	1.32664	0.497667	0.757093	0.456031	0.749848	0.519364	0.621028	1.1141	0.839631	0.171919	1.28607	0.80601	1.33436	0.33045	0.910427	0.475436	1.28469	0.723106	1.07821	0.569785	0.714714	0.424228	1.05612	0.856833	1.7235	0.869669
ENSSSCG00000021885	0.119957	0.0755305	0.08314	0.105928	0.111638	0.0160247	0.03428	0.0431162	0.203774	0.0349558	0.0548346	0.100757	0.176971	0.0727421	0.0518044	0.0825782	0.110331	0.109787	0.0278218	0.029269	0.00108004	0.0154287	0.0725746	0.13622	0.0281889	0.102614	0.061993	0.0506767	0.0158589	0.0357275
ENSSSCG00000016827	22.1994	17.9125	12.914	14.9652	22.4778	21.8341	8.67333	10.5766	9.90049	13.6386	9.4934	15.2375	14.421	8.7534	16.8559	14.2165	11.2722	8.94628	14.372	9.65958	20.7386	23.9052	11.8408	16.0568	10.3838	13.847	12.7246	11.9661	13.119	13.6003
ENSSSCG00000007525	8.95658	6.47238	4.43845	4.73261	10.5076	8.04007	3.06939	4.40518	3.5873	4.11274	2.33588	5.14726	4.02492	3.01887	5.98689	4.26876	5.03598	3.5274	5.24606	4.41826	5.2781	5.10365	5.25526	4.44802	4.03791	4.16556	4.03476	4.40966	4.73683	5.39909
ENSSSCG00000010357	9.24034	6.80657	4.13711	5.54562	10.0696	10.3178	2.83312	5.75687	3.67473	6.12426	2.19952	6.76794	4.07968	2.53199	5.36048	4.55844	5.016	4.82557	6.0045	5.20271	6.04978	4.7907	3.92759	5.72162	4.57531	4.62157	4.43076	5.24066	5.31679	7.7687
ENSSSCG00000026109	0.0683605	0.0820973	0.0370999	0.0165161	0.0794958	0.114785	0	0.0265459	0.077462	0.0544186	0.0410357	0	0.0882914	0.0467017	0.0499087	0.0185903	0.113472	0.0136932	0.111293	0.0980312	0.086288	0.0552465	0.121044	0.121615	0.0845501	0.0482407	0.110885	0.0634797	0.0632687	0.0738268
ENSSSCG00000017410	0.334601	0.51027	1.81591	1.5719	0.994378	1.06124	1.49426	0.649665	0.631916	0.197304	1.00428	0.612125	0.960346	1.07945	1.08572	2.12318	1.00282	0.558531	1.64287	1.52327	2.48717	1.76519	1.53603	1.44306	2.26081	1.44296	0.861501	0.474698	0.860218	0.401508
ENSSSCG00000025325	2.96785	3.54953	2.73669	2.19409	3.826	4.39664	1.97405	1.6926	1.99596	1.9697	1.17967	1.60229	2.23255	1.71544	2.54258	2.91844	2.90427	1.78501	3.65452	3.26228	4.68329	3.23304	4.57348	3.49718	3.19144	2.46252	3.01983	2.17818	3.66246	2.6148
ENSSSCG00000007879	5.39202	4.07727	6.08987	4.62664	5.94958	7.55992	3.15766	5.15178	3.63848	5.0595	2.79276	4.90926	3.91609	3.93339	5.10336	4.7405	4.4647	4.13615	4.87326	5.03591	4.11046	4.51554	3.55304	5.24205	5.31877	4.76725	5.08468	4.50323	4.5567	4.47563
ENSSSCG00000007772	1.77e-09	2.15e-09	0	0.059546	0	0.124152	0.104272	0.197284	0	0.131603	0	0.0811587	0.15916	0.0841875	0.0599792	0.0670243	0	0	0.0573211	0	0.0622194	0.0497955	0	0.0398601	0.10161	0.173924	0	0	0	0.106468
ENSSSCG00000016277	1.79724	1.89119	2.16151	2.17837	2.93301	3.26237	1.92029	0.897972	2.16906	1.69623	1.57106	1.4693	2.31486	1.30746	2.04207	1.40096	1.29164	0.417603	2.26397	1.17404	2.56125	1.30025	0.738506	0.520218	0.89025	0.890795	3.07945	1.96924	3.63795	1.67266
ENSSSCG00000017297	0.0972366	0.202571	0.131928	0.268487	0.129229	0.128285	0.058769	0	0	0.0184299	0.125078	0.137226	0.156983	0.0237246	0.20283	0.0188879	0.129699	0.0417373	0.0969209	0.0853717	0.122737	0.0841962	0.122982	0.0449314	0.200442	0.171545	0.0965659	0.225735	0.0257126	0.0150017
ENSSSCG00000017877	0.837249	0.951626	0.624776	1.85846	0.791074	2.18783	0.597744	1.80849	0.652245	1.81898	0.282705	1.89545	0.456196	2.00194	0.598525	0.270377	0.629733	1.7295	0.693704	1.97248	0.435937	0.9198	0.44269	2.97896	0.5717	1.42168	0.327393	2.07731	0.474618	2.96125
ENSSSCG00000024219	8.18672	10.1206	6.57862	8.01255	13.9374	16.2952	3.40881	8.74388	4.83671	8.7047	4.10249	7.27262	4.52955	3.95632	7.66817	7.1016	5.16461	6.41252	9.68748	10.1248	7.08285	7.04935	8.32226	10.3665	9.44637	7.9957	7.26817	8.65102	7.01765	11.7004
ENSSSCG00000028679	61.8917	32.5748	53.0526	35.9768	39.7394	34.6284	44.3013	40.7843	45.0051	38.0409	30.7926	41.8329	43.2153	27.3974	38.7183	52.5744	45.7175	26.3193	41.5446	30.0824	31.9683	37.7133	34.8908	35.4907	29.6402	27.7859	38.8208	32.0413	56.6309	40.6009
ENSSSCG00000001347	5.13347	7.65923	6.27986	11.2293	6.63858	9.34447	5.42256	7.01852	4.9068	9.17215	3.59097	7.61569	5.78738	5.95434	7.91591	4.97363	7.98053	10.6644	7.48159	8.98644	6.61019	4.73035	3.27153	6.31399	6.34689	10.7442	6.5981	10.1309	3.3406	11.2464
ENSSSCG00000009839	0.571586	0.735309	0.34693	0.440551	0.726421	0.902658	0.416763	0.569852	0.261246	0.461678	0.188721	0.579747	0.372212	0.288436	0.418253	0.302087	0.295718	0.642344	0.755564	0.575361	0.3575	0.317596	0.182341	0.583087	0.483937	0.4659	0.286548	0.69972	0.20174	0.552298
ENSSSCG00000025814	77.0091	75.5846	64.9791	61.5965	96.7573	102.702	45.0604	48.391	53.0088	60.1274	41.7648	49.666	66.7795	59.3329	81.2379	125.705	72.8228	59.8507	104.847	93.9642	150.619	154.868	98.2089	89.7102	115.08	84.2396	101.04	71.4665	118.421	63.3016
ENSSSCG00000026106	12.2619	10.4302	8.76345	11.3464	17.7006	20.8376	5.25301	6.87004	7.21693	7.86966	6.29475	9.21527	8.72441	5.80143	11.2411	10.9869	9.54408	7.91232	10.698	7.86809	16.1109	12.14	8.74598	10.8207	7.25403	8.14904	9.39173	8.25903	11.0508	9.71293
ENSSSCG00000026009	12.9805	12.0908	16.6584	20.6224	17.0622	14.6872	12.1277	8.22936	8.08337	8.0625	8.37678	9.17018	26.3061	13.6885	14.5383	15.1714	7.70179	4.28774	5.46082	4.23549	18.1732	15.6208	31.6741	30.62	32.0448	28.3165	22.7519	13.8599	12.1824	10.1019
ENSSSCG00000009209	0.0947605	0.243862	0.44999	0.171708	0.716275	0.198892	0.100227	0	0.0894807	0.0628621	0	0	0.0764928	0.0809217	0.0576524	0.0644242	0.0491543	0	0.936658	0.339724	0.239223	0.143591	0	0.0766277	0.0976687	0.250765	0.164687	0.109994	0	0.102338
ENSSSCG00000026141	0.926975	1.04367	1.39919	1.25977	1.49568	1.5565	0.857892	0.584943	0.89721	0.845536	0.660782	0.992056	0.95405	0.771809	1.69192	1.15014	1.52667	1.07928	1.29355	1.28184	1.60885	1.20566	2.09731	1.60226	1.15845	1.43095	1.49019	0.995289	1.30834	0.875961
ENSSSCG00000007047	4.00896	2.97304	1.68441	1.6872	5.35376	2.80118	1.64138	1.3559	1.27001	1.44125	1.3197	1.49047	1.96255	0.574263	2.36038	1.3364	1.74412	0.984363	3.48893	1.9075	3.10148	2.2209	1.75556	1.1085	1.19961	1.232	3.20645	1.80132	2.99222	1.73181
ENSSSCG00000000076	6.01108	3.96925	10.7541	7.21081	5.98234	8.19201	6.38741	6.26987	6.46819	5.60121	4.11183	7.08908	3.49816	4.65572	6.68493	7.71724	11.2396	5.90838	7.13647	5.26943	6.91697	6.59494	3.87793	7.75424	5.72009	6.19022	6.93217	5.61436	6.49489	5.45005
ENSSSCG00000004920	0.194758	0.334135	0.528486	0.235271	0.226483	0.654044	0	0.756291	0	0.258397	0.584552	0.64133	0	0	0.473965	0	0	0.585179	0	0.199493	0	0.196746	0	0.157491	0.200736	0.343593	0.676953	0.452133	0.180252	0
ENSSSCG00000009012	212.652	162.652	95.7913	271.442	80.5049	108.966	94.1263	141.392	84.2339	144.434	105.954	190.899	95.3843	155.783	220.431	301.221	333.005	364.566	87.264	161.526	297.104	326.932	132.146	212.643	534.112	415.251	182.461	194.451	154.164	272.689
ENSSSCG00000008540	54.7667	29.4409	23.391	17.1303	51.2039	30.7575	24.5943	29.7285	19.9726	22.1852	16.5296	36.9712	22.4642	14.1544	30.269	24.1292	24.648	14.7621	23.4205	15.2747	22.6513	21.031	23.8817	19.083	15.0956	13.8933	21.6393	18.8535	32.7369	23.3165
ENSSSCG00000028231	488.561	622.798	342.282	373.783	753.862	355.425	349.424	400.119	425.502	495.044	430.573	431.255	590.412	323.573	480.773	685.565	511.094	315.312	587.697	355.883	824.991	600.167	207.744	341.469	530.05	453.322	485.668	457.283	290.204	472.313
ENSSSCG00000021208	10.987	6.34736	4.47641	4.1017	7.41272	4.14149	2.91367	1.92801	1.69385	0.934974	3.74953	4.82572	1.60314	0.492375	2.57247	1.48087	2.7416	1.89282	4.39544	1.75538	7.09591	4.77295	1.11861	0.505101	0.924425	0.791155	3.74842	3.08605	2.83121	1.45293
ENSSSCG00000027790	26.6107	21.8659	11.2775	9.81789	40.8977	19.4775	6.46012	4.01674	8.34889	6.6985	6.50491	9.1034	8.86666	2.83925	15.9128	10.13	10.2584	4.36593	19.3747	7.45454	15.9165	10.0886	24.1421	8.97191	8.32595	6.58253	8.77441	6.50359	20.9589	8.85697
ENSSSCG00000020930	0.298926	0.193244	0.0654088	0.206244	0.421969	0.546449	0.227844	0.0432238	0.150774	0.118186	0.0873761	0.140561	0.0748116	0.00655721	0.223831	0.00492074	0.0868716	0.0382287	0.158648	0.0639201	0.0253427	0.152626	0.0203896	0.0304092	0.0453013	0.107192	0.0696879	0.0782614	0.0770861	0.325254
ENSSSCG00000014337	15.5955	11.8909	7.60091	8.75675	15.8461	18.4624	6.22946	9.18564	6.45009	10.8081	4.73318	10.0846	7.46904	4.83613	10.0184	8.11502	9.56306	7.5306	11.1043	9.72758	11.4814	11.7852	10.7562	11.5474	7.15704	9.03801	8.0151	9.89068	11.7245	12.5708
ENSSSCG00000003694	16.8837	22.1415	14.2428	79.1964	12.6049	56.3049	17.9593	73.5253	16.8203	81.7387	10.8979	58.4807	13.672	58.0915	28.0549	10.8615	34.7104	122.433	10.978	53.1622	10.959	19.4294	5.02146	49.8189	32.2281	83.0096	19.5123	94.481	7.50172	151.164
ENSSSCG00000028221	0.732575	1.94057	0.182251	0.418163	0.555515	0.478058	0.143755	0.394889	0.360962	0.0704398	0.0239026	0.153805	0.202214	0.362705	0.344267	0.574729	0.253976	0.235856	0.343442	0.281732	0.601229	0.387582	0.532168	0.410745	0.252911	0.00936644	0.298232	0.34082	0.650748	0.127184
ENSSSCG00000017920	17.5188	15.6173	3.6508	17.1517	10.2528	28.647	4.60206	15.8957	4.43301	18.4578	2.92118	21.8688	2.77285	11.538	13.3056	5.99412	11.7007	31.4794	9.05432	42.1054	8.59954	16.6565	9.96832	37.7773	21.6559	34.0377	14.5267	24.1893	4.66282	27.823
ENSSSCG00000007198	0.153699	0.117197	0.115853	0.0412602	0.039719	0.0716886	0	0	0	0.0453159	0	0	0	0.116669	0.0207802	0.0696631	0.12402	0.136833	0.0595779	0.139943	0.0215563	0.017252	0.167995	0.317626	0.0880091	0.0903855	0.0791463	0.039646	0.0158057	0.0184433
ENSSSCG00000029438	11.5292	11.5573	6.16263	21.8283	7.74683	12.0548	5.91077	14.7154	5.38111	16.9929	4.89622	16.0073	4.40982	14.765	7.46943	10.0768	11.9552	28.8025	7.68049	13.6971	9.21048	9.09919	6.42317	20.712	14.4743	26.9935	8.89413	24.465	5.20992	25.1886
ENSSSCG00000004427	0.0765111	0.262531	2.59e-05	0	0.177948	0	0	6.61e-05	0	0	0	3.4e-05	0	0	0	0.104034	0	0	0.0889732	0.078371	0	0	0	0	0.0788592	0.134981	0.0886473	0	0	3.11e-06
ENSSSCG00000016919	1.5626	1.28821	0.413006	0.416753	1.08556	0.920031	0.343427	0.669837	0.728188	0.457718	0.365457	0.467779	0.720782	0.311938	1.03712	0.52428	0.505281	0.467474	0.684369	0.66518	0.666004	0.451014	0.459147	0.377436	0.418327	0.429623	0.587813	0.518227	0.9391	0.986233
ENSSSCG00000026589	0.361361	0.465083	0.350273	0.897357	0.510382	0.704799	0.355014	0.800153	0.452124	0.856178	0.464968	0.903908	0.189973	0.461851	0.656678	0.473819	0.4947	1.04028	0.396324	0.589769	0.423571	0.181786	0.101595	0.480097	0.307653	1.04749	0.313981	1.18806	0.203118	1.5486
ENSSSCG00000008639	4.24769	2.91327	1.69881	5.12792	2.44955	5.58522	1.86427	5.3224	1.2375	5.66893	0.949001	5.78445	1.43381	2.4791	2.70432	0.816962	3.45354	5.53999	1.26823	3.09041	1.04869	1.87989	1.12026	4.77714	1.79148	3.75042	1.53449	5.89379	1.42797	10.4191
ENSSSCG00000002829	0.629094	1.01454	0.44384	0.516769	0.804725	1.38378	0.532307	1.80776	0.427711	2.08664	0.188818	0.662904	0.345317	1.28933	0.643006	0.273727	1.09645	2.8479	1.66796	2.30691	1.17523	0.90243	0.136146	0.813942	1.14119	1.39841	0.320708	1.2998	0.232895	2.90783
ENSSSCG00000000033	759.68	585.061	429.22	1610.85	322.06	2182.84	283.486	1664.07	204.943	1607.79	264.658	990.816	247.404	1838.63	477.195	497.827	675.198	3322.57	383.671	2614.55	753.931	842.793	327.065	1953.19	1114.37	1301.9	412.061	1308.52	303.305	1482.72
ENSSSCG00000012088	12.0521	19.9369	21.3978	19.4625	23.8154	29.7741	13.7319	12.7679	15.9431	13.2092	13.3892	12.8291	17.881	18.3752	20.6327	17.7354	18.593	17.8221	27.9119	22.7972	27.2475	16.2561	14.5817	15.6954	23.049	22.495	23.1723	16.9213	13.4291	14.548
ENSSSCG00000000981	33.5346	23.9396	20.4624	22.3832	26.9708	39.6457	15.7104	21.8514	17.1375	15.9742	9.28153	16.3597	19.397	16.9702	25.8462	23.8157	29.5309	24.168	32.6299	37.8029	32.6026	24.1721	27.7271	33.0617	29.4171	19.8547	30.484	23.6847	21.1838	22.748
ENSSSCG00000013842	34.9551	14.5428	1.84162	10.0207	1.91484	7.09609	2.16525	12.5215	2.39535	11.03	1.53462	10.4279	2.37099	7.14477	11.5338	2.26922	17.6356	20.4806	3.26038	11.6917	3.48069	2.63001	1.51035	6.74283	6.28117	8.57528	3.60937	11.3128	1.58576	13.257
ENSSSCG00000003276	5.72632	4.28437	8.04621	8.46341	3.19196	4.83216	3.87465	10.5756	4.10236	6.52271	4.15159	6.18765	2.94201	5.83684	8.87356	6.92525	8.92251	7.28635	4.92199	5.03338	1.88615	1.59576	1.7624	7.33183	5.30136	5.90935	5.41003	5.13122	2.20143	6.99473
ENSSSCG00000009832	0.144633	0.124069	0	0.174719	0.0840962	0.546425	0.152976	0.421232	0	0.0959465	0.434105	0.595337	0.233502	0.617554	0.0879949	0.0983308	0.150048	0.579427	0.168191	0.222223	0.273845	0.146109	0	0.350871	0.223608	0.510324	0.0837874	0.335766	0.13386	0.390496
ENSSSCG00000028612	0.0429551	0.0493949	0.0356872	0.0875611	0.143428	0.0614381	0.116948	0.0587555	0.109125	0.0418528	0.0227066	0.0521371	0.0498023	0.0129209	0.0330292	0.0520069	0.0235457	0.030308	0.0887867	0.0381826	0.0763945	0.00764248	0	0.0784441	0.0546018	0.044917	0.0525919	0.0750046	0.00887432	0.0415316
ENSSSCG00000006285	6.27076	5.18932	4.20395	3.29742	5.4906	4.2427	2.02876	2.00536	4.17979	2.98533	3.65352	2.91519	3.51355	2.01599	4.7577	4.66451	3.25277	2.06886	3.47449	2.53149	4.88884	3.91264	2.5763	3.10215	2.6233	3.25379	3.5045	3.03997	3.51635	4.86004
ENSSSCG00000011416	0.0471271	0.0303199	0.0719334	0.0355814	0	0.019783	0.0373843	0.0228756	0.066752	0.0312631	0.0353621	0.048496	0.0665736	0	0.0358402	0.04005	0.00611146	0.0059	0.0205512	0.0181023	0.0594862	0.053559	0.0231797	0.0333455	0.0425018	0.0207854	0.0819036	0.0341893	0.0599732	0.0508956
ENSSSCG00000027014	11.1598	13.7772	4.26606	22.6018	11.977	30.0181	3.07462	23.4452	1.9648	22.5703	1.31646	19.84	1.83231	8.60854	3.44653	2.50787	1.75069	38.0871	9.16245	14.7933	2.61237	13.8577	1.54359	23.0849	4.47758	26.6788	2.62857	19.1189	2.44276	27.2637
ENSSSCG00000018057	1.53492	1.53924	0.85145	1.0271	1.17675	1.75655	0.29976	0.628887	0.612549	0.832613	0.607598	0.699945	0.478484	0.829827	0.871497	0.880736	0.37803	0.932651	0.988722	0.974584	1.61115	1.37742	0.935954	1.14933	0.792469	0.535709	1.2495	1.1115	0.849896	0.787049
ENSSSCG00000011131	6.32279	6.86077	4.92434	5.41605	8.76597	9.19654	3.47404	2.4234	3.81492	3.05048	2.21813	4.6238	3.76495	2.27196	5.41549	1.92043	3.66312	1.71062	6.35956	4.10458	2.7156	2.73742	1.71246	3.0279	2.48825	3.53473	3.61529	4.21289	2.24954	4.80647
ENSSSCG00000010010	14.7578	17.4486	18.5139	20.7401	22.3338	24.6208	13.2796	12.7175	13.3362	14.4807	11.7356	15.3925	20.5484	15.676	20.4484	16.8318	14.4752	14.2425	21.2116	22.8823	29.0851	18.0838	9.98754	11.545	19.5063	19.914	26.6979	20.5655	13.9262	18.648
ENSSSCG00000014092	0	0.174154	0	0	1.41654	0.51134	0.429462	0.394185	0	0	0	0.334267	0.655528	0	0.741105	1.65631	0	0	0	0	1.53757	1.02546	0.199712	0.164171	0.627751	0	0.470445	0.942623	0.375796	0.657762
ENSSSCG00000016557	0.0294963	0.0253025	0.0400198	0.106896	0.803709	0.649871	0.266499	0.394284	0.334235	0.133977	0.029046	0	0.222158	0.134772	0.822175	0.113897	0.37589	0.110614	0.205804	0	0.390811	0.444678	0.0870474	0.114231	0	0	0.845025	0.527346	0.246576	0.262076
ENSSSCG00000015720	60.2716	67.6093	56.4355	39.013	95.7065	104.272	35.8209	20.0802	32.1592	17.7925	29.6195	26.9452	42.3531	32.4151	47.3636	36.5981	36.8056	22.1578	85.0887	53.7626	48.511	34.1938	36.9676	29.6076	32.1539	33.1826	43.8479	23.7672	44.5628	21.622
ENSSSCG00000024388	40.8661	31.0815	29.591	49.3668	36.341	76.5633	20.4329	53.7178	20.8423	56.5969	16.9882	41.0906	23.2151	53.0749	32.7872	32.0029	33.6903	73.4977	30.8768	71.1836	56.4933	46.3387	30.9564	74.9459	56.2655	56.2503	34.6377	48.0696	30.7837	55.722
ENSSSCG00000024352	220.249	199.239	153.074	163.983	216.727	273.306	117.509	143.643	113.827	179.115	86.5574	151.452	132.778	152.58	162.349	233.151	158.898	180.465	229.406	293.434	315.352	459.909	545.267	349.051	264.115	208.462	234.711	202.067	363.357	205.151
ENSSSCG00000015613	7.20761	10.1385	7.57091	10.0176	10.8151	16.8198	4.42648	10.9096	5.41555	11.4136	6.16426	12.1862	6.694	9.99362	5.32816	12.4876	4.98499	8.42189	14.5551	18.4174	10.0761	6.968	8.99616	15.3857	12.4213	10.2546	10.2815	12.6393	7.60323	13.8103
ENSSSCG00000010280	224.091	176.314	144.641	405.392	95.5509	248.711	119.346	324.285	121.697	349.927	94.3281	271.137	121.039	300.363	213.281	126.14	302.476	574.229	92.5477	269.417	155.985	138.678	59.1904	295.114	257.932	409.066	180.828	392.569	110.677	482.533
ENSSSCG00000013284	3.72505	4.25841	3.4339	3.86484	5.43225	6.37458	2.43068	3.07677	3.00689	3.059	1.60042	3.17788	3.16456	2.1549	4.39557	2.36914	3.15551	2.64015	4.46278	3.40019	4.43651	3.48235	2.1868	2.78754	2.92597	3.23287	3.68071	3.08598	2.84287	4.2419
ENSSSCG00000016019	0.498709	0.240639	0.281931	0.288673	0.314136	0.209348	0.153848	0.302594	0.196218	0.23434	0.0623681	0.325023	0.234832	0.177449	0.379269	0.339054	0.377258	0.12487	0.217477	0.106423	0.131145	0.115454	0.306615	0.285656	0.0963777	0.146637	0.240756	0.192959	0.394252	0.213191
ENSSSCG00000005829	53.6312	27.4874	27.6094	60.021	10.7284	36.735	18.0461	53.3389	20.6815	37.1354	19.0459	42.5881	20.4321	53.5121	40.6979	54.7733	63.6747	125.806	20.2707	66.433	89.8067	76.9421	29.6318	49.869	94.3064	61.7241	43.1056	55.3036	43.5415	86.8543
ENSSSCG00000024991	4.02159	2.77753	1.90274	2.81523	4.9165	3.35904	1.35242	2.20236	1.09057	2.46262	0.804698	2.64858	1.96444	0.810136	3.93988	2.41164	2.4819	2.51996	3.5974	2.34486	2.7594	2.35424	2.55623	2.48489	1.93434	2.14666	1.52927	2.4657	2.48136	3.67499
ENSSSCG00000029827	0	0.134703	0	0.189694	0.134551	0	0	0	0.218515	0	0	0	0	0	0.140789	0	0.120037	0	0.0913033	0	0.146048	0.584426	0	0	0	0	0	0	0.107086	0
ENSSSCG00000015117	3.8443	6.10592	7.57927	5.76868	6.25172	9.58167	5.27317	4.02364	5.61532	5.10045	3.33531	5.14275	6.10943	4.51396	6.13955	2.77695	4.82951	3.97057	7.99793	5.62975	3.67726	2.66993	2.21582	3.74012	4.0861	6.78212	6.85511	7.14662	5.25355	5.77346
ENSSSCG00000003637	12.4141	13.4031	13.4712	15.3831	12.8575	19.1062	9.3291	13.9479	9.23243	15.6575	6.46398	11.3518	8.65131	10.1049	12.2417	8.60905	16.5499	16.9705	13.5672	14.306	13.0132	9.6766	6.51322	12.63	13.112	17.8148	10.9145	16.1451	6.5279	18.2739
ENSSSCG00000000522	111.441	87.8819	78.225	63.0186	121.994	88.0135	51.3281	44.4894	64.1639	50.7433	43.9741	61.7492	69.133	30.8629	96.8814	96.2817	80.3789	41.8275	96.4936	53.5724	137.84	109.296	83.6973	59.5329	70.1356	64.1678	72.299	55.9626	107.003	64.723
ENSSSCG00000016864	0.628983	0.655172	0.121913	0.542729	0.574702	0.452629	0.190076	0.785084	0.169697	0.178823	0.134846	0.221915	0	0.153465	0.382674	0.183267	0.326267	0.134991	0.470206	0.460195	0.340258	0.363087	0.0883909	0.435964	0.185225	0.396305	0.312322	0.573645	0.374229	0.873359
ENSSSCG00000002316	9.08476	8.65336	3.5217	4.27579	12.6912	6.28995	1.87185	1.60355	3.78795	2.58284	4.07237	4.95357	4.57148	1.91432	5.52718	7.45981	4.40646	3.13141	8.16346	5.25706	9.00998	6.13818	6.84765	5.10428	5.28981	3.9548	6.01474	3.49223	4.85922	3.24917
ENSSSCG00000021005	20.5772	16.0488	11.072	11.943	23.7634	24.2888	8.3654	13.2092	8.7818	11.7385	6.68908	16.0433	10.1177	6.95444	15.1291	10.8682	11.3779	9.44022	15.5888	13.448	15.0173	14.1008	15.8656	15.0949	10.3367	11.0267	10.7945	11.359	16.2375	15.3007
ENSSSCG00000030597	0.0429303	0.0925228	0.0314898	0.0430705	0.0419202	0.0661099	0.0414938	0.0757395	0.0238548	0.0447257	0.0235069	0.00339184	0.0527684	0.0386376	0.0155431	0.0625676	0.0383609	0.015128	0.0562422	0.0485028	0.231394	0.115639	0.0984401	0.0685556	0.182216	0.0428533	0.0865275	0.0389646	0.101023	0.0732989
ENSSSCG00000014441	4.5582	13.928	9.09543	18.1916	8.01113	8.31888	15.2518	24.364	21.1448	28.1563	6.85816	15.0419	8.99964	16.9101	14.1919	4.56817	14.3636	19.8282	9.17487	23.1043	6.65702	4.45648	2.08321	4.92329	12.9346	32.8466	13.4292	33.9186	2.98711	38.3605
ENSSSCG00000020800	0	0.141648	0	0	0	0	0	0	0	0	0.495613	0	0	0	0	0	0	0	0	0	0	0	0	0	0.340388	0	0	0	0.152827	0
ENSSSCG00000007753	0.0691329	0.415124	0.750381	0.584594	0.241182	0.696492	0.438725	0.268458	0.65281	0.458613	1.24498	1.70738	1.11611	0.826514	0.588847	0.376007	0.286885	0.13848	0.321573	0.637321	0.087263	0	0	0.111808	0.213764	0.609821	0.720888	0.320985	0	1.04525
ENSSSCG00000014172	6.013	4.56082	2.64733	4.23521	8.43092	9.98306	1.40061	4.48247	2.54825	4.03018	1.3293	6.33356	2.45466	1.83389	3.92249	2.41726	2.22844	2.3451	2.93447	2.05742	1.02965	1.43924	0.889563	2.50525	1.17011	2.2505	1.74006	4.82032	1.71964	6.72971
ENSSSCG00000029524	4.53703	5.01857	4.69779	6.20196	6.80336	7.117	3.78849	1.39092	3.15681	2.37613	3.22521	3.34189	2.69861	1.22351	9.00742	1.46111	2.84892	1.43496	5.27602	5.01422	6.17899	2.05044	2.93626	1.64133	3.6918	2.52765	4.56503	2.91036	3.31507	3.86829
ENSSSCG00000003120	32.1973	61.8683	109.335	112.002	55.2295	73.5472	90.2786	142.394	87.0956	110.629	79.43	95.9804	71.7882	157.294	95.712	84.6279	89.0028	105.928	112.218	123.863	73.2928	29.7922	20.9121	56.4488	106.293	145.931	92.2513	121.116	25.2358	129.008
ENSSSCG00000003113	6.55464	3.14312	2.31995	15.9837	1.23094	13.6037	1.89466	12.6475	1.07642	8.91247	1.46633	8.84813	1.38027	14.1847	4.16123	4.09644	6.12428	20.0205	0.710148	12.302	5.60138	7.07393	3.16385	25.3826	7.97268	12.9284	3.01887	14.7913	3.27813	13.586
ENSSSCG00000006757	0.184613	0.148303	0.0476302	0.190665	0.125021	0.138167	0.0810917	0.0958413	0.170106	0.1309	0.0182918	0.161767	0.120919	0.0823825	0.106193	0.0891203	0.1204	0.0571107	0.129831	0.206173	0.182785	0.102551	0.121423	0.201974	0.151588	0.115184	0.127815	0.0788227	0.0984716	0.221736
ENSSSCG00000029586	2.05992	2.35605	1.63032	1.86631	4.99054	2.88237	1.4525	0.333297	0.648382	0.683253	0.515223	3.10897	0.277135	0.293181	3.13314	0.700232	0.890436	1.03155	0.998098	1.055	0.866711	1.04047	0.844316	1.24931	1.2385	0.605685	1.59111	0	0.635495	0.556159
ENSSSCG00000029960	0.444136	0.232826	2.15929	2.31003	0.186507	0.196797	0.469756	1.38933	0.139797	0.441946	0.703548	1.01564	0.478022	1.17997	1.36608	0.268402	2.18864	1.74222	1.46335	1.14997	0.545039	0.348964	0.800984	2.96298	1.44959	1.63239	0.743289	0.458251	0.57091	0.559593
ENSSSCG00000014242	0.102277	0.100269	0.218063	0.105902	0.22938	0.0797344	0.0309078	0.0992916	0.0689849	0.0775413	0.021927	0.0601419	0.129738	0.0499091	0.124451	0.0496677	0.0833698	0.0292673	0.169909	0.0523819	0.267421	0.0959411	0.172476	0.0649834	0.0828271	0.128884	0.177751	0.0847992	0.189319	0.0867868
ENSSSCG00000017958	50.9842	50.2795	36.6066	35.0656	65.7805	84.5147	25.585	42.9926	24.5989	42.9561	19.547	42.2784	32.1434	27.3307	38.9433	34.4093	37.836	37.645	57.5574	57.7509	58.2481	46.2412	41.5506	47.6982	42.3843	40.0491	53.2504	41.4692	47.1866	48.4296
ENSSSCG00000030311	0.0917422	0.164551	0.0113158	0.0604505	0.135782	0.0770229	0.0529279	0.0971606	0.0630041	0.0995888	0	0.0961235	0.0538592	0.071222	0.0608903	0.056702	0.0432624	0.100237	0.0581919	0.0341718	0.0842194	0.0421266	0.0410216	0.128141	0.0687693	0.102997	0.0289894	0.10649	0.15438	0.0630498
ENSSSCG00000012982	6.51086	30.3334	28.8417	56.9083	23.5099	48.8203	30.022	54.5267	28.6994	65.6531	23.2993	53.353	28.8524	59.6372	30.4977	24.1848	27.319	62.3371	24.3002	43.0197	22.482	9.24498	3.65729	17.3959	32.1378	68.9706	32.2774	75.6902	8.47499	78.3529
ENSSSCG00000012890	41.9758	32.6646	18.0659	60.4499	22.0147	65.2676	19.5744	62.5837	16.5601	55.548	13.1186	44.2255	17.4771	79.0406	23.9574	22.0059	25.3114	100.507	26.452	84.7449	31.6674	40.6544	25.5179	92.2449	52.9015	76.059	32.0307	64.8861	18.573	82.3785
ENSSSCG00000011293	0.0214275	0	0.0290723	0.103539	0.0747537	0.0359793	0.0906544	0.041604	0	0.199004	0.0643131	0.0705598	0.0691872	0.0731931	0.0260731	0.116542	0.0666895	0.0643821	0.0249176	0	0.108188	0.0649386	0	0.0173273	0	0.15121	0.124132	0.0248721	0.0793261	0.0694229
ENSSSCG00000006261	24.5355	19.8865	12.7535	12.5299	33.2192	24.6809	9.42042	12.3953	10.513	12.0039	8.03668	15.5231	11.922	6.18582	18.7086	14.2568	13.6409	9.30151	18.3876	13.5404	19.4074	14.2793	13.683	12.1482	13.8716	12.481	13.1932	11.2872	16.356	15.8132
ENSSSCG00000008204	0	0.441759	0.465807	0.207367	0.199622	0.576473	0.726248	0	0.324191	0	0	0.565267	0.55427	0	0.208876	0.233411	0	0	0.19962	0	1.30007	0.520235	0	0.277624	0	0	0	0	0.476621	0.185386
ENSSSCG00000015667	0.608995	0.457107	0.475104	0.58854	0.566556	0.728583	0.225444	0.413851	0.316285	0.484793	0.319874	0.777088	0.467015	0.260029	0.407565	0.0207017	0.300104	0.381211	0.371798	0.34309	0.249829	0.230704	0.089861	0.443215	0.266766	0.456616	0.352797	0.282757	0.32409	0.855
ENSSSCG00000015729	9.68927	11.2396	7.5441	7.515	15.3649	16.3156	5.58993	6.30657	5.19853	6.79286	3.6352	10.7865	5.86605	4.70128	9.51233	5.61425	8.28153	5.84461	11.3955	11.109	8.89476	11.7347	8.50246	9.88302	7.94391	7.6728	8.73856	7.28489	11.9737	9.33442
ENSSSCG00000025228	1.84565	1.58324	0.935278	0.617834	3.20651	2.3243	0.776144	0.323814	0.608936	0.383536	0.600677	0.604103	0.6462	0.398776	1.43406	0.619837	0.795893	0.434288	1.13778	0.569433	0.884154	0.595288	0.951541	0.503487	0.57298	0.529607	0.760037	0.606568	1.1628	0.61238
ENSSSCG00000001464	26.9396	37.3902	28.8868	24.5597	32.4967	36.1526	19.0574	17.0141	15.18	16.9228	11.1004	13.4553	11.2951	8.32549	30.9077	31.3561	23.9994	30.2758	59.587	63.4724	93.3624	103.332	75.9386	36.603	47.4256	40.3185	44.8931	22.9198	55.0549	24.5374
ENSSSCG00000005924	1.31572	1.56033	2.69366	2.93634	1.84809	2.31349	3.29204	4.06712	3.52447	4.44351	2.03247	2.94894	2.54558	3.85239	2.35586	1.57949	1.82116	1.85529	2.35432	2.54879	1.1871	0.704065	0.538779	0.989137	2.38345	3.97641	2.78941	3.85953	0.665002	3.64113
ENSSSCG00000010042	0.0464792	0.0598061	0.0315308	0.0280737	0.1081	0.0585329	0	0.180489	0.087779	0.0924998	0.139504	0.0765268	0.037519	0	0.113112	0	0.0241097	0	0.0810745	0.0238045	0.117337	0.0469535	0.022861	0.0375852	0	0	0.134629	0.0809262	0.0215086	0.12549
ENSSSCG00000026658	1.84117	2.03288	1.68186	1.32128	2.26828	2.80075	1.00261	0.672495	0.860687	0.894883	0.601856	0.690329	0.941773	0.622688	1.04254	1.06584	1.11581	0.675532	2.09866	1.1577	1.47265	1.28908	0.824892	1.06136	0.995811	0.675368	1.7108	1.12147	0.809838	0.590614
ENSSSCG00000017940	24.0579	46.3584	31.0488	49.0869	47.8333	61.6038	32.3967	53.1481	34.5194	58.5051	32.9338	45.2624	31.6878	61.7837	43.5535	23.8958	28.672	59.2093	54.554	81.0805	32.1446	18.8499	8.25422	25.5753	42.4862	64.0267	42.4568	60.3458	12.029	65.1125
ENSSSCG00000026645	35.5985	29.3216	21.7585	23.5525	35.5197	40.4047	15.3277	16.1244	17.5091	18.9517	16.6661	19.667	19.8401	16.4277	27.5094	29.9229	23.4424	21.2291	33.7228	30.0814	41.4074	32.8417	29.7407	23.604	31.3865	24.7942	27.5124	20.7626	32.0102	22.159
ENSSSCG00000025130	0.0682741	0.409968	0.0926325	0.0824761	0.476372	0.2866	0.144425	0	0	0.181166	0.204919	0.224823	0.440899	0.466427	0.166152	0.371337	0.354152	0	0.317578	0.279735	0.172358	0.275883	0.604456	0.276048	0.351847	0.240898	0.237311	0.0792494	0.0631887	0.0737335
ENSSSCG00000024154	2.40242	3.58417	3.52992	3.01874	3.92362	4.38086	2.91458	3.04129	1.91636	3.48129	1.24575	2.96259	3.16252	2.67757	3.13639	2.09699	2.83822	2.39341	4.14744	3.91479	2.29433	1.77856	0.784574	1.52134	2.66774	3.45471	3.68192	3.7866	1.13164	4.12077
ENSSSCG00000027600	0.408527	0.247643	0.02262	0.0372083	0.0670487	0.17048	0.137409	0.365442	0.164493	0.106301	0.0873168	0.0411924	0.0468374	0	0.0406076	0.213283	0	0.224746	0.453049	0.0929055	0.0963077	0.0103609	0.0184163	0.0747218	0.0179313	0	0	0.0422652	0.00873604	0.0308847
ENSSSCG00000025893	4.03939	4.03999	3.83419	4.68561	5.48485	7.25344	3.33796	4.12684	3.10874	4.25991	2.47719	3.99891	3.639	3.77444	4.22657	3.04511	3.53312	4.35779	4.89127	4.97843	4.62468	2.75035	2.52505	3.80997	3.6546	4.25931	4.64182	4.95507	2.69516	4.81853
ENSSSCG00000025146	0	0.0211422	0	0.0595465	0	0.0206921	0.104273	0.0478538	0.0930929	0.0326999	0	0.0405798	0.0795807	0	0	0	0	0.0740537	0	0.0504912	0.06222	0.0497959	0	0.0398605	0.0508057	0.130444	0	0.0858253	0.0456214	0.0266173
ENSSSCG00000003041	62.476	114.181	282.173	219.028	170.127	150.813	231.512	117.967	203.293	107.073	169.401	113.329	236.769	133.67	307.829	242.133	244.249	171.464	321.426	238.578	546.977	203.716	60.8683	55.531	205.416	179.399	402.823	168.701	159.003	134.641
ENSSSCG00000025388	0.000309852	0.00244532	0.0240444	0.375143	0	0.000539774	0.00318437	0.137635	0	0.000746296	0	0.000973709	0.0279996	0.242139	0.346618	0.00634313	0.459893	0.00313758	0.000450626	0.000366992	0.0318879	0.00362016	0	0.00578738	0.000434636	0.00603088	0.138365	0.000511774	0.000334416	0
ENSSSCG00000011887	0.564906	0.18172	0.47903	0.341207	0.739039	0.652122	0.896239	1.09683	0.800146	0.28106	0.21194	0.581314	0.342003	0.120602	0.773301	0.0960147	0.586057	0.353612	0.492688	0.433978	0.445658	0.499337	0.625165	0.285505	0.509462	0.747455	0.490883	0.245893	0.261414	0.610077
ENSSSCG00000007920	1.42346	1.52634	1.0193	1.43296	1.88523	2.52294	1.08736	0.998039	1.64285	1.15413	1.0681	1.49736	2.17042	0.877916	1.4915	1.5054	0.820419	1.02964	2.06914	1.98458	1.79676	1.55782	1.63364	1.27897	0.652064	1.04636	1.8325	1.74408	1.28084	1.66539
ENSSSCG00000010772	22.8339	11.3806	8.47621	13.4089	4.98628	10.7319	7.21727	18.8886	7.48834	16.7456	4.87799	12.9809	6.3456	17.2058	11.6691	12.3032	17.2793	21.507	6.32662	17.9225	15.0439	9.18716	3.9912	16.4512	12.9613	16.2273	7.22492	20.3232	8.56632	20.7759
ENSSSCG00000028757	0.912407	0.78268	0.32422	0.3674	1.41471	1.1855	0.275726	0.674872	0.533353	0.345869	0.195608	0.608055	0.526082	0.111308	0.660845	0.177232	0.292986	0.130545	0.404198	0.311529	0.191948	0.15362	0.256441	0.456742	0.380642	0.383255	0.327208	0.479107	0.643388	0.539605
ENSSSCG00000009374	0.081626	0.0933605	0.073832	0	0.0632815	0	0	0	0	0.0721986	0.0816647	0	0.0878538	0.0929405	0.0662152	0	0	0.0545015	0.0316404	0.0278701	0.0343442	0.0274863	0.107062	0	0	0	0	0	0.0251821	0
ENSSSCG00000011767	3.39068	2.25181	1.55819	1.71767	4.73795	4.17818	0.723039	1.93785	0.77462	1.37861	0.5745	1.62077	1.45681	0.630473	2.22926	1.00388	1.85811	1.13654	1.98737	1.03633	1.03546	1.16018	0.941455	1.31565	1.05688	1.3025	1.07717	1.6346	1.35395	1.99332
ENSSSCG00000028108	14.0775	12.8627	6.27865	40.7937	3.57146	14.4323	6.37912	27.9535	3.56932	26.9559	6.1731	26.0611	4.55443	24.7077	11.5155	9.67468	15.7291	45.1788	2.32708	17.5086	5.54303	7.35623	5.48183	27.622	23.8769	39.7662	14.8613	35.3102	4.5659	44.0186
ENSSSCG00000012378	10.6606	11.2787	8.58199	10.9035	12.1079	21.6595	7.44188	11.0393	6.91242	12.7768	5.01286	12.2282	10.7282	11.5314	9.38298	8.89059	9.17961	11.3533	12.9755	16.7072	10.5857	8.50782	3.21599	13.2471	6.11653	10.7829	12.928	13.7768	10.1297	14.7367
ENSSSCG00000024756	4.17584	5.29416	6.74882	5.15575	7.14125	10.1567	6.10548	4.23278	5.7408	5.6218	4.42357	5.86433	5.3041	6.66003	6.23939	4.67601	5.82935	5.10487	6.677	8.52326	4.22452	4.37355	4.25883	5.48726	5.22176	6.71699	8.39572	7.34196	5.34253	5.67036
ENSSSCG00000009783	6.69511	6.42498	4.84344	4.42631	7.03374	7.55489	3.87549	3.24329	4.24864	4.52182	3.5176	4.19197	5.45881	4.30239	6.40911	6.04459	5.25476	4.4928	7.95792	6.69228	9.70918	7.02199	4.79707	4.89109	6.19247	5.87011	8.33457	5.59788	5.012	5.44104
ENSSSCG00000004730	12.4883	8.04209	3.77769	6.42896	10.342	11.8951	3.23073	6.88874	3.59433	7.99612	3.10299	8.0854	4.34339	3.95279	6.93318	4.32904	6.00871	6.09497	4.82258	5.51146	7.51837	5.91029	3.9293	6.63107	4.55288	6.23857	4.04266	5.89107	5.056	12.0786
ENSSSCG00000002748	6.9002	6.88245	5.76075	5.83858	8.10581	10.726	4.29455	6.6935	3.69745	6.69673	2.92217	5.56168	4.24554	4.43574	5.25459	3.95986	4.76263	6.71233	6.3788	7.35641	6.10939	3.58802	2.7824	5.04827	5.55827	6.742	5.51734	7.92771	2.73612	7.93052
ENSSSCG00000001096	0.575171	0.438571	0.520251	0.463209	0.148636	0.643852	0	0.124084	0.241388	0.254371	0	0.315668	0.103176	0.218299	0.23329	0.521383	0.198902	0.448047	0.297268	0.720075	0.968012	0.25824	0.1886	0.878539	0.526953	0.789224	0.0740449	0.148362	0.177443	0.276073
ENSSSCG00000003850	39.6517	38.3208	34.5239	35.9076	52.4799	39.8042	24.379	17.6131	26.7215	26.4176	32.193	23.2961	36.6592	26.9913	43.3193	57.0186	30.3048	22.1707	51.2188	41.3169	79.7206	66.5685	52.6437	36.4009	59.7446	34.4232	54.2702	29.0062	43.0347	27.6035
ENSSSCG00000014300	12.7556	10.7907	6.77904	7.73999	15.1752	13.6208	3.35732	4.79351	6.32774	6.86303	3.35214	7.83938	7.21238	4.31696	10.0136	10.7102	7.43988	5.47515	11.142	8.61012	14.0975	11.9357	9.59879	10.0771	7.69438	7.46659	9.46668	8.05126	15.6138	7.99874
ENSSSCG00000011875	0	0.0186352	0	0.0524857	0.0252626	0.145908	0	0.168718	0	0	0	0.0715359	0	0.0371028	0.0264338	0	0	0.108788	0.101049	0.0445041	0	0.0219457	0	0.052701	0.067172	0.114976	0	0.0252162	0	0.0234611
ENSSSCG00000000438	54.5774	60.4121	43.7789	70.721	52.2075	79.3965	33.4347	38.7235	31.7508	47.5027	26.324	42.2397	33.8666	44.4628	47.9181	55.8819	64.7483	75.0388	53.2985	68.0761	79.4078	62.8333	44.3921	70.8888	75.1813	74.2771	52.1587	57.278	45.3034	58.8867
ENSSSCG00000014359	0.061346	0.0652947	0.0797695	0.0295524	0.0284485	0.0283883	0.115527	0	0.0367511	0.0121113	0.0734256	0.0312248	0.0625598	0.0227485	0.116212	0.0665277	0	0	0.0284482	0	0.0308792	0	0	0.112353	0	0	0.0566881	0.0567924	0.0226415	0.108013
ENSSSCG00000021708	0.52087	0.149014	0.000187332	3.73e-05	0.202367	0.0010542	0	0.337033	0.328177	0.000205407	0.000205415	2.24e-05	0.000300906	0.296699	0.211153	0.000152256	0.179949	0.173773	0.000412557	0.000409623	0.438295	0.350899	0.170681	7.13e-05	0.357797	0.000160915	0.00032033	8.26e-06	6.47e-05	7.03e-05
ENSSSCG00000024382	2.25154	1.90698	0.995341	0.940285	3.41551	3.664	0.684885	0.769712	1.57551	1.08329	0.804138	1.23488	0.550007	0.642159	1.66749	0.893365	1.16217	0.976721	1.66815	1.40286	1.45205	1.25841	1.03827	1.30331	0.790193	1.41087	0.784638	1.16637	2.06772	0.990075
ENSSSCG00000014009	2.55389	2.33813	1.18091	0.871584	4.9476	2.23067	0.811574	0.933917	0.940845	0.86609	0.979644	1.2445	0.952197	0.420535	1.81159	1.09784	1.01584	0.688207	2.01098	1.30212	1.45281	1.37096	2.1912	0.88905	1.18629	0.9294	1.22738	0.870718	1.7701	1.24919
ENSSSCG00000027442	22.3378	29.2798	24.5733	33.0413	29.3862	41.4394	17.8961	26.7662	20.6205	26.9362	15.4605	23.22	20.7747	24.0811	25.5368	22.4103	28.1593	37.6727	27.6888	29.3109	27.5196	18.4097	14.9256	31.2772	30.028	35.6856	25.3392	32.0068	18.1414	35.3036
ENSSSCG00000020769	110.165	101.533	47.6892	74.595	156.301	195.214	42.4875	105.475	43.7983	117.097	37.2919	101.247	46.6411	70.5621	71.8411	77.5168	55.485	124.533	107.875	124.11	111.875	154.346	78.2046	135.958	75.7291	83.7236	66.4307	88.4842	73.5134	127.423
ENSSSCG00000015816	0.359749	0.411466	0.0976195	0.463554	0.502018	0.402706	0.0507335	0.279397	0.181176	0.381839	0	0.276415	0.503355	0.0819229	0.379377	0.163053	0.373219	0.312265	0.446234	0.368494	0.0908186	0.193824	0.117963	0.0775758	0.271912	0.507735	0.305662	0.361902	0.133181	0.440318
ENSSSCG00000024938	12.7205	6.34298	3.22882	17.7964	3.88757	17.9341	4.13516	23.4331	3.26377	16.5763	2.29587	20.4775	2.88151	5.66122	5.37776	3.46698	7.96508	11.747	1.61431	3.56938	4.14821	2.86198	1.33772	8.13286	3.82522	11.4956	4.98932	14.3049	3.33	18.9696
ENSSSCG00000021845	0.697237	5.51376	4.65606	6.21176	6.10642	3.311	7.02889	10.6397	9.03228	11.3031	6.4089	10.7982	5.50513	6.60536	5.81949	1.52577	2.0457	2.83691	5.57427	5.40103	2.68152	0.75938	0.589426	1.01311	3.22263	8.01465	6.05874	11.5328	0.756215	12.2243
ENSSSCG00000001032	5029.49	2590.36	4991.75	2726.41	2614.13	2145.56	3970.87	3158.89	3788.16	2872.52	3232.88	3246.69	4255.07	2190.54	4441.09	5257.91	5538.96	2475.84	3488.8	2147.38	2556.19	2975.8	2996.17	2146.73	2165.17	1485.42	3378.48	2214.14	6004.61	2035.26
ENSSSCG00000027764	1.24636	0.623671	1.05689	1.06648	0.905863	1.04639	0.768983	1.3108	0.686535	0.895709	0.623475	1.11155	0.419204	1.33043	0.821477	1.12981	1.61628	0.78018	1.44937	0.744717	0.917711	0.839386	0.766284	1.51179	0.428203	0.732943	1.08304	1.2056	0.720953	1.45819
ENSSSCG00000005308	0.173109	0.103947	0.219211	0.550677	0.161045	0.37787	0.195301	0.526572	0.119873	0.489969	0.0692762	0.171011	0.316738	0.413918	0.54064	0.376609	0.413058	1.35812	0.107362	0.342812	0.45158	0.472163	0.102173	0.424617	0.297369	0.386838	0.254052	1.09175	0.101469	0.947219
ENSSSCG00000027795	2.28174	2.93598	6.41274	3.80642	4.80142	6.796	3.67751	1.89868	3.79621	2.16237	2.93505	2.32565	5.96415	3.06195	4.09853	4.72769	3.15623	1.19705	3.28515	1.89202	5.82883	5.59792	3.84783	4.04169	5.9914	3.35454	5.35028	1.32427	5.68171	1.81881
ENSSSCG00000013553	65.9814	54.2563	48.9474	103.303	53.9033	115.287	40.5153	88.9698	40.1505	87.0182	30.1504	86.3901	41.3014	70.8323	61.3312	43.6754	68.9455	144.216	46.3943	79.9356	69.9361	67.7121	40.1821	128.486	61.1553	98.4426	56.1937	102.733	50.8261	137.7
ENSSSCG00000015785	5.6022	3.85957	2.04838	1.82578	5.50395	3.88727	2.06933	2.76187	1.78496	2.61469	0.854207	2.56385	2.25957	1.69557	2.13911	1.92491	2.22682	1.381	3.90309	2.38376	2.1144	2.71861	1.89441	2.74847	1.60699	1.49194	1.63634	2.64017	2.98524	2.81219
ENSSSCG00000028893	0	0	0	0	0	0	0	0	0	0.343142	0.388132	0.425831	0	0	0	0	0	0	0	0	0	0	0.381628	0	0.533139	0	0	0	0	0
ENSSSCG00000002290	0.292227	0.255367	0.406017	0.19697	0.122052	0.103561	0.159823	0.0871063	0.0804506	0.177717	0.168184	0.258358	0.338947	0.248903	0.196429	0.151712	0.211515	0.130823	0.130116	0.0710008	0.139406	0.267609	0.111347	0.132106	0.304543	0.154927	0.17928	0.110455	0.200147	0.154971
ENSSSCG00000021986	0.110595	0.0675695	0.123491	0.274635	0.327636	0.295987	0.0690067	0.162089	0.080931	0.068977	0.0999065	0.126703	0.0955293	0.163984	0.133357	0.203785	0.192369	0.143623	0.232632	0.250719	0.0785801	0.0739071	0.0603373	0.199985	0.0888719	0.153883	0.0774089	0.0254999	0.00771655	0.0717254
ENSSSCG00000010741	2.83904	2.52049	2.26767	2.12045	3.34587	2.92176	1.29153	1.34844	1.06658	1.24545	1.05369	2.36234	1.66336	0.977593	2.47948	1.43206	1.5281	1.21534	2.1921	1.63383	2.22529	1.35691	1.80931	2.02424	1.62827	1.75033	1.9807	1.98434	2.49337	1.81326
ENSSSCG00000022297	33.063	22.8472	7.47651	23.2987	25.6325	39.3243	6.79978	37.4474	13.0087	37.1648	4.13483	28.7309	13.3446	11.7644	18.4393	14.9856	21.4381	40.013	10.1461	21.6371	29.5615	24.1225	12.6484	39.3617	25.085	28.3548	15.4294	29.3165	19.1252	46.1214
ENSSSCG00000014999	0.421434	0.387336	0.122526	0.17273	0.735122	0.442272	0.238792	0.16073	0.312677	0.189708	0.338812	0.247814	0.291592	0.154237	0.439544	0.306983	0.242029	0.165819	0.271292	0.131045	0.598449	0.585385	0.37015	0.322534	0.286993	0.35847	0.279018	0.11356	0.341288	0.325095
ENSSSCG00000021341	0.0458646	0.609379	0.360519	0.750324	0.821204	0.591297	0.65225	0.494784	1.14	0.999395	0.258378	1.43494	0.867999	0.12011	0.77382	0.0623634	0.107056	0.358985	0.0800814	0.466939	0.178245	0.0463327	0	0.253429	0.185959	0.683613	0.319047	1.29474	0	1.55211
ENSSSCG00000023345	6.58877	2.82599	0	0	0	1.38291	0	0	6.22167	0	0	5.42412	2.6593	0	2.00431	0	1.70887	0	0	0	2.07917	1.664	0	0	0	0	1.90847	0	4.57351	0
ENSSSCG00000030049	71.0452	79.0371	56.3614	56.7661	89.6603	71.5234	47.2399	54.4199	47.5719	58.0523	44.4195	53.1275	51.376	35.9105	70.7082	52.3669	46.0118	46.9692	81.3075	74.42	64.2596	41.611	47.1845	40.5244	56.6162	55.307	60.1132	61.476	47.4059	64.7492
ENSSSCG00000012324	0.740903	0.675914	0.478684	1.17205	0.629097	1.3033	0.472664	1.86098	0.588591	1.91925	0.423548	1.59751	0.389216	1.31566	0.579557	0.45574	0.512429	2.83863	0.540197	1.69858	0.719959	0.95043	0.358632	1.45978	1.00607	1.51425	0.660874	1.91795	0.255781	2.47038
ENSSSCG00000028486	1.19642	0.898022	0.710181	0.632315	0.347826	1.13002	0.316359	0.871118	0.28244	0.694469	0.673304	1.23117	0.60361	0.383135	0.636915	0	0.155152	0.449351	0.260867	0.459564	0.566318	0.528775	0.220674	0.725609	0	1.05536	0.259912	1.21515	0.415239	2.82645
ENSSSCG00000027221	8.55639	3.98048	6.35742	8.57619	3.80292	5.46902	3.1705	7.59883	3.86647	5.98462	2.92188	6.35956	2.28373	3.18508	6.73015	6.605	7.70717	10.7438	4.41319	5.55023	3.48932	4.75147	6.23307	9.52194	6.24525	5.05718	3.4639	4.59279	6.02067	8.27887
ENSSSCG00000027205	5.50818	9.90093	6.99166	8.18039	10.9118	16.0984	6.51372	8.50008	7.08039	8.51051	3.71175	6.82402	6.57026	6.33768	7.75355	6.54595	7.21096	6.95225	10.7722	12.8998	9.84841	7.69148	4.35012	8.29494	9.11343	9.53837	9.54055	9.67929	6.2681	12.0405
ENSSSCG00000000492	625.534	311.57	74.3733	285.846	507.539	782.939	153.271	657.558	142.889	496.011	57.4256	397.741	119.336	227.678	209.414	163.749	222.279	403.127	306.17	727.035	224.5	625.6	256.701	922.815	504.287	981.449	234.364	548.459	346.582	1111.02
ENSSSCG00000024362	0.454153	0	0.616183	0	0	0	0	0	0.857698	0	0	0	0	0.775657	0	0	0	0	0	0	0	0	0	0	0	0.801217	0	0	0	0
ENSSSCG00000006767	0.349862	0.374375	0.357236	0.422639	0.603986	0.42394	0.320451	0.18208	0.224787	0.234484	0.151558	0.344436	0.489134	0.160164	0.544211	0.372727	0.333027	0.198682	0.289407	0.203198	0.482588	0.378938	0.432864	0.317914	0.278814	0.248164	0.371926	0.309811	0.517417	0.385629
ENSSSCG00000010942	0	0.271075	0.428746	0.763475	0.734957	1.32652	2.0054	1.84067	2.98398	0.419261	0	0	1.02034	1.61913	0.384515	0.42968	0.327836	0.316493	0.73495	0	0	0.319229	0	0.511071	0.325702	1.67249	0.366129	0	0.292467	0.682546
ENSSSCG00000001655	58.5462	57.4101	40.7294	42.1261	68.2708	96.927	27.5092	46.6852	28.2653	42.831	21.9285	31.2999	37.0873	49.74	47.049	57.074	38.5058	56.4674	73.5125	93.1188	93.4787	66.3075	41.8384	69.6563	58.679	46.5355	50.0026	39.0066	47.597	44.032
ENSSSCG00000027464	0.382358	0.433868	0.29389	0.332616	0.364105	0.807578	0.509383	0.255497	0.181874	0.159639	0.14451	0.317199	0.460813	0.531612	0.234419	0.327466	0.531204	0.67638	0.669478	0.221988	0.57745	0.85157	0.40281	0.643513	0.587281	0.344738	0.281804	0.709595	0.28974	0.547687
ENSSSCG00000012520	0.223876	0.134432	0.0607499	0.135223	0.130172	0.0751828	0	0.0869362	0.169122	0.0891088	0	0.147443	0.108431	0	0.163448	0	0.0464518	0.0224223	0.0260341	0.0458637	0.0282588	0	0.0660687	0	0.0230747	0.0394963	0.0778163	0	0.0207201	0.0241778
ENSSSCG00000021298	1.02945	1.31517	0.741488	0.956887	1.39697	1.19636	0.458709	0.242228	0.48096	0.346707	0.476335	0.396729	0.692123	0.478075	0.836265	0.899952	0.633978	0.608403	1.65929	0.825917	1.32124	0.728594	0.930164	0.74082	1.22177	0.39747	0.793274	0.515931	0.813459	0.528042
ENSSSCG00000010971	0.0723704	0.206937	0.0327298	0.233133	0.168318	0.202531	0.204121	0.140515	0.182235	0.16003	0.217214	0.397188	0.19473	0.0824017	0.32289	0.131206	0.0750802	0.144965	0.252475	0.27181	0.548246	0.194958	0.0711914	0.175567	0.326607	0.0425582	0.25155	0.224012	0.111634	0.182368
ENSSSCG00000025041	1.34497	2.00836	2.43309	2.64773	1.96955	3.05296	2.00211	2.03109	1.9756	1.65226	1.04658	2.46051	2.81475	2.21202	2.54576	2.16746	2.32554	1.99563	3.88113	2.24508	3.64688	2.01288	2.20509	2.33633	2.61846	2.54856	2.02003	2.94889	1.61362	1.93669
ENSSSCG00000012541	4.80691	4.1841	6.33007	4.39781	5.95983	3.59057	3.73838	2.81367	5.00634	4.03289	2.86429	4.83015	5.7633	3.01832	5.93508	4.90207	4.36353	1.73458	3.53476	2.93254	5.21986	2.42798	2.22522	2.22936	4.37156	3.74133	5.89699	5.16937	4.08903	4.7714
ENSSSCG00000010818	0.542807	0.349223	0.184116	0.16393	1.10464	0.569647	0.28706	0.52696	0.256282	0.180043	0	0	0	0	0.495367	0	0.422348	0.135912	0.315609	0.417002	0.17129	0	0.533964	0.109735	0.139866	0.239405	0.628907	0.472548	0.62797	0.293106
ENSSSCG00000014129	4.82134	4.09014	1.87932	2.09158	5.69963	3.93598	1.35234	2.01705	2.4147	1.87308	1.51904	4.12261	2.06421	1.04637	2.94952	1.73853	2.34894	1.38728	4.73932	2.70119	3.26142	3.01382	1.36257	1.59397	1.56492	1.73876	2.469	2.62814	3.57471	3.73974
ENSSSCG00000008592	1.35684	1.24826	0.58696	1.61532	1.50925	1.4198	0.790348	1.52722	0.96557	1.95673	0.413146	2.00736	0.888913	0.705286	0.837465	0.614976	1.06083	1.43771	0.891821	1.26897	1.21624	1.1323	0.464254	1.03359	0.770176	1.63051	0.546803	1.66625	0.673386	2.3148
ENSSSCG00000026023	0.435519	0.767266	1.00849	0.713677	0.877354	0.675111	0.890358	0.521398	1.01431	0.7733	0.322399	0.51905	0.396908	0.411453	0.522814	0.730279	0.501469	0.452941	0.771084	0.616004	1.14265	0.498517	0.628561	0.387594	0.510198	0.964865	0.845464	0.685756	0.490175	0.877714
ENSSSCG00000000652	2.64221	1.42228	1.65506	2.05995	3.11852	1.78424	1.27448	1.2434	1.86399	1.40445	1.68448	1.59319	2.00081	0.695179	1.97807	2.378	1.86936	1.4163	1.44763	1.05165	2.90586	1.96427	3.06895	1.7975	1.45458	1.16994	1.55727	1.52144	2.90117	1.24019
ENSSSCG00000009994	5.26929	4.548	3.10178	4.31094	4.52816	5.30553	2.28041	4.23131	2.47469	4.56207	1.63174	4.82751	3.13573	2.26972	3.99741	3.40549	3.50941	4.57006	3.35556	4.08373	3.58952	3.30462	4.23269	5.27927	3.55841	4.29555	3.14946	4.15847	3.60385	5.53006
ENSSSCG00000014946	3.28251	2.5271	2.0892	2.25555	4.46591	3.1313	1.54088	1.55753	1.95903	1.62704	1.54978	2.46697	2.36688	0.842514	2.96196	2.27554	2.08055	1.06662	2.48223	1.17114	3.58469	2.57084	2.50794	2.29276	1.73439	1.86256	2.5586	2.09774	2.99961	2.48448
ENSSSCG00000002640	2.95277	2.35362	2.83627	4.9559	2.40058	10.64	3.64822	12.6332	2.96097	12.5155	1.96073	5.63608	3.41711	9.14897	3.94269	3.19776	5.01518	6.15021	2.15747	6.66471	2.60569	3.22048	2.13351	13.6503	4.41695	9.31216	4.0872	10.6766	2.12822	12.2476
ENSSSCG00000012731	2.10043	2.37236	1.4724	2.70651	3.29748	5.34909	1.85133	4.41808	1.85118	4.18015	1.26086	2.65137	1.58248	2.92969	2.59841	2.09441	2.46962	3.92688	2.60539	3.87269	2.38615	1.48531	2.03178	4.47273	2.70612	4.57023	2.96089	3.33205	2.42998	5.1795
ENSSSCG00000022013	1.09313	0.703281	0.741565	0.550215	0.847461	0.841267	0.385396	0.17687	0.344075	0.483439	0	0.299969	0.294133	0.466745	0.775906	0.619316	0.661535	0.456176	0.423726	0.186617	0.919869	0.73619	0.896101	0.441977	0.751119	0.642834	0.422174	0.422951	0.252927	0.885406
ENSSSCG00000023562	132.747	122.392	51.0963	58.3953	206.445	123.719	47.7595	49.2933	47.7697	63.5138	52.5805	64.9372	67.9087	40.8003	81.3906	115.79	62.3958	49.5406	118.201	65.5402	171.463	144.702	97.2243	88.1794	93.081	56.8542	71.4205	47.0851	104.045	66.1672
ENSSSCG00000027801	0.0567685	0.260272	0.031302	0.0744397	0.0789118	0.191099	0.121594	0.16104	0.0435709	0.113088	0.114881	0.0438117	0.0936621	0.149687	0.21728	0.267748	0.120229	0.0848175	0.12235	0.204825	0.274956	0.0666804	0.0251011	0.056694	0.0789001	0.337626	0.0444349	0.129952	0.191383	0.284535
ENSSSCG00000005097	0.588874	0.315717	0.332904	0.385325	0.684796	0.473794	0.207615	0.381122	0.139016	0.520862	0.294576	0.444385	0.158451	0.0419062	0.59712	0.266903	0.305462	0.221169	0.342395	0.276462	0.27874	0.123934	0.410324	0.47619	0.252894	0.346297	0.369569	0.170884	0.38605	0.741956
ENSSSCG00000002635	0.836552	0.603208	0.88827	0.57119	0.845929	0.905908	0.641166	1.03576	0.824287	1.02947	0.545835	0.618814	0.450189	0.973216	0.870394	0.840748	1.4213	0.655706	1.00101	0.832051	0.382586	0.416421	0.703659	1.10785	1.02467	0.983897	0.505693	0.548843	0.572266	0.301148
ENSSSCG00000017069	0.615913	0.761539	0.668189	0.878875	1.16032	0.881359	1.1578	1.2147	1.24068	1.56791	0.694177	1.89763	1.17295	0.704983	0.655537	0.731536	0.728311	0.621193	0.761356	0.844734	0.360252	0.329505	0.635865	0.5395	0.536565	1.13595	1.0309	1.63085	0.500974	1.35045
ENSSSCG00000021602	0	0	0.178966	0	0	0	0	0	0.124556	0	0.197952	0.10859	0.106477	0	0	0	0.0684223	0.0660549	0.230086	0	0.166498	0	0.194635	0	0.135954	0	0	0	0	0
ENSSSCG00000016364	0.298086	0.359879	0.47933	0.373429	0.282449	0.398563	0.443729	0.150051	0.521255	0.351544	0.231954	0.381726	0.499067	0.452539	0.591086	0.405316	0.332154	0.154802	0.333799	0.294024	0.836131	0.613409	0.781946	0.910617	0.978597	1.1102	0.831442	0.448524	0.265665	0.286153
ENSSSCG00000010472	6.27948	5.03535	4.0747	5.72461	6.48594	7.98984	3.42399	5.30101	4.64056	6.64955	1.69743	6.42174	3.84106	2.09834	6.09847	5.35638	6.35274	4.2579	3.46972	4.39462	6.12933	5.94955	3.18451	3.23281	2.8743	4.98866	4.24782	5.45537	6.02834	8.5086
ENSSSCG00000009615	13.3426	12.5376	12.3897	12.717	16.6547	23.3697	7.09496	11.6934	8.13744	13.3823	6.53973	11.1252	9.99969	14.2582	10.754	11.3181	10.1594	15.1286	15.2026	22.1178	18.0159	20.7251	13.655	19.5793	13.3483	16.8876	14.1542	15.8853	12.5753	15.3349
ENSSSCG00000008297	11.4701	9.98686	6.30274	6.58162	16.8732	14.7818	5.58061	5.79032	7.69002	8.36992	5.85252	10.6702	5.92571	3.3303	9.21152	9.43571	5.94978	4.65258	10.8041	7.51931	13.1751	9.21178	8.18034	8.39409	7.80259	7.79069	7.7079	6.5904	8.06797	6.37945
ENSSSCG00000027434	0.0663946	0.0479192	0.087479	0.047466	0	0.0258157	0.174655	0.0138745	0.0134954	0.024705	0.0558882	0	0.0300619	0.0318024	0.0374157	0.413375	0.00741341	0.0372988	0.0332391	0.0752817	0.133152	0	0.0183172	0	0.073187	0.0328504	0.265582	0.0216139	0.0641419	0.156276
ENSSSCG00000021316	0.474927	0	0	0	0	0	0	0	0	0	0	0	0.383371	0	0	0	0	0	0	0	0.299738	0	1.09011	0.384047	0	0	0.55026	0	0.439552	0.512904
ENSSSCG00000000246	0.313663	0.215279	0.0983342	0.0105538	0.126423	0.0608482	0	0.0343338	0.136877	0.0836997	0.217532	0.119331	0.0585046	0	0.176379	0	0.298303	0.108883	0	0.0742383	0.137225	0.0732161	0.106944	0.0293039	0.112051	0.180705	0	0	0.100617	0.039136
ENSSSCG00000020857	1.18512	0.952407	1.25025	1.04769	1.40547	1.2367	0.782095	0.386869	1.00535	0.655294	0.927341	0.38765	0.912184	0.374602	1.11116	1.84264	0.592579	0.739361	1.26429	0.825914	1.84021	1.45291	1.92692	1.12043	2.03633	0.578406	1.05933	0.736536	0.973851	1.04798
ENSSSCG00000007486	0.640522	1.10058	1.01452	1.13634	0.932362	0.903928	0.511989	0.483725	0.5243	0.432463	0.56919	0.487055	0.59419	0.73937	0.543517	1.88336	0.64924	1.01803	1.10829	1.07571	3.91024	1.83957	2.12836	0.94718	2.9779	0.763433	1.67656	0.724735	1.32293	0.717601
ENSSSCG00000011904	0.666419	0.64543	0.320838	0.701167	1.14996	1.02875	0.227375	0.626094	0.811985	0.656002	0.387136	0.814083	0.65942	0.403874	1.04632	0.906148	1.11512	1.055	0.724967	1.05696	1.81805	1.08584	0.380649	0.712734	0.7755	0.417183	1.19555	0.798501	1.65138	0.650059
ENSSSCG00000002137	42.6338	31.7095	45.0622	40.8244	50.6893	44.2893	34.283	26.2221	30.3962	27.4966	30.6682	38.0832	38.9834	23.8078	50.524	58.0109	46.322	31.2904	42.0808	31.9698	89.5547	85.2257	81.0292	41.4928	51.7387	39.2023	55.4498	33.7199	89.9062	41.9026
ENSSSCG00000003165	1505.34	1574.62	1407.14	1319.93	1709.87	1245.11	1365.57	917.967	1419.9	1080.37	1771.09	1202.62	2013.44	1314.66	1983.62	2650.29	2073.43	1416.54	2134.5	1392.95	2901.57	1920.88	1660.82	1211.14	2593.62	1598.33	2302.36	1491.1	1978.77	1312.38
ENSSSCG00000026904	41.4747	53.8291	42.2039	49.336	62.3532	65.0088	35.2816	40.9412	31.2593	48.4641	30.1691	34.9789	34.6056	59.5712	45.1421	37.3807	42.0408	62.88	66.8142	73.923	62.3175	34.7228	15.8143	33.8204	55.4281	61.9818	51.2129	58.558	19.4569	58.3861
ENSSSCG00000013716	0.52509	0.274822	0.457793	0.355399	1.06387	0.712726	0.342332	0.290285	0.398963	0.340045	0.431677	0.665116	0.58462	0.328302	0.822126	0.23233	0.437262	0.213912	0.347717	0.30508	0.512228	0.496251	0.294143	0.271291	0.482126	0.414481	0.687221	0.421456	0.605709	0.502161
ENSSSCG00000005343	8.06636	5.47692	3.17155	4.34109	9.28293	7.61577	2.19934	4.30833	2.10849	4.00866	1.65453	5.37676	2.42204	1.94256	4.67834	3.2259	4.04665	3.92061	4.66576	4.28847	4.36865	3.84172	5.40208	6.47769	3.18604	3.91467	3.33087	3.76628	7.25888	6.48078
ENSSSCG00000028204	0.330329	0.189144	0.111288	0.106438	0.0691808	0.160544	0.0698363	0.015618	0.0326748	0.0726145	0.198176	0.0974207	0.323851	0.163748	0.491778	0.264488	1.06294	0.323822	0.41317	0.255584	0.126192	0.0996218	0.504447	0.149568	0.623805	0.348798	0.159961	0.166649	0.363149	0.153539
ENSSSCG00000012992	7.29593	7.20686	8.8885	8.50433	7.76719	15.1131	4.70146	7.162	4.76875	7.37959	4.0164	6.28408	5.74854	5.80314	8.8777	6.3282	10.3456	10.3373	8.33543	9.88095	7.82863	5.4073	4.93352	7.89465	5.76881	7.55455	7.28027	8.3337	6.91404	9.77691
ENSSSCG00000017524	24.3115	22.1626	21.2281	27.2039	23.202	46.1883	21.4424	31.6767	22.174	38.6781	11.3989	20.0801	18.1351	31.3357	21.0558	21.6379	23.5014	33.8048	29.7953	43.1478	27.9526	33.7998	16.6803	41.9356	21.1432	30.0091	28.6635	33.4972	26.8077	37.7802
ENSSSCG00000008107	0.318232	0.204739	0.107942	0.336375	0.370069	0.0667935	0.0841473	0.154471	0.225376	0.211108	0	0.196485	0.0642209	0	0.0484031	0	0	0	0.138774	0.20373	0	0.241109	0.117393	0.160835	0	0.280712	0.0460887	0.230868	0	0.257759
ENSSSCG00000017155	21.1539	21.2066	17.3552	16.8293	25.8319	30.1063	11.711	10.9084	13.2731	12.6968	9.55515	12.981	16.589	11.4974	20.1052	18.4448	15.0851	13.6085	23.577	22.7694	29.6259	24.2837	19.1372	17.0642	21.7015	16.9584	22.6472	16.3003	19.4543	16.9135
ENSSSCG00000008855	5.75007	2.65566	3.05454	2.83718	2.80162	2.32835	3.14493	2.99006	2.28874	2.22827	3.52148	3.18442	5.03531	1.9471	4.84934	5.65056	3.79583	2.64037	3.86898	2.52261	3.8244	3.67959	3.10139	1.42006	2.49168	1.1335	3.83369	1.92163	5.21309	1.44249
ENSSSCG00000006467	12.7804	26.0744	19.4706	22.7639	29.5074	31.9546	16.3461	19.8939	16.414	21.3915	11.0131	18.2266	16.7676	20.2877	19.9403	22.3036	20.2916	23.8251	31.514	37.2028	35.1293	30.8634	34.3058	33.0411	29.3739	28.5542	27.3994	26.7099	25.6858	25.8416
ENSSSCG00000007854	2.97065	3.11184	2.15089	2.07034	4.03584	4.59238	1.14804	2.5789	1.0789	1.81908	1.28599	2.77476	1.49873	1.48794	2.20705	1.9808	1.88172	3.01816	3.12234	3.58415	3.31705	1.63033	2.90821	4.18076	2.34053	2.26767	2.5483	2.42037	2.45858	2.96141
ENSSSCG00000011914	0.145835	0.0938253	0	0.0880856	0.0847954	0.153047	0.115686	0.0707889	0	0.0967441	0.0547142	0	0.176582	0.0622688	0.0887265	0.0247871	0.132384	0.127803	0.0635959	0.0933629	0.0690303	0.0920773	0.125527	0.0147411	0.0375778	0.0321604	0.042242	0.0634796	0.269946	0.196871
ENSSSCG00000005844	7.8983	11.3586	9.77065	5.6125	24.3129	22.0386	2.45703	2.25521	2.63232	1.23284	1.39448	1.9124	2.62528	0.396755	7.06667	2.52695	3.61501	1.16331	8.1042	3.56925	3.81192	1.17337	2.97074	2.62991	3.11262	4.50812	3.76811	4.85363	3.44	1.75615
ENSSSCG00000003256	0.0377456	0.269824	0.238991	0.440774	0.32189	0.359149	0.452461	0.390866	0.475234	0.400634	0.264345	0.103579	0.304691	0.214888	0.336813	0.273727	0.195795	0.113412	0.307255	0.270642	0.508207	0.0381308	0.0123769	0.0406971	0.402008	0.421742	0.655993	0.481947	0.139737	0.407639
ENSSSCG00000006189	0	0	0	0	0	0	0	0	0	0	0	0	0	0	0	0	0	0	1.10033	0	0	0	0	0	0	0	0	0	0	0
ENSSSCG00000006065	1.20721	0.949272	0.491374	0.729165	1.21668	1.18244	0.425617	0.546919	0.417982	0.427114	0.362335	0.563166	0.357312	0.378001	0.685505	0.492444	0.438345	0.382875	0.701921	0.803763	0.761902	1.09758	0.455226	0.683345	0.80877	0.425953	0.55948	0.30361	0.521404	0.412853
ENSSSCG00000017355	84.923	57.8747	53.7163	89.3595	30.9112	77.0078	29.4676	70.268	38.7699	79.8888	27.5771	47.5924	35.1573	77.1033	71.5977	54.5544	93.427	112.63	40.5615	121.054	101.051	75.7041	33.1457	78.865	94.4428	111.21	48.1665	74.7639	34.9531	90.6187
ENSSSCG00000023186	0	0.0298398	0.141589	0.588302	0.0809039	0.525683	0	0	0	0	0	0.0572737	0.0561595	0.0594112	0.126982	0	0	0.104518	0.161806	0.391944	0	0	0.0684379	0.0562586	0.0358532	0.0613689	0.0806068	0.0403776	0	0.112702
ENSSSCG00000016935	22.822	19.5771	4.27093	5.70398	22.8788	16.5175	4.99416	7.63989	7.43117	4.17644	2.36201	23.3229	6.35255	0	5.74548	7.4904	4.08215	6.30545	7.32115	2.41828	5.96007	2.38498	4.64486	5.091	1.62223	2.77673	3.64717	4.56735	9.46852	16.9978
ENSSSCG00000022723	0.75089	0.796987	0.381017	1.64276	0.483227	0.655483	0.238856	0.363513	0.220992	0.558858	0.316092	1.3459	0.598851	0.695292	0.864442	0.477324	1.78936	2.55799	0.195224	0.49947	0.397393	0.423895	0.230219	0.535998	0.652308	1.12035	0.534657	0.747204	0.371414	1.40874
ENSSSCG00000023350	1.41235	1.5707	1.59359	1.28273	1.95645	2.67736	1.07483	0.883486	0.651864	1.28995	0.541578	1.14043	1.47487	1.3465	1.18097	0.854118	1.08187	1.10207	2.50775	2.73169	1.62765	1.20276	0.739258	1.71721	1.21728	1.22251	2.11463	1.25255	1.3135	1.85763
ENSSSCG00000003771	21.4099	23.5015	15.5998	16.6015	32.2666	28.9853	9.68173	14.4178	11.3115	16.1853	8.1759	16.6273	10.6962	7.7835	18.3234	10.6656	10.7839	10.0988	20.5787	21.0035	16.3736	18.4503	36.2885	26.714	13.1299	15.1588	15.7959	15.503	25.3135	18.1821
ENSSSCG00000028606	2.54042	5.28043	4.63989	8.55742	5.34035	6.02935	5.37394	11.7622	5.44361	11.9265	3.37254	9.97423	2.44505	5.67387	5.11236	1.26214	4.05468	7.73092	2.61334	6.55549	0.493331	0.69094	0.672817	2.33084	4.68289	9.13601	3.28301	11.1714	0.497369	12.8736
ENSSSCG00000020979	5.2795	4.90003	2.13354	3.41316	3.62761	5.53321	2.85749	4.61158	1.72396	4.62871	1.12557	3.96406	2.30421	1.50965	2.7947	0.868539	2.63441	2.87545	2.69218	1.37156	1.49167	0.933284	0.988775	1.89734	2.19728	4.53779	1.81666	4.58458	2.8608	4.71201
ENSSSCG00000000108	0.506517	1.32637	0.904248	1.35258	1.11605	1.3429	2.03016	1.91516	1.86284	1.34405	1.04018	2.23854	0.774705	1.04721	1.55705	0.507482	0.719081	0.881101	1.05403	1.31073	0.504751	0.296239	0.23602	0.323363	0.961693	1.45798	0.988397	2.13515	0.320751	2.64873
ENSSSCG00000017284	0	0.0462221	0.438644	0	0	0.0452381	0	0	0	0	0	0	0.173983	0.0920283	0	0.0732666	0.391306	0.0539667	0	0.165579	0.0680142	0.108866	0	0	0.055537	0	0.249721	0.0625452	0.0498698	0
ENSSSCG00000009475	5.5691	4.43604	4.04786	5.18982	5.99053	3.97424	2.1037	2.12399	2.47915	2.19026	1.73122	3.60226	3.8854	1.63056	4.62254	4.32712	3.28086	1.65339	3.9551	2.17993	5.24709	4.34	6.35882	4.21392	3.23901	3.19313	4.05584	4.20183	5.17269	2.66353
ENSSSCG00000017250	2.35547	2.32805	1.59792	2.28873	1.84595	3.26726	1.40815	1.49133	1.06376	2.17401	0.768452	2.10773	1.65338	1.22438	2.24307	1.3229	1.54057	2.15398	1.5482	3.46175	1.22806	1.0863	0.402974	1.49067	1.1611	2.25844	2.07649	1.60481	0.995229	2.21202
ENSSSCG00000016942	5.49947	5.583	3.56972	4.3732	6.30326	6.80942	3.18036	3.11117	3.13825	4.12066	2.31562	4.00623	3.44923	1.65554	4.38094	2.90504	3.05792	2.33792	4.27881	2.22895	6.21757	5.69548	2.16006	4.15918	2.6914	3.76919	3.96518	3.97248	3.1308	4.03782
ENSSSCG00000024931	2.99569	3.17441	1.91269	1.70298	2.45905	2.21916	1.11829	0.342145	0.332797	0.233797	0.528901	0.290137	1.42246	0.601929	1.28653	1.43764	1.09689	2.11787	1.84427	1.80501	1.77944	0.712061	1.21342	1.85246	0.908125	0.621764	0.816673	2.24999	0.652366	1.14185
ENSSSCG00000027264	0.474774	0.628505	0.235542	0.227498	0.493836	0.593135	0.372516	0.14932	0.585254	0.147812	0.20877	0.221457	0.223168	0.0586872	0.559427	0.234073	0.971093	0.525113	0.883813	0.426668	1.27726	1.65774	1.05764	0.293068	0.279381	0.360484	0.591085	0.155179	0.9928	0.243633
ENSSSCG00000005282	0.754993	0.526543	0.333123	0.348504	0.999321	0.507603	0.279166	0.274112	0.260827	0.228027	0.202655	0.46489	0.33693	0.104835	0.653531	0.538331	0.340687	0.181356	0.499655	0.194908	0.646949	0.47126	0.68835	0.325115	0.379592	0.286967	0.394704	0.252933	0.764089	0.407682
ENSSSCG00000011594	0.88999	0.576959	0.470101	0.541664	0.624137	0.878385	0.531743	0.514447	0.474731	0.495756	0.285475	0.648779	0.37292	0.336496	0.396803	0.387985	0.486325	0.367434	0.513525	0.501046	0.488803	0.336294	0.387622	0.560366	0.259086	0.611269	0.472287	0.441613	0.45272	0.513595
ENSSSCG00000004373	4.01654	4.17429	2.74367	3.10538	4.34407	5.46936	2.31947	2.2308	2.3143	2.50764	1.47983	2.18742	2.93182	2.19096	3.18504	4.38891	2.93769	3.07371	4.43301	3.81045	5.19736	5.39237	3.12494	3.73967	2.90091	2.9971	4.36408	3.34687	4.84494	3.59459
ENSSSCG00000005620	33.4008	48.7697	38.1185	71.4613	45.3971	56.3776	33.6712	58.4485	32.1486	59.4936	26.9839	52.9915	37.5949	48.7391	50.2591	31.3628	44.9531	90.1352	44.6254	58.7825	52.1827	32.1039	15.5675	43.1286	57.1359	74.884	50.5667	75.0595	23.0867	79.3257
ENSSSCG00000000083	60.2032	53.4371	37.6494	56.4655	63.5761	108	26.3551	52.2712	34.1422	59.4728	29.5493	47.5532	37.6964	61.232	55.2861	64.4454	51.1138	87.4777	67.4761	110.75	83.2497	72.5234	53.6515	86.5515	66.2713	64.9406	62.0304	60.5265	61.9682	66.5698
ENSSSCG00000029774	9.52755	8.2531	3.8396	5.24784	12.1949	10.8648	3.81065	4.5293	4.80953	4.94576	3.81453	6.48319	5.27382	3.03749	6.29894	6.95836	5.88225	4.6647	7.02591	5.15501	9.66047	8.55667	6.79965	7.49636	5.90526	4.93722	5.99602	5.99445	6.77244	6.88412
ENSSSCG00000010079	1.16664	2.24616	1.44216	1.28404	2.11038	2.26364	1.3162	2.01347	1.95846	2.02939	1.40063	1.79278	1.08823	0.531339	1.9243	1.12804	1.42549	0.986684	1.32651	1.56677	0.883553	0.471417	0.637573	1.29979	1.04212	0.777535	1.38173	1.38427	1.15172	2.40786
ENSSSCG00000005922	0.688675	0.840695	0.323438	0.223981	0.554437	1.15636	0.392216	1.13143	0.750351	1.4057	0.2385	0.479721	0.555914	1.08572	0.580141	0.720315	0.879336	1.00808	0.52363	0.78681	0.534942	1.07031	0.312672	1.17804	1.06472	0.887856	0.491023	0.983854	0.245146	0.772349
ENSSSCG00000003263	31.022	31.4199	25.8219	33.6501	30.9848	58.4082	20.7153	33.526	20.8142	36.5905	14.2807	24.8405	24.8321	38.3854	28.1265	24.4431	27.8936	41.623	36.2559	54.0885	38.6552	32.2649	19.709	45.1348	30.6901	38.3072	32.5148	38.3987	21.6816	37.2023
ENSSSCG00000008480	0.135985	0	0.0922505	0.082136	0.158136	0.342502	0	0	0	0.270629	0	0.223896	0.548851	0	0.0827335	0.369805	0.141077	0.0680978	0	0	0.343295	0.137373	0.200655	0.549819	0	0	0.0787775	0.0789226	0.0629282	0
ENSSSCG00000026968	0.792304	0.808511	0.798353	0.595302	0.982617	1.16796	0.449863	0.62787	0.481813	0.750618	0.377176	0.697633	0.550728	0.401057	0.944014	1.03893	0.683206	0.726797	0.783235	0.839044	1.35321	1.06252	0.495081	0.778046	0.721993	0.775068	0.955889	0.859496	0.771454	0.943435
ENSSSCG00000008787	2.093	1.44051	0.693422	1.46999	1.49998	2.06368	0.772234	1.4176	1.05714	1.93738	0.730463	2.24396	0.746531	0.498793	1.36223	0.397104	1.00994	0.926246	0.820737	0.772795	0.245758	0.417955	0.359111	0.98401	0.526767	1.03046	0.479359	1.86447	0.946029	3.25913
ENSSSCG00000017915	2.47993	1.49488	3.09189	3.9674	3.97509	4.55799	0.708916	0.520548	0	0.355705	3.62107	4.1935	6.05967	10.1882	2.52825	6.01498	3.54627	4.56477	4.9883	5.90429	17.1743	11.3751	0.527466	0.704595	5.80291	6.74002	4.19346	2.64519	8.00224	5.2117
ENSSSCG00000024176	0.280054	0.120118	0	0.253732	0.569927	0.235122	0.444314	0.271878	0.396675	0.278673	0	0.345826	0.113033	0.358732	0.255578	0.0951993	0.43581	0.280487	0.0814173	0.286862	0.176749	0.070728	0.206619	0.226464	0.288649	0.370554	0.567833	0.162537	0.129597	0.302448
ENSSSCG00000008098	4.41053	3.95805	3.5099	3.8218	4.61606	5.78221	2.65543	2.73374	2.53091	3.15091	2.06205	3.50522	3.61505	1.62245	4.19019	2.6295	2.85099	2.37008	3.896	3.16242	4.28245	4.4384	3.0037	3.10016	3.06847	3.39673	3.96035	3.89872	4.25471	4.11285
ENSSSCG00000000612	6.32297	5.80328	3.97156	5.03574	8.54101	5.65714	3.26812	3.82826	4.28782	4.34609	2.79237	5.34618	3.70616	2.82077	5.95636	3.11614	3.3648	3.6289	6.24826	5.11898	5.58095	4.41479	3.36698	2.59176	3.73016	4.9239	3.9953	4.51282	4.00912	5.4109
ENSSSCG00000028333	16.4193	23.7218	38.9852	25.3154	32.1581	22.1285	9.59726	6.29209	14.6884	10.8922	22.6953	8.18133	19.1835	9.9626	26.2882	7.93153	14.1204	4.76031	18.34	10.1796	13.9078	6.3292	9.98862	5.76519	13.1378	6.09831	13.0162	6.77087	7.59816	5.13302
ENSSSCG00000016754	0.0181642	0.00779081	0.0246447	0.032914	0.0316845	0.0381248	0.0384241	0.0176339	0.0343043	0.132547	0.0545185	0.0448604	0.0879754	0.0620461	0.0884091	0.061746	0.13191	0.0363847	0.0739298	0.0465145	0.0687834	0.045874	0.0178683	0.00734421	0	0.0801134	0.0315682	0.0737946	0.00840564	0.107892
ENSSSCG00000004392	7.96349	4.97369	3.80291	3.65487	9.73135	5.78531	3.08232	3.37924	3.80289	2.67161	2.03484	4.8315	3.82268	1.24431	6.09472	4.29275	4.13608	2.30052	4.69501	2.98505	5.87533	4.21149	4.18066	3.05208	3.18095	2.85625	3.90404	3.25348	5.48795	4.56787
ENSSSCG00000024082	0.704268	0.302067	0	0	0.409493	0.295637	0	0	0	0	0	0	0	0	0	0	0.365319	0	0.818978	0	0.444481	0	0	0	0	0.621235	0	0	0	0
ENSSSCG00000027446	7.0893	6.98972	7.59314	9.07066	13.4425	18.3725	4.32935	6.10617	6.60136	11.4243	5.29855	8.53033	4.71221	7.29122	6.18437	12.7092	5.68656	7.70207	13.5416	19.8035	18.2427	13.7883	9.695	10.5237	9.79101	6.35423	8.83328	6.99436	8.63399	7.33584
ENSSSCG00000021972	58.5537	59.0747	56.0456	48.9857	70.9372	91.1769	36.7275	34.6156	40.602	33.8574	37.4222	33.5746	46.9366	38.5094	61.7485	65.8326	50.8937	45.515	79.2022	74.7774	123.771	84.9306	54.9061	57.6671	72.3008	51.3933	71.0817	42.1324	64.2759	38.0044
ENSSSCG00000011497	0.0484959	0.0332806	0.105277	0.0820172	0.0451164	0.00814302	0.0410347	0.0659121	0.0549526	0	0.0145557	0.0638778	0.0548057	0.00828271	0.035406	0.0131882	0.0100623	0.0291426	0.011279	0.00993496	0.0367284	0.0146972	0.00954116	0.058824	0.0199937	0.00855565	0.117995	0.0844376	0.0448837	0.0209495
ENSSSCG00000013313	0.29268	0.285215	0.153036	0.210617	0.261451	0.327178	0.11825	0.161895	0.146475	0.245113	0.0464827	0.218076	0.113886	0.0924437	0.143358	0.187909	0.180928	0.164452	0.193429	0.170864	0.411327	0.188917	0.312544	0.181768	0.233977	0.166605	0.247276	0.229998	0.14294	0.488944
ENSSSCG00000026125	0	0.199274	0	0.56125	0	0.390063	0	0	0	0	0	0	0	0.396755	0	0	0	0	0	0.23795	0	0	0	0	0	0.409829	0.269151	0	0.215	0
ENSSSCG00000008159	0.454981	0.515185	0.296307	0.483669	0.550257	0.244469	0.230989	0.212015	0.137482	0.217314	0.0546236	0.449469	0.264435	0.0621657	0.465043	0.148476	0.151045	0.0364548	0.169308	0.130492	0.11486	0.0735399	0.554985	0.63282	0.656522	0.738464	0.147602	0.274623	0.117906	0.255509
ENSSSCG00000001560	0.997593	1.11409	0.459682	2.02367	0.196997	0.584695	0.676882	1.86385	0.355475	1.94789	0.282471	1.79746	0.243103	1.1573	0.801615	0.844585	1.46454	3.07281	0.350213	1.61953	0.665244	0.9127	1.24056	4.07916	2.11462	3.18784	0.763284	3.7579	1.04523	4.69568
ENSSSCG00000011108	0.653386	0.395638	0.260734	0.557153	0.625731	1.25845	0.162606	0.298499	0.435516	0.713905	0	0.44297	0.496403	0.328215	0.187069	0.418083	0.358862	0.153976	0.58103	0.748007	0.533653	0.504747	0.567125	0.714837	0.435754	0.271225	0.48984	0.31229	0.462432	0.456586
ENSSSCG00000026075	0.114758	0.00518995	4.72e-07	2.31e-07	0.124512	0.00670613	2.76e-07	3.71e-08	0.324749	0.107712	1.22e-07	0.128227	0.117122	0.283948	5.93e-08	5.28e-07	3.77e-07	1.03e-07	0.00196532	5.5e-08	2.46e-06	0.153457	9.63e-07	9.64e-08	0.282754	0.14969	0.133786	1.13e-07	8.62e-08	2.11e-08
ENSSSCG00000021873	0.355862	0.712285	0.724235	0.358238	0.413828	0.697121	0.250926	0.115158	1.12011	0.393452	0	0.0976528	0.861778	0.70908	0.505182	1.45162	0.738372	0.118804	0.689707	1.03278	0.374322	0.479324	1.16688	0.911258	1.16148	0.20927	0.481026	0.0688446	0.384248	0.192159
ENSSSCG00000012604	15.9543	13.0655	5.14548	15.7314	13.0315	23.2253	3.9754	17.3962	4.69297	16.6968	2.66882	17.9357	3.69085	9.61459	9.34559	5.62013	9.59295	14.7166	7.059	15.9244	4.20089	7.25293	5.64902	15.006	8.93369	11.2033	7.3967	16.2147	6.79981	28.5911
ENSSSCG00000009441	39.2615	29.7116	25.1494	28.2353	41.5099	45.8863	18.1491	25.0217	21.3375	28.3874	12.9285	28.3685	18.5824	19.1759	25.6911	26.4044	21.8676	24.3996	28.7816	36.4547	38.4162	42.6225	31.2934	36.9163	23.9814	27.5939	24.9536	24.4257	36.5332	32.754
ENSSSCG00000006540	11.8745	16.1112	14.6657	15.2114	21.8018	25.4834	12.3815	12.2789	11.0964	12.4072	10.8704	12.2217	13.939	10.8202	16.8093	15.8258	14.6572	11.5335	18.8678	15.7696	24.4431	14.3744	14.9901	14.8975	19.5429	15.8057	18.7077	13.536	13.8335	14.3861
ENSSSCG00000009083	0.0500019	0.0455219	0	0.0453206	0.0435457	0.0323822	1.36e-05	0.0242244	0	0.0165575	0.0378062	1.8e-05	0.234279	0.000536946	0.106235	0.0169641	0.0129813	0.012664	0.032657	0.0816762	0.033078	0.0705923	0.0122692	0.0201861	0.0389863	3.49e-05	0.101497	0.0460782	0.0347117	0.0873297
ENSSSCG00000030546	0.511573	0.50635	0.427131	0.665525	0.77795	1.09026	0.499461	0.382029	0.44591	0.417682	0.354333	0.453542	0.635312	0.201629	0.766133	0.90963	0.530727	0.354714	0.732181	0.806167	1.19212	0.675807	0.387106	0.604611	0.527273	0.416546	1.13984	0.411099	0.473468	0.637477
ENSSSCG00000021620	53.0997	52.6697	47.8645	58.9308	65.1818	81.2465	32.2609	55.7401	31.7091	44.8053	23.2917	55.4717	35.7664	37.4849	44.5872	42.7683	39.2333	51.2905	61.195	73.6044	69.5491	53.4172	55.0291	65.9226	61.4192	52.9427	59.0034	52.6464	49.8643	48.8108
ENSSSCG00000021072	0.198798	0.170533	0.174527	0.169518	0.271977	0.225809	0.0742115	0.158937	0.0883397	0.108606	0.105296	0.154031	0.113276	0.119835	0.0711465	0.0795034	0.157714	0.199106	0.163185	0.335392	0.324737	0.389841	0.115035	0.208039	0.192846	0.144414	0.149038	0.190034	0.064938	0.315728
ENSSSCG00000028677	0.364052	0.195182	0.452775	0.238214	0.546831	0.331113	0.224614	0.206164	0.286474	0.301881	0.364225	0.424577	0.244893	0.0259072	0.461437	0.165004	0.330473	0.243077	0.264593	0.233064	0.516966	0.199207	0.134296	0.220792	0.203247	0.187326	0.228474	0.457789	0.336936	0.409545
ENSSSCG00000015283	7.3015	5.2261	7.93273	8.44534	9.00267	6.40619	6.91906	6.65656	6.36096	7.00118	5.45091	6.77367	9.36447	3.94051	9.55533	10.1548	6.44058	4.32921	6.04482	3.99101	14.4093	8.37758	14.6249	11.419	14.9127	12.2274	10.6819	6.36181	10.2908	5.87399
ENSSSCG00000016960	2.09706	1.90879	1.44353	1.37039	3.41494	2.60748	1.02569	1.45459	1.46871	1.15313	1.15064	1.70944	1.3716	0.724148	2.2378	1.40619	1.22029	1.05178	2.02973	1.25752	2.01852	1.6463	1.5032	0.92786	1.01278	1.42876	1.28641	1.28537	1.81883	1.93675
ENSSSCG00000027748	11.4807	11.3569	9.26169	10.8103	13.8249	16.5169	6.83408	7.21052	6.29996	8.09142	3.96389	8.2544	7.82793	4.87967	10.4061	7.86836	9.05954	7.86047	12.54	11.6258	11.7557	9.04374	7.72091	7.91188	8.62977	11.7895	9.79773	9.8765	7.94608	12.0753
ENSSSCG00000029656	0.0481411	0.0412963	0.261266	0.11631	0.0559828	0.0404172	0.203673	0	0	0.127743	0	0	0	0.0822211	0	0.327294	0.0499436	0.0482156	0.111965	0	0	0.0972647	0	0.0389291	0.0992371	0	0	0.11176	0.267332	0.103981
ENSSSCG00000009164	63.1894	43.9463	20.6112	34.3599	60.8907	58.8854	20.17	42.6745	16.7866	39.2383	18.4322	37.7842	17.22	18.7691	44.4422	32.9618	40.9092	43.864	37.3986	46.3507	39.5744	38.5291	38.3134	53.1887	34.9796	32.2176	26.2142	28.7011	29.017	55.5013
ENSSSCG00000011211	0.159338	0.0292892	0.0231627	0.00687436	0.0198527	0.0238881	0.0120378	0.011049	0.0322414	0.00755008	0.01708	0.00936948	0.045936	0.0194383	0.055395	0.0696393	0.123978	0.0626938	0.0264701	0.0524607	0.07183	0.0344922	0.111958	0.0368136	0.0527875	0.0301182	0.0263731	0.00660541	0.0842683	0.0553111
ENSSSCG00000012156	0.0819307	0.0585681	0.129688	0.0659823	0.0158794	0.0343928	0.115543	0	0.0257886	0.108702	0.204924	0.0224828	0.110227	0.0233218	0.166156	0.167105	0.0849983	0.0683812	0.0158792	0.0139871	0.0689447	0.0275889	0.0671632	0.0220843	0.154816	0.0481807	0.0791054	0.0317004	0.0758281	0.029494
ENSSSCG00000009548	48.8485	47.2788	37.0757	42.2562	76.5769	70.7669	30.3153	29.6203	31.1393	29.2361	29.9088	38.2265	43.9511	16.142	50.8763	35.6898	36.2896	21.7612	45.4559	29.4639	45.8391	31.8083	45.3242	31.2769	35.1534	34.7977	48.146	41.6762	48.5854	46.3198
ENSSSCG00000023160	4.51963	12.3969	8.25185	8.62779	18.7523	16.3023	7.55413	7.1503	7.06033	7.32899	6.69892	6.24715	8.19752	6.09909	10.1843	7.51112	4.80463	7.37672	15.8971	13.0312	9.15602	3.32567	3.01889	4.91816	7.13128	7.3829	10.3438	7.83687	5.78388	10.0031
ENSSSCG00000016902	3.22913	2.10924	0.34048	0.178904	19.6443	12.3043	0.56285	0.375274	1.03445	0.318636	0.1883	0.201404	0.539124	0.220304	0.55104	0.588938	3.18182	0.71262	11.7559	4.73213	0.185966	0.181475	0.0822866	0.249444	0.161656	0.0368936	0.25684	0.0849592	0.486057	0.173603
ENSSSCG00000027341	0.321604	0.31336	0.195965	0.349608	0.191903	0.268203	0.102349	0.192806	0.150617	0.187547	0.0649733	0.287383	0.283242	0.278362	0.195304	0.163673	0.195036	0.282025	0.158929	0.158323	0.383689	0.267642	0.222998	0.338257	0.330188	0.298273	0.118269	0.421141	0.124172	0.313426
ENSSSCG00000029309	0.244546	0.336515	0.0486019	0.222077	0.453621	0.469301	0.20689	0.549436	0.145485	0.175334	0.130184	0.531314	0.293426	0.0223171	0.295192	0.0821959	0.306524	0.326242	0.575489	0.256231	0.308704	0.22077	0.164861	0.188079	0.108242	0.292134	0.26159	0.411462	0.213397	0.509007
ENSSSCG00000022027	3.47946	2.09964	1.39401	1.7331	2.97698	2.35194	1.12885	1.46214	1.23155	1.78278	0.789409	1.93902	1.31889	0.709189	2.2933	2.07397	1.55219	1.63204	2.11562	1.32354	3.06044	3.26107	2.38755	2.47967	1.58125	1.97423	1.31778	1.46902	2.99871	2.47157
ENSSSCG00000007762	13.7016	17.0247	14.7482	17.4959	15.9198	25.2626	11.2106	16.0264	10.5295	15.7172	10.799	14.8132	13.2847	16.8074	16.9817	20.3895	18.3862	21.2298	20.6751	26.2483	29.5314	23.4535	15.9344	23.3598	23.3965	22.7139	22.4577	24.753	17.7653	24.3783
ENSSSCG00000025086	0.174021	0.0497594	0.0787022	0.175183	0.168639	0.0974002	0.245412	0.0563134	0.164325	0.115441	0.174103	0.28652	0.280947	0.0990711	0.211749	0.236621	0.120358	0.17429	0.101182	0.059417	0	0.0878982	0.370902	0.0234535	0.119574	0.102336	0	0	0.0805294	0.0313226
ENSSSCG00000008131	0.514253	4.4665	2.00596	6.91112	3.06485	1.94285	5.43917	16.4749	5.463	15.3515	5.01633	13.6531	3.52849	8.12429	4.53664	0.786649	1.93396	6.24496	2.76581	5.79429	0.892534	0	0.379406	0.675753	2.98145	12.1344	3.12807	16.7884	0.178481	17.9108
ENSSSCG00000015939	0.529448	0.519052	0.230895	0.228422	0.527734	0.682628	0.0399992	0.183568	0.249974	0.225787	0	0.280196	0.0915818	0.0968844	0.345125	0.154265	0.196168	0.246195	0.329831	0.213054	0.238677	0.229222	0.353415	0.244649	0.214381	0.400308	0.175265	0.241433	0.0700017	0.449259
ENSSSCG00000024432	2.53355	5.26165	6.56968	5.52321	6.75348	9.91242	2.64684	3.64421	3.25198	3.21096	5.90995	5.25363	6.50251	4.68466	7.00872	4.4732	6.2568	4.63596	6.99691	5.98279	4.81029	3.16371	2.23058	4.08033	4.89732	4.55314	7.15852	5.17526	2.54815	4.97761
ENSSSCG00000006630	24.8496	53.7677	31.4544	39.4834	63.0983	47.5669	29.9936	35.5902	32.7407	45.3814	24.2179	40.7217	31.6227	39.7948	47.3833	32.9142	29.0253	43.6566	65.4094	77.3193	37.529	19.6396	21.8565	27.9905	53.4844	59.622	58.8019	57.6546	21.5376	52.663
ENSSSCG00000014034	0.340608	0.690608	0.987274	0.841622	1.44033	2.01472	0.753263	0.210423	0.935653	0.267034	0.418217	0.229419	0.424917	0.079327	0.979616	0.357877	0.497918	0.155061	1.06223	0.824645	0.214966	0.156402	0.12184	0.250392	0.382976	0.273137	0.771333	0.269565	0.343896	0.183922
ENSSSCG00000025229	0.403376	1.38409	0.273645	0.243642	0.586353	0.338657	0.213322	0.1958	0.952252	0.133795	0.302675	0.996222	0.325614	0.5167	0.613536	0.13712	0.313859	0.202	0.820885	0.413182	0.254581	0.101873	0.595206	0.326188	0.727572	0.355818	0.350519	0.117055	0.373331	0.217816
ENSSSCG00000008698	0.185517	0.482907	0.399255	0.216379	0.70672	1.05804	0.17592	0.186311	0.302035	0.186724	0.0960023	0.221187	0.278851	0.142035	0.256873	0.234855	0.1991	0.160176	0.424028	0.360395	0.226094	0.174485	0.0881007	0.191401	0.296705	0.237002	0.266826	0.193063	0.136175	0.082904
ENSSSCG00000004304	12.4517	8.86406	4.47103	4.17986	17.792	10.0192	2.83814	4.15888	3.95635	4.71564	1.90749	3.8755	3.4961	1.36684	7.33217	3.20055	3.7606	2.99397	8.3211	3.2549	5.25886	5.51658	3.33428	3.34999	3.73612	4.06955	3.89987	4.15294	6.60084	5.54164
ENSSSCG00000029642	1604.83	1179.62	949.615	879.972	1523	1158	887.671	783.16	1020.88	960.518	1202.19	998.529	1306.94	604.131	1545.23	1804.41	1389.2	717.91	1266.87	682.41	2882.95	2169.94	752.209	862.973	990.935	838.648	1153.96	883.546	1565.46	1025.11
ENSSSCG00000029453	0.241252	0.373659	0.352063	0.492569	0.379498	0.674702	0.0916939	0.370108	0.229305	0.44192	0.241145	0.379049	0.48441	0.21493	0.418553	0.506769	0.244062	0.37195	0.62123	0.480476	0.898393	0.443222	0.0675874	0.241069	0.453992	0.441087	0.452185	0.51281	0.146908	0.509222
ENSSSCG00000007656	76.1767	90.6716	63.1105	54.8082	94.4832	106.702	42.5398	18.8139	54.1543	28.3828	44.7799	35.2874	67.7363	40.6153	63.9239	63.5968	42.2989	16.8401	95.4691	56.3988	91.1969	47.9468	49.077	43.3913	81.6673	59.6404	77.8562	43.3865	57.1328	30.7972
ENSSSCG00000030251	0.102972	0.15057	0.0690833	0.164878	0.169101	0.00732165	0	0.0915367	0	0.0318686	0	0.237032	0.0705438	0	0.0429135	0.0241776	0.056651	0.0100094	0.075815	0.117257	0.012897	0.0744352	0.1092	0.200541	0.0105311	0.179159	0.070675	0.00913363	0.0507458	0.237165
ENSSSCG00000029427	0.372182	0.567582	0.771477	0.849247	0.375701	0.624937	0.218695	0.200731	0.195247	0.137165	0.620597	0.340438	0.222543	0	1.00638	2.10861	1.61955	0.966409	0.240446	0.988373	0.596555	0.0596794	1.19134	0.685527	0.603821	0	0.15971	0.15429	0.765467	1.07464
ENSSSCG00000017550	16.5502	14.0739	10.8788	12.4508	18.1384	19.4615	9.04526	12.2062	8.8248	12.0937	6.72166	11.0921	8.27858	9.61004	12.6116	10.3114	11.561	11.0525	17.5478	18.4587	16.5136	14.288	11.0357	13.9234	13.4366	11.4688	13.7268	12.6764	11.5346	13.0604
ENSSSCG00000002995	30.7818	27.7688	28.1393	38.7394	30.8667	45.395	21.2424	41.7385	22.3481	44.4889	20.5983	38.9666	27.3733	35.9823	32.1134	24.9757	36.044	48.0384	26.4946	31.7886	30.8924	21.9456	16.679	30.3188	40.5944	46.7382	34.0859	43.6083	18.3311	47.1128
ENSSSCG00000004053	80.3674	66.1672	70.71	104.319	64.2664	77.3324	45.0051	64.0239	42.1736	69.6353	35.5236	64.0584	64.6104	78.1103	80.8038	81.1601	84.6805	142.219	60.3608	68.0191	104.278	102.521	120.348	144.163	132.277	126.817	76.1048	87.8719	71.9561	100.446
ENSSSCG00000025203	6.54553	6.32788	6.25838	5.92404	8.38499	8.14688	4.00002	3.30834	4.23829	5.54143	4.36575	5.54248	6.34044	3.79739	7.30722	6.78106	5.79889	4.74491	6.33084	6.10868	10.7014	8.45944	5.13067	5.47753	6.40366	5.57184	7.75215	6.65707	7.17343	4.89215
ENSSSCG00000000560	1.66908	2.45585	0.941086	0.943688	2.83262	1.39324	8.37e-06	3.4e-07	1.03395	0.541122	1.84e-05	2.99726	3.53231	0.392626	2.16454	1.15982	0.638124	0.7847	1.18721	1.8048	2.24e-07	1.00274	0.611415	0.625559	4.29e-07	0.452745	0.568502	0.686136	1.32503	0.705988
ENSSSCG00000011675	0.147879	0.114168	0.200639	0.0714561	0.343935	0.260722	0.0625639	0.0861373	0.0837839	0.15696	0.0443848	0.219132	0.190994	0.0252566	0.107964	0.120645	0.122733	0.074054	0.103179	0.0908845	0.186661	0.164327	0.189111	0.0717491	0.228627	0.156533	0.222737	0.137321	0.0547458	0.175675
ENSSSCG00000001919	0.509035	0.43666	0.690646	0.614922	0	0.427365	0	0.988349	0	0	1.52783	0	1.64362	0	0.619396	0	0	0.509823	3.55168	3.12846	7.06783	0.51423	0	0	0.524658	0	1.17956	0	0	0
ENSSSCG00000008847	0.0802388	0.122477	0.0281045	0.106561	0.196556	0.156517	0.0947595	0.0402189	0.234721	0.109931	0.062172	0.157039	0.133768	0.0353782	0.271401	0.084497	0.133182	0.0272172	0.192705	0.0266806	0.178002	0.0661989	0.101884	0.0670018	0	0.0951359	0.0239999	0.192353	0.230056	0.132338
ENSSSCG00000009898	10.7314	12.0898	15.3933	13.6499	13.14	16.7174	11.3667	8.16756	10.0175	10.6836	7.69524	10.8314	14.2146	10.5014	12.7031	11.1161	11.3562	10.1253	14.1664	12.8951	19.4756	15.9202	10.9643	13.0665	12.9675	14.1654	16.3113	13.5703	12.3192	11.7387
ENSSSCG00000017495	0.797084	0.731458	1.05631	1.03007	0.948478	0.482445	0.548972	0.287931	0.770177	0.565659	1.27965	0.640929	1.25692	0.474891	1.53379	1.56271	1.46155	0.464138	1.55204	0.89241	2.59719	1.21719	1.34938	0.53963	1.06992	0.35973	1.76113	1.1619	1.56121	0.820783
ENSSSCG00000006398	0.240781	0.475766	0.420691	0.608857	1.28527	4.18339	0.660342	1.44461	1.49009	4.20329	1.11659	3.78226	0.0626276	0.819826	0.35045	0.29371	0.248997	1.39419	0.308038	0.393347	0.424129	0.897088	0.496052	2.30956	0.422977	0.762159	1.50458	4.70944	0.888521	7.47064
ENSSSCG00000001792	1.54338	1.59428	1.68057	1.48955	1.85265	1.96918	0.667124	0.950113	1.33206	1.13199	0.511968	1.40416	1.22672	0.52303	1.47292	0.771776	1.12003	0.638994	1.37846	1.44272	0.818701	0.730073	0.447786	0.697048	1.06011	1.20749	1.29824	1.24965	1.01504	1.69052
ENSSSCG00000005102	6.11054	4.76425	6.88087	7.50116	6.94766	8.58833	5.15472	5.54788	5.02254	4.44747	4.08387	6.43568	6.47024	5.02802	6.95368	6.87904	5.37688	4.9059	6.80375	6.22107	12.3346	10.8713	6.50988	7.00178	7.22876	6.52487	9.55915	7.04975	8.96392	6.05145
ENSSSCG00000026204	1.35604	1.37474	0.334517	1.04244	2.36539	2.4322	0.651939	1.19678	0.814856	0.736011	0.555007	1.11634	0.398046	0.210546	1.12502	0.419056	1.21498	0.987738	1.36188	1.51528	1.94507	0.622673	0.909511	0.448592	0.952949	0.652454	0.999815	0.500828	0.855708	1.33134
ENSSSCG00000005076	1.88047	2.08523	1.40014	0.997301	2.6668	2.19486	1.16426	0.534313	1.12605	0.66937	0.825962	1.09498	1.55498	0.430836	1.64636	0.748368	1.16577	0.5742	2.05342	1.43289	1.56312	1.13516	1.10539	1.05702	0.803635	0.890067	1.19565	0.958284	1.35836	0.965885
ENSSSCG00000029022	0.193977	0.166397	0.263182	0.35149	0.33836	1.22141	0.205166	0.188314	0.366338	0.25736	0	0.638755	0.156582	0.165648	0	0.263755	0.10062	0.194277	0.451143	0	0.122424	0.293934	0.0954082	0.549004	0.19993	0.684427	0.112373	0.450318	0	0.104744
ENSSSCG00000007805	0	0.0171966	0.0952148	0.0726508	0.0349685	0.126237	0.0424066	0.11677	0.0567898	0.0797921	0.0902537	0.14853	0	0.119835	0.0365994	0.0545166	0.114386	0.0401558	0.0699364	3.75e-07	0.0126557	0.0202515	0.0197203	0.00810541	1.98e-12	0.0884169	0.0232267	0.0232695	0	0.227324
ENSSSCG00000017298	0.0639206	0.0897255	0.0946099	0.0350986	0.0337876	0.0341505	0.0491693	0.0451305	0.0438975	0.100227	0.0174411	0.0191352	0.0469074	0.0595479	0.0848495	0.102717	0.126599	0.0640194	0.0540596	0.0238089	0.146698	0.0352216	0.0628792	0.023495	0.0898395	0.0717619	0.0471289	0.0674509	0.0645376	0.0690319
ENSSSCG00000023230	0	0.0589125	0	0	0	0.018852	0.0474999	0	0	0.0297919	0.0673958	0	0.0362518	0.0370116	0.0819686	0.0610644	0.0258842	0.0774141	0	0	0.405745	0.195001	0.0454693	0.0393364	0	0	0.089555	0.12005	0.0207821	0
ENSSSCG00000024710	0.265854	0.294882	0.253047	0.200047	0.0947803	0.754409	0.144825	1.10844	0.047949	1.56521	0.0489256	0.689804	0.479164	0.491207	0.233843	0.0238696	0.190983	0.595954	0.226751	1.04866	0.237754	0.236944	0.0448987	0.798899	0.758028	0.4693	0.0820583	0.785016	0.0306483	0.500247
ENSSSCG00000027825	0.0416959	0.0929004	0.091102	0.0642718	0.282382	0.0701575	0	0	0	0.11087	0	0.0343256	0	0	0.101682	0	0	0	0.0736707	0.0934531	0	0	0.048781	0.0196747	0	0.03678	0	0.13383	0	0
ENSSSCG00000021569	22.1248	12.5912	8.55309	37.5706	4.92893	15.0795	8.74551	31.6713	10.3551	37.3706	6.35546	23.3226	7.84756	27.4558	15.0613	9.73465	18.5357	68.3769	5.53647	24.9209	21.3489	14.9564	4.30782	25.897	25.5673	42.0683	9.84219	34.3671	7.19208	35.4139
ENSSSCG00000004018	0.135172	0.0745414	0.00654993	0.0699814	0.0673674	0.13375	0.0102121	0.065613	0.0364688	0.108885	0.0144896	0.143073	0.054557	0.0577159	0.0469937	0.0065642	0.0550917	0.101536	0.0280695	0.0296696	0.0609362	0.0585222	0.071234	0.0507494	0.0348302	0.0255505	0.05034	0.0896581	0.013404	0.109486
ENSSSCG00000030178	0.105159	0.212703	0.283853	0.114625	0.103029	0.0254216	0.0912703	0.0014955	0.127627	0.0100079	0	0.0409157	0.00729968	0.0120865	0.012386	0.00147119	0.00508473	0.00746674	0.0596902	0.0313044	0.0295646	0.00321725	0.226273	0.0468716	0.00818472	0.11842	0.0065661	0.00747452	0.000168643	0.0169377
ENSSSCG00000009469	0.487191	1.05794	0.0148835	5.63924	0.489433	35.0389	1.17942	18.2572	0.0954987	23.305	0.122234	13.3943	0.0531301	15.0007	0.213388	0.148499	0.159785	15.2088	0.145365	25.2772	0.0850304	1.85933	0.0914905	24.5055	1.091	8.07636	0.0617083	11.8004	0.104341	18.9322
ENSSSCG00000025121	0.0463156	0.124343	0.239668	0	0.16158	0.42773	0	0	0.08747	0.0652944	0.139012	0.0822478	0.0747739	0.0791033	0.17341	0.136561	0.0993787	0	0.165119	0.0474415	0.526156	0.187153	0	0.26217	0.292539	0.00777598	0.214648	0.0537609	0.128597	0
ENSSSCG00000015327	1.23061	0.821055	0.360123	0.582979	1.69296	0.769812	0.204173	0.452887	0.394944	0.501555	0.337975	0.741605	0.558369	0.219795	1.07657	0.41559	0.53404	0.346393	0.589257	0.329549	0.802051	0.503768	0.751657	0.403255	0.389633	0.368936	0.419356	0.224068	1.12406	0.521183
ENSSSCG00000023045	0.0473867	0.0517323	0.0409135	0.0572438	0.0500959	0.0434006	0.0273375	0.100371	0.0645803	0.0457239	0.0258582	0.0709281	0.0347737	0.0735751	0.0419346	0.0175721	0.0759764	0.04746	0.0450858	0.0573639	0.0108747	0.00870323	0.0169505	0.0592206	0.00887971	0.0754095	0.0199644	0.0800065	0	0.0923246
ENSSSCG00000014669	0	0.0193569	0	0.0272591	0	0.0189448	0	0	0	0	0	0	0	0	0	0	0.23315	0.0678003	0	0	0	0	0	0.0182472	0.310812	0.318448	0	0.0261926	0	0.0487392
ENSSSCG00000023293	0.806106	1.01804	0.408265	0.417414	0.927796	0.769837	0.423287	0.158268	0.654031	0.776601	0.312972	0.744828	0.689548	0.108102	0.581051	0.505283	0.192026	0.372076	0.154631	0.270801	0.092479	0.352151	0	0.281822	0.123858	0.23459	0.18444	1.02175	0.165188	1.39411
ENSSSCG00000017761	49.8612	58.0964	36.5671	31.2851	83.0111	79.3001	32.7016	25.6474	33.1209	25.7948	29.0624	25.9063	41.3875	25.8494	49.7745	53.3319	33.7458	24.4016	63.2857	43.7005	82.089	44.0176	38.8356	30.1068	48.0645	32.0723	57.1199	32.6895	32.3183	23.7928
ENSSSCG00000029843	0.355599	0.486001	0.374234	0.761458	0.693102	0.525172	0.376972	0.0405242	0.187623	0.24653	0.112583	0.253582	0.490305	0.113668	0.479214	0.255416	0.318282	0.197685	0.29061	0.341081	0.399783	0.174788	0.0615945	0.130327	0.319018	0.220929	0.265472	0.279628	0.347705	0.230774
ENSSSCG00000005947	0.897387	1.37397	1.91197	4.67405	1.39345	2.12452	3.14796	3.01419	3.16786	2.92923	0.364608	2.28693	1.39985	2.79323	1.48362	2.67773	3.12535	7.21476	4.08248	5.16002	1.37532	2.0773	1.2926	2.62349	4.89896	4.11752	1.44176	3.73695	1.61652	2.31653
ENSSSCG00000030286	0.24887	0.244776	0.336354	0.230614	0.410493	0.549816	0.0378564	0.0646392	0.215758	0.165056	0.13589	0.113304	0.0631687	0.0452346	0.514827	0.105873	0.234885	0.191104	0.826251	0.554683	0.925498	0.833305	0.3013	0.2564	0.212593	0.501985	0.417973	0.16446	0.128029	0.170668
ENSSSCG00000021811	0.955405	2.06213	1.75623	1.97321	1.97119	2.30285	1.82545	0.837753	2.09537	1.79916	1.20253	1.979	1.24391	1.21066	1.61255	1.13147	2.0463	2.43851	2.15036	1.64157	1.9451	0.934021	0.272857	0.996882	2.19181	2.1205	2.32103	2.46839	0.456383	1.89718
ENSSSCG00000007826	31.4454	30.644	22.9873	22.975	32.2295	35.1566	19.3257	18.3905	20.2734	20.1786	14.6358	20.7246	24.3697	21.0918	24.6302	34.8971	22.7697	20.5556	31.9869	32.3933	40.0592	35.2275	34.6229	30.2474	31.445	26.7371	33.2682	23.1966	39.1844	24.9332
ENSSSCG00000030162	12.8437	10.8925	6.12824	7.50365	15.7596	15.4721	4.64889	5.66142	5.30512	7.2553	3.69909	8.4227	7.3996	3.61012	8.41403	9.45	6.53424	5.95587	9.94082	9.52677	14.7685	10.9349	8.81302	8.97149	8.62035	7.54366	8.90143	7.11734	10.6035	10.5914
ENSSSCG00000029665	0.0969215	0.0497158	8.37e-05	0.0700926	0.0899905	0.194886	0.0408662	0.0750188	0.0364846	0.0513276	0	1.77e-05	0.0625467	0.0659896	0.117977	0.0525363	0.0603819	0.0968267	0.067566	0.0594218	0.0976491	0.0391327	0.0190289	0.0626927	0.0398232	0.238947	0	0.224745	0.215561	0.0208837
ENSSSCG00000016573	38.801	37.4851	25.3025	42.3786	38.6692	58.4848	24.613	47.1279	24.5996	52.6095	13.9464	45.2226	17.8544	20.0005	34.8079	24.5061	35.7581	52.0322	36.1928	65.5049	37.2937	34.6548	18.5547	40.1167	42.1347	53.6044	41.8357	59.3291	17.7236	74.2039
ENSSSCG00000026564	0.020306	0	0.165304	0.19624	0.118069	0.0852405	0.0429548	0	0.0383493	0.0538824	0	0.0334334	0.032783	0	0.0741253	0	0.0421327	0.0203375	0.0944539	0.0415993	0.0256313	0	0	0	0.0837169	0	0.0941079	0.0471406	0.225523	0.0877191
ENSSSCG00000016826	1.12335	0.881968	0.439157	0.57501	1.63845	1.05501	0.563869	0.73936	0.647244	0.303135	0.800052	1.0345	0.553298	0.22763	0.695032	0.25889	0.730852	0.26697	1.06277	0.468065	0.504694	0.807834	0.842835	0.431102	0.431732	0.167951	0.661799	1.01663	0.740111	0.431809
ENSSSCG00000007668	0.687807	1.14341	1.27724	1.61459	1.31585	1.87984	1.08348	1.82118	1.36232	1.89294	1.03616	1.9463	1.29796	0.984745	1.30775	0.526302	1.25184	1.2522	0.910203	0.868331	0.678969	0.590015	0.308889	1.03142	0.836369	1.46193	1.28224	1.82038	0.493317	2.1104
ENSSSCG00000013065	10.9747	10.648	5.89604	49.1175	8.10204	70.6545	7.52148	58.8356	4.89096	52.1314	3.18565	37.7818	4.57516	39.9894	8.47429	6.17685	9.20538	116.954	8.26773	78.1547	10.0614	17.3476	5.06384	71.5034	17.7343	42	8.9156	44.2262	7.34779	67.3821
ENSSSCG00000024341	1.81776	3.72762	4.98551	5.23054	4.3638	5.67217	4.35684	4.7109	4.93581	5.64117	2.90355	4.86828	4.73579	4.41039	5.05974	4.05225	3.39934	3.62552	5.00789	4.80271	5.61308	2.95544	2.1335	3.38146	4.12502	4.28045	5.56805	5.09835	2.20946	5.35013
ENSSSCG00000003566	84.0341	80.6302	69.4712	72.8631	106.01	124.599	53.4464	54.1037	49.8674	60.7262	40.1521	63.4331	61.2088	61.2607	74.9215	69.1459	63.0294	68.2499	107.776	109.952	122.147	103.245	54.3055	71.3078	90.4967	82.5518	93.6748	72.4536	56.2834	68.0417
ENSSSCG00000029393	4.9067	5.193	3.76093	4.65722	6.5211	6.25944	2.96557	2.59825	3.67055	3.55091	2.1995	3.40987	4.01224	2.06785	4.26463	3.76912	3.40463	3.12728	5.18718	4.63435	5.87175	3.25087	4.54468	4.27696	5.58272	3.65368	4.90977	3.21757	4.3643	3.06244
ENSSSCG00000021730	34.8569	25.5122	27.0962	32.5021	24.9803	66.0583	24.0568	37.8186	23.9221	37.6597	13.6903	26.1837	23.5845	43.8995	29.5885	28.2866	37.7926	42.288	33.4381	53.3511	57.1469	61.6765	27.6798	47.2273	32.6865	43.0081	36.7436	37.956	34.7992	41.139
ENSSSCG00000028832	0.271639	0.13194	0.256789	0.110771	0.248097	0.40665	0.0671541	0.134722	0.196911	0.112324	0.171979	0.446241	0.199123	0.0853135	0.30742	0.0276748	0.0864426	0.0621452	0	0.232836	0.100081	0.0766158	0.286375	0.201736	0.0572016	0.321611	0.539001	0.501463	0.147832	0.467141
ENSSSCG00000000613	0.207402	0.101665	0.0401996	0.035792	0.172276	0.223876	0	0	0.111912	0.275172	0	0.146349	0	0	0.252367	0.0805743	0.0922146	0.207723	0.275638	0.273142	0.261793	0.209518	0.204023	0.0718777	0.244305	0.313627	0.0686571	0	0	0.191988
ENSSSCG00000027916	1.13384	1.28104	1.3838	1.53118	2.06196	4.15737	1.51524	1.40693	2.43726	1.67389	1.05181	0.829668	1.95192	1.09857	1.58813	1.02013	1.68523	0.918734	0.807038	0.79425	0.984675	0.651103	0.279549	0.320518	0.499005	1.28861	3.50315	1.66088	0.666705	0.968773
ENSSSCG00000023349	2.68459	2.15205	1.63828	3.11557	1.13151	4.93096	1.56232	4.66616	2.43539	4.94608	1.2667	3.1848	1.4384	4.3448	2.52485	2.51856	4.28104	7.20913	1.48595	5.22352	2.63396	2.35671	0.911038	2.588	3.09322	4.94298	2.77086	5.42945	1.29114	6.17834
ENSSSCG00000015084	103.585	32.4067	0	1.47214	31.1774	29.6706	15.4674	28.3937	23.015	14.5516	36.5767	26.0841	0	0	99.3512	0	92.2922	103.745	80.777	72.3998	7.69119	12.3108	0	0	0	0	0	0	0	0
ENSSSCG00000009413	0.332584	0.153621	0.173554	0.216335	0.714016	1.03098	0.216473	0.298038	0	0.407315	0	0.0421223	0.165212	0.218472	0.0622598	0.521796	0.185789	0.153738	0.505756	0.157232	0.193756	0.155067	0.0754997	0.413757	0.158211	0.225671	0.148207	0.0593919	0.284133	0.331549
ENSSSCG00000025457	20.3755	15.4087	17.5812	17.1649	22.5513	24.6092	11.9097	11.9725	14.0082	18.8522	9.11966	17.5096	16.4475	10.9894	18.3772	20.9003	15.9465	15.7528	20.3687	20.5962	24.7037	24.6459	18.4612	19.1504	16.6717	17.1849	20.2941	19.6054	18.1134	19.592
ENSSSCG00000009194	0.820304	0.281469	0.222593	0.396375	0.0953924	0.0688692	0	0	0	0.326503	1.23104	0.270122	1.32433	1.54111	0	1.78462	0.170204	0.328629	0	0	0.207086	0.165735	0.161388	0.331667	1.69096	0.578872	0.285126	0.380868	0.986965	0.0885898
ENSSSCG00000006213	0.328293	0.267535	0.556774	0.297437	0.572654	0.537461	0.243062	0.159355	0.434002	0.283117	0.197069	0.189184	0.291506	0.196245	0.559255	0.267834	0.306527	0.13152	0.458119	0.336274	0.455827	0.23215	0.209914	0.29202	0.203021	0.260629	0.456441	0.190534	0.258264	0.230454
ENSSSCG00000007405	6.36388	5.01792	5.49458	5.90163	5.68119	7.87934	5.84711	4.61796	4.4918	3.75258	4.05166	4.44519	8.19854	7.90472	7.58714	7.69168	6.20202	6.24496	4.78411	6.38689	14.8485	12.0784	8.22046	12.1116	12.8533	9.29926	9.23526	6.86458	6.42531	6.52564
ENSSSCG00000016034	0.195131	0.359573	0.117666	0.0785738	0.0840431	0.0303378	0.0764398	0	0.0136488	0.0191772	0.086766	0.356976	0.326696	0.0246866	0.00879393	0.0294806	4.16871	0.202671	0.0504253	0.155458	0.301039	0.0219025	0.0924215	0.040909	0.0297955	5.48251	0.226083	0.788553	0.0401327	2.09954
ENSSSCG00000004585	4.36957	2.97788	1.46381	1.69655	3.91386	3.77939	0.728574	2.19056	1.34417	3.08569	1.02327	2.08378	1.2074	1.0464	1.7383	1.17806	1.52669	1.0618	2.01739	1.46678	1.38414	1.20533	2.13473	2.71628	0.961412	1.60814	0.878809	2.01308	1.63437	4.35807
ENSSSCG00000017593	9.81512	7.59223	7.48594	7.3334	9.35215	11.4912	6.06076	5.03968	5.57166	6.92514	4.12941	7.1694	7.78559	4.74802	7.80096	8.58225	7.35738	4.97197	8.19748	7.91803	10.6167	12.0789	7.65999	7.67315	6.18383	6.65609	8.34822	8.03432	9.64851	8.11847
ENSSSCG00000027984	2.26599	1.89963	0.722027	0.622125	3.41365	2.37804	0.762589	0.36664	0.615985	0.546622	0.257621	0.678345	0.942294	0.439788	1.19064	1.30715	0.872659	0.343863	2.3556	1.17812	0.910079	1.28329	0.574156	0.81902	0.937753	0.666278	1.01437	0.976383	1.23926	0.79719
ENSSSCG00000001905	0.582913	0.8572	0.677897	1.00595	0.677864	0.769039	0	2.26358	1.4154	0.552417	1.24969	1.50818	0.53776	1.70669	1.01327	0.905831	0.691129	1.16763	0.968367	0.938273	0.210223	0.168246	0.901082	0.673385	0.686631	1.02837	0.868338	0.483298	0.154141	1.25905
ENSSSCG00000029824	21.9173	12.534	8.49621	13.8686	20.6326	7.88606	0	10.1321	11.8263	16.6165	3.13252	20.6207	3.36992	0	15.2394	11.3529	7.5793	3.13588	12.1367	7.48335	13.1738	9.48896	3.08003	4.21983	6.45425	9.2063	3.62768	8.48017	6.76159	7.88994
ENSSSCG00000020935	0.682799	0.561575	0.36416	0.646217	0.385525	0.961893	0.420596	0.808863	0.339739	0.841639	0.142162	0.54561	0.275752	0.624516	0.438371	0.540706	0.639226	0.669518	0.350589	0.853992	0.881676	0.544274	0.13543	0.484233	0.792026	0.785065	0.625281	0.626432	0.298438	0.911446
ENSSSCG00000008388	1.30811	1.52029	1.57443	1.01949	1.57026	1.77134	0.803362	1.26992	0.996149	1.45562	0.823232	1.25057	1.15812	0.720692	1.36066	0.459012	1.18198	1.09882	1.30036	1.44797	1.5979	1.12963	0.601889	1.17722	1.00032	1.15388	1.39337	1.34696	1.19115	1.77728
ENSSSCG00000025955	17.712	33.412	32.3043	26.4574	49.2981	44.1581	28.4297	15.3023	26.7133	19.0418	21.9119	21.5815	29.6666	20.545	31.6467	16.5257	15.6211	9.34748	44.6669	27.3201	22.5141	11.0206	6.4879	7.88255	27.6186	30.9549	34.0263	25.9519	8.48431	22.7121
ENSSSCG00000023723	34.5134	37.7063	20.3906	44.9987	42.5711	84.3298	16.6296	48.1451	16.2992	43.2065	11.6	41.5669	14.6588	46.532	22.9869	26.3983	20.7575	78.352	42.8835	86.4396	37.4347	52.1545	28.7705	94.9718	45.7886	49.9721	27.3184	50.8185	25.655	52.9784
ENSSSCG00000008076	0.305601	0.345936	0.237675	0.362607	0.206617	0.581126	0.0860314	0.322793	0.0899291	0.229378	0.0118819	0.362596	0.158717	0.114033	0.296297	0.0892078	0.304109	0.42958	0.116245	0.355836	0.0741736	0.0809104	0.0536638	0.291716	0.161393	0.153621	0.112751	0.287947	0.284354	0.365278
ENSSSCG00000025189	2.78819	5.37197	3.3574	2.00374	2.97688	3.4437	2.04059	1.48793	1.64147	0.658114	0.124378	1.04082	1.09708	0.858407	0.935048	0.434849	1.25169	1.50049	3.30476	1.83399	1.78998	0.664233	0.568412	1.54051	1.97721	2.64271	1.48946	0.839368	0.440963	1.34173
ENSSSCG00000000064	23.1508	34.7957	31.0474	33.9385	32.1043	45.7011	21.7438	29.3125	22.48	32.2189	16.0436	25.6941	24.9091	25.9692	27.8019	19.954	24.7716	30.6236	35.1389	40.8672	29.874	25.5271	15.6717	30.5064	34.4675	44.9651	30.3837	37.2425	24.4355	39.7665
ENSSSCG00000009047	13.397	7.74564	5.02022	5.93996	11.0595	11.1734	2.63672	4.63066	3.87393	5.91182	2.50391	7.22331	4.54756	1.72655	6.77138	3.05605	4.74486	3.09639	6.18597	3.7599	4.69525	5.44322	3.32123	5.52384	2.8122	5.15986	3.08166	6.47086	4.40554	9.05192
ENSSSCG00000022602	0.464399	1.59348	2.31031	1.87	2.70023	2.85919	1.30983	0.601122	1.7541	1.64305	0	2.54874	2.74907	1.8507	3.20213	0.631456	2.24834	1.24031	1.26009	3.17125	0.390792	0	0.913666	0.62589	0.797752	1.09239	0.179354	1.43747	2.72212	2.00614
ENSSSCG00000006503	0.323302	0.12326	0	0.216974	0.250643	0.30159	0.227968	0.0697475	0.0678419	0.0953207	0	0.118291	0.0579948	0	0.218553	0.146534	0.335407	0.215868	0.167094	0.183978	0.0453431	0.036289	0.141349	0.174291	0.0740498	0.126749	0	0.416971	0	0.387949
ENSSSCG00000001075	10.0867	5.73264	4.66064	3.6215	7.69875	3.22479	6.14349	9.64062	6.19251	7.20918	3.65542	8.63793	3.98287	2.56008	5.31978	1.95324	4.30885	2.56467	4.32143	2.23911	2.08914	2.71302	1.53597	2.92928	2.80022	5.83982	2.56889	5.87219	3.26594	7.7568
ENSSSCG00000017128	6.31925	6.42293	9.76259	9.26955	3.33466	4.30226	4.77413	5.25837	6.31817	6.83411	7.01291	8.00009	8.70177	7.84517	4.65234	10.6864	4.32466	2.41992	11.2389	10.2804	11.6631	8.07355	6.11182	7.57917	9.08562	6.65158	8.64442	5.60918	5.11135	5.27613
ENSSSCG00000027139	5.87255	3.90554	2.49675	2.51527	7.38331	5.55202	1.59742	2.3203	2.2846	2.54851	1.54035	2.83672	2.68685	1.18956	3.34538	2.82119	2.46435	1.63746	3.4529	1.99008	3.35928	2.9255	2.78386	2.2173	1.88157	2.28937	2.24253	2.05093	4.20018	3.43631
ENSSSCG00000000567	0.220728	0.265082	0.479164	0.0533284	0.359355	0.630066	0.186768	0.171427	0	0	0.132499	0.145369	0.213811	0.226191	0.322298	0.240103	0.137395	0.353711	0.308015	0.271312	0.167168	0.133788	0.303984	0.0713961	0.0455003	0.155763	0.358035	0.204968	0.0408574	0.143027
ENSSSCG00000020759	0	0.17701	0	0.155164	0.447277	0.0159667	0.107155	0	0.151527	0.0554527	0	0.132103	0	0.237968	0	0.0619106	0	0	0.128685	0.0712617	0	0.0502462	0	0.126608	0	0.232168	0.00683016	0	0	0.188704
ENSSSCG00000004273	0.11204	0.0480551	0.0633388	0.0789519	0.108575	0.101903	0	0.126897	0.0528988	0.0371625	0.0560466	0.0461178	0.0301471	0.0797315	0.170413	0.165039	0.0290588	0.0935112	0.108574	0.0478182	0.0824966	0.0660237	0.0183691	0.0226502	0.0384929	0.0494153	0.0865413	0.0541879	0.120977	0.0604996
ENSSSCG00000000539	0.0817788	0.149828	0.0632231	0.0562191	0.165805	0.0879145	0.0491606	0.112806	1.97e-06	0.077573	0.149459	0.0765395	0.0759917	0.0793831	0.099151	0.143276	0.0367385	0.0698583	0.133136	0.035759	0.179168	0.0717121	0.207253	0.133299	0.202028	0.0206162	0.12288	0.123273	0.0430339	0.21371
ENSSSCG00000014371	187.332	166.423	97.1793	132.972	206.077	248.616	76.0851	136.434	76.1396	146.192	64.545	118.151	107.976	130.072	140.188	181.566	109.378	213.557	203.414	265.339	270.926	220.628	162.309	225.801	203.939	150.056	162.376	127.583	165.554	147.424
ENSSSCG00000005184	3.25595	2.84076	3.39814	4.03408	4.59535	3.94847	1.58943	1.62097	1.52413	2.0307	2.17166	3.1157	2.24639	0.950581	3.14916	2.00548	1.67449	1.75592	4.04517	3.62015	3.47754	2.86749	3.28503	2.72292	2.23725	2.35657	4.06259	2.61647	4.17244	3.24582
ENSSSCG00000025293	0.781868	0.384031	0.248095	0.365616	0.762578	0.550549	0.173397	0.342793	0.297704	0.225874	0.113551	0.68519	0.34611	0.226151	0.437328	0.205767	0.366323	0.341018	0.351956	0.322933	0.246728	0.210201	0.359755	0.56597	0.864354	0.545075	0.321444	0.329355	0.519381	0.640102
ENSSSCG00000015553	0.144416	0.62559	0.658256	0.725483	0.410101	0.390932	0.559617	0.564506	0.225473	0.832663	0.331867	0.873655	0.155641	0.0967511	0.754382	0.00773318	0.211598	0.133891	0.242391	0.162183	0.00324674	0.0125591	0.0130554	0.103289	0.148573	0.595934	0.47103	0.80231	0.0183385	1.05673
ENSSSCG00000007457	0.0246307	0.0371887	0	0.14664	0.0216443	0.0240513	0.038517	0.0578214	0.0199235	0.0678546	0	0.0758289	0.0833669	0.0330335	0.170837	0	0.136155	0.0589411	0.0236518	0.00121303	0.0050412	0.0639513	0	0.0156403	0.0692836	0.0682441	0.0345038	0.0997583	0.0438588	0.192774
ENSSSCG00000011787	2.34915	1.55888	1.44329	2.40945	1.49476	2.79091	1.21889	1.37695	1.00449	1.41136	0.798201	1.45955	0.644021	0.984113	2.58878	0.723215	1.28753	1.55372	1.34012	1.22583	1.45463	1.34328	1.30804	1.43368	0.776625	1.17293	0.821666	1.44056	0.697376	1.96258
ENSSSCG00000017414	19.4849	22.4063	19.8908	18.5849	29.9672	30.0596	13.2945	12.7014	13.9649	15.8551	11.6754	14.9059	16.1247	15.6218	18.9191	22.2055	14.9063	13.1153	27.8613	24.0029	31.1416	26.4102	31.2563	24.9003	22.3946	18.8569	28.5308	19.7154	30.7371	17.725
ENSSSCG00000022453	0.976287	0.930531	0.68683	1.61617	0.96712	0.910721	1.14734	1.96578	1.02432	1.39124	0.759694	1.9051	0.934021	0.864588	0.835964	0.294996	1.46299	2.06424	0.630724	0.814831	0.63898	1.27847	1.20937	2.89472	1.26713	1.91374	0.544626	2.39237	0.66931	2.49921
ENSSSCG00000005608	0.0567756	0.0081172	0.0128386	0.0342929	0.0220079	0.0317776	0.0400338	0.0183727	0.0357415	0.0376637	0	0.0311598	0.0611073	0.0161614	0.0575706	0.0514662	0.0392676	0	0.077027	0.0484631	0.0119442	0.0286775	0	0.0612151	0.078024	0.100164	0	0.0439349	0.00875778	0.0204385
ENSSSCG00000013757	83.1385	86.2768	62.3294	78.8566	116.665	136.48	46.0885	50.5829	50.6364	67.3928	41.1876	51.5145	69.5994	76.8022	76.1421	103.745	66.5393	71.0456	118.677	129.923	155.147	119.731	69.8633	91.028	89.1716	62.796	93.782	62.3914	81.0102	55.9057
ENSSSCG00000021215	77.9934	72.1311	99.2057	83.9122	68.0234	123.798	23.201	61.5196	78.2509	105.095	58.5228	102.33	37.3813	54.1152	94.9026	79.5374	113.785	130.597	75.1084	97.3652	70.759	43.0879	59.9397	69.9672	76.6189	73.0979	56.478	96.1893	65.4169	98.7071
ENSSSCG00000000477	0.129322	0.170669	0.0539879	0.0841201	0.127251	0.18374	0.0420868	0.154519	0.0939359	0.0395952	0.0597154	0.196547	0.0321205	0.0679606	0.084732	0.0135264	0.061922	0.0298897	0.0694089	0.0713278	0.138124	0.150741	0.117429	0.0723986	0.0717721	0.0702001	0	0.150111	0.0276207	0.107433
ENSSSCG00000013745	10.9028	12.9855	13.2661	13.4336	14.5683	20.1411	8.46976	9.47214	9.50729	12.1224	7.21729	11.8283	12.7527	11.7417	13.1548	14.2762	12.2805	13.0437	16.2187	19.8197	22.5404	20.5025	14.1143	16.3958	15.801	15.2422	18.6059	14.4363	14.981	12.9021
ENSSSCG00000029165	0.122865	0.252123	0.477899	0.189623	0.372148	0.365894	0.146775	0.115574	0.271654	0.0621682	0.0495733	0.257801	0.37399	0.0878636	0.359571	0.28052	0.283341	0.11632	0.114359	0.0859903	0.269645	0.154641	0.038691	0.273116	0.325725	0.365902	0.22561	0.148919	0.181853	0.133735
ENSSSCG00000013641	0.806625	1.52531	0.59933	1.32055	1.80382	1.91468	0.850949	1.75804	1.22201	2.18165	0.621561	1.91146	0.364883	0.855303	0.944164	0.798526	0.686694	2.37107	1.75223	2.56396	1.01568	1.48463	1.00172	1.69407	1.05117	2.63394	0.876206	2.2917	0.63312	2.63496
ENSSSCG00000025766	10.8851	12.8332	12.9134	12.6311	11.754	25.0525	9.13098	19.3647	10.1267	16.4338	7.4032	12.36	11.5568	14.3323	14.0606	9.36893	15.2979	15.6816	14.2481	18.3997	15.5333	10.0211	4.64178	10.6233	13.0429	14.5681	13.4504	14.3154	7.36962	15.3458
ENSSSCG00000022237	87.6731	70.2084	64.4519	88.2586	85.2263	99.6458	46.7862	50.7811	53.8499	51.3713	49.2328	60.4273	65.31	55.5936	83.9887	86.3549	79.0702	97.8595	67.4399	64.9655	131.406	96.4366	73.5765	104.368	95.9016	80.446	90.875	72.4973	82.8267	80.7145
ENSSSCG00000028780	1.33504	0.572612	0.181135	0.806375	0.310502	0.784592	0.564822	0	0	1.06277	0.400702	0.659434	0	0.456029	0.487345	0.544588	0.415509	0.267422	0.310499	0.410249	0.337032	0.4046	0.787976	0.539788	0.550406	0.471057	0.154681	0.929793	0.12356	0.576719
ENSSSCG00000000697	20.6826	21.1121	21.0818	20.2389	19.2965	25.8213	15.102	14.0546	15.3403	17.7122	9.46995	16.1396	16.3074	12.3252	17.9185	14.2154	18.0748	15.446	21.9437	19.8439	24.056	19.1576	14.062	17.8866	20.9813	23.5424	21.2295	21.4226	14.0791	20.6655
ENSSSCG00000029322	0.47707	0.276832	0.5433	0.769591	0.247116	0.372178	0.16594	0.341117	0.0189286	0.318152	0.530416	0.310467	0.19799	0.0743311	0.880419	0.415388	1.3225	1.43698	0.446875	0.224138	0.217447	0.147961	0.0195934	0.311158	0.752673	0.481202	0.667758	0.311175	0.223044	0.425322
ENSSSCG00000026182	203.514	182.488	4.40752	17.2626	204.995	480.201	125.729	359.29	68.6562	360.995	116.221	475.572	57.9878	296.261	192.97	368.186	322.521	688.45	62.4704	272.622	175.75	235.802	233.883	843.083	618.129	676.895	437.934	883.851	182.554	639.612
ENSSSCG00000024206	5.66536	6.81376	6.50005	5.80099	8.93869	8.36049	3.72909	1.91136	4.11075	3.26259	2.52209	2.65816	5.42041	3.63128	3.93386	6.43769	2.5476	1.71345	8.79909	6.16829	6.8096	4.82931	9.79999	7.45255	12.6144	7.68894	8.28482	4.96198	6.81003	3.51172
ENSSSCG00000028793	6.49944	1.55343	0.199039	2.73527	0.456975	12.9931	0.991742	5.2919	3.11342	15.3569	0.884643	3.24388	3.37066	2.30844	1.90051	1.67928	4.69893	6.55302	2.67085	4.5082	2.16929	4.99171	1.6267	3.62835	1.69133	1.75806	0.465902	9.64849	2.18649	9.76972
ENSSSCG00000024662	253.145	286.503	140.686	557.504	207.937	498.148	120.979	402.416	73.6354	400.539	56.1518	494.26	130.377	408.797	123.387	144.396	148.356	556.25	192.491	436.473	130.078	220.074	126.07	525.232	199.881	432.651	218.483	553.701	113.507	601.352
ENSSSCG00000003708	0.58274	0.333257	0.182457	0.306853	0.469151	0.702503	0.474119	0.551221	0.169314	0.317191	0.134542	0.811856	0.482462	0.280718	0.509082	0.386025	0.232523	0.329233	0.469146	0.382632	0.565818	0.347174	0.42626	0.398733	0.323413	0.369051	0.363555	0.485632	0.663796	0.435695
ENSSSCG00000011851	0.0177678	0.0304831	0	0.193174	0.10331	1.11878	0.112756	0.275985	0.0335557	0.188588	0	0.0585085	0.0573703	0.273114	0.0864796	0.0241594	0.0184331	0.0533859	0.0619854	0.509592	0	0.0538474	0	0.258621	0.0183131	0.062692	0.0823445	0.350608	0.131555	0.690789
ENSSSCG00000000038	12.7009	19.8988	23.6751	15.3656	17.6404	21.4686	19.8115	20.5257	17.5806	17.201	14.5356	17.4057	22.7257	21.1771	20.2696	20.985	20.8203	18.3258	22.4173	21.1551	28.4479	16.5997	14.7369	15.2077	24.9189	25.9308	22.4444	18.9422	16.2022	16.3621
ENSSSCG00000011395	35.436	27.7444	24.077	34.0844	37.0162	52.9158	17.2985	24.7345	16.7465	23.2934	12.5225	27.3495	21.0516	16.6079	30.5824	17.2007	23.1196	28.2143	24.5176	28.1148	30.9943	21.6022	16.7015	32.3438	18.2789	26.1449	27.2509	28.1405	24.1263	34.3765
ENSSSCG00000009229	0.908791	0.555928	1.28356	1.52977	0.996187	1.22577	0.961215	1.53311	0.759679	0.770886	0.514231	1.00571	0.889936	0.725181	0.960793	1.06352	1.24421	1.33545	0.831591	1.34291	1.80531	0.918065	0.219832	0.843316	0.591184	0.84107	1.24282	0.951122	0.944514	2.07555
ENSSSCG00000001761	6.57589	6.08493	3.93458	3.69038	7.0171	8.59331	2.81854	4.08978	3.58949	4.92404	2.11718	5.04701	4.15985	2.72743	4.91027	3.33036	4.07624	4.13874	7.12055	7.04478	6.05955	5.79971	4.17305	4.71383	4.17039	4.61486	5.15342	5.74302	5.24577	5.92499
ENSSSCG00000029117	3.37349	2.40612	1.38855	2.56418	3.923	4.93255	1.04236	2.50225	1.71804	2.06188	1.0239	2.49634	1.83583	0.841589	2.39835	1.39157	1.65159	2.50556	2.60061	2.5625	1.67457	1.60823	1.60333	2.39079	1.60177	2.073	1.49317	2.33187	2.21011	3.76605
ENSSSCG00000006246	318.609	325.965	249.85	201.27	428.293	358.29	185.498	221.339	160.089	213.297	157.918	202.132	250.11	184.714	409.025	429.247	218.337	222.493	387.499	284.437	490.714	484.267	414.057	309.643	391.654	252.683	301.413	196.788	343.573	230.443
ENSSSCG00000007118	0.871427	1.0415	1.08934	1.0527	1.91289	1.44679	1.20131	0.836481	0.887594	1.02626	1.26368	1.30581	0.948452	0.384624	1.23907	1.54437	1.05642	0.63742	1.38911	0.641877	1.98981	0.890211	0.414167	0.609663	1.01927	0.984609	1.86048	1.15926	0.978697	1.07857
ENSSSCG00000030309	3.52564	2.45077	3.71133	3.63485	2.96892	2.0924	2.18598	1.53432	2.9848	2.13721	1.91569	2.55214	5.2994	1.86874	4.69682	4.50462	3.09008	0.943654	2.61545	1.49435	4.29678	3.56162	2.69085	2.03993	3.38323	2.73463	3.76795	2.99874	3.68498	2.26484
ENSSSCG00000023955	1.24132	0.92048	0.8265	0.648107	1.97697	1.80909	0.244856	0.572823	0.297866	0.421585	0.0904862	0.610109	0.754878	0.179558	1.02469	1.09576	0.832711	0.32911	1.30629	0.596492	1.57816	0.873927	0.533578	0.804142	0.604647	0.588464	0.427237	0.369894	0.690838	0.733601
ENSSSCG00000017916	0.0586771	0.151003	0	0	0	0.0985256	0.124124	0.113928	0.221631	0	0	0	0.189462	0.300647	0	0.239354	0.0608741	0	0	0	0.222195	0.0592759	0	0.0474489	0.0604779	0	0.135969	0.136219	0.16292	0.126738
ENSSSCG00000010593	0.00908462	0.0389648	0.0616288	0.0768204	0.126773	0.144914	0	0.0529164	0.0171569	0.0241062	0.0545335	0.0299152	0.0439998	0	0.0221084	0.0247052	0.0188495	0.0909867	0.0845145	0.00930546	0.0802694	0	0.00893661	0.0220387	0.00936342	0.0801354	0.0315768	0.115995	0.0336318	0.0882995
ENSSSCG00000026424	12.0957	10.1346	3.81653	4.75731	15.7015	14.4059	4.1653	3.82315	7.43741	11.5695	1.68857	11.5786	5.44961	3.363	8.89928	5.35478	5.54471	9.29708	10.4676	8.35585	11.007	12.5033	5.25753	5.00429	7.53811	4.9626	7.1701	5.55073	7.81028	9.72121
ENSSSCG00000022641	9.27073	9.71475	9.52504	5.18477	13.8597	16.9809	6.27286	2.9061	5.69525	4.93676	5.74496	3.31695	7.90734	4.76054	7.42809	10.7546	6.6862	4.72055	8.09355	6.67394	14.1733	10.117	10.0574	8.0244	9.21658	6.8234	9.87042	6.65043	10.1637	5.37972
ENSSSCG00000026465	57.7962	42.7857	52.2776	43.4046	39.9965	47.134	39.5034	44.2905	36.8304	52.3755	21.2847	38.9202	27.0958	54.5032	37.3924	23.1422	37.5211	38.5904	44.1194	58.9591	25.2129	35.1032	19.3003	31.7312	40.9315	47.333	46.4228	44.8619	31.3947	51.6957
ENSSSCG00000006162	0.240834	0.339401	0.163378	0.207808	0.316863	0.101097	0.218337	0.0668004	0.194927	0.159764	0.154894	0.141616	0.416585	0.0587603	0.251183	0.37148	0.232005	0.120603	0.100022	0.158585	0.434275	0.26067	0.194812	0.153017	0.248225	0.235597	0.239173	0.0599033	0.382106	0.167202
ENSSSCG00000026791	69.3148	32.7537	73.4047	27.9925	17.4552	9.48327	61.6868	43.9122	61.7065	42.4113	62.0412	74.2249	87.7533	49.3734	52.3027	122.39	47.005	24.6508	24.2725	15.9445	10.5578	15.8781	29.2827	20.0255	26.2015	10.5211	51.6463	29.3025	81.0143	16.1832
ENSSSCG00000003351	0.0493298	0.063474	0	0	0.0573651	0.0414152	0	0	0	0	0	0.0812202	0.0398201	0	0.0600246	0.067075	0.127942	0.0741091	0.0573646	0.0757934	0	0.0249166	0.0485261	0.0398903	0.0254218	0.304597	0.0285772	0	0	0.0266372
ENSSSCG00000017340	1.52852	5.03555	4.9199	4.36083	7.05329	9.22872	4.36852	5.74616	4.57575	6.3644	2.04984	2.65054	6.53682	7.22079	4.96636	3.86931	5.80319	7.27986	10.9297	11.5927	7.49173	3.89316	1.88752	4.49706	5.54753	7.40136	6.76362	6.32308	2.6337	6.51519
ENSSSCG00000030131	3.24681	2.22024	2.84075	2.94464	5.46321	6.4955	1.71705	2.43194	1.97861	2.53718	1.98204	2.53698	2.53205	1.24792	4.31235	3.89099	3.1771	2.9376	4.22669	3.43647	9.22992	5.40484	2.06955	3.1514	3.00948	2.43454	2.84155	1.96422	4.38064	3.47672
ENSSSCG00000012974	215.726	1580.19	1361.34	2227.27	1981.75	2191.13	1403.1	2842.07	1529.82	2716.88	1161.24	1889.29	1338.45	2616.5	1972.7	1053.01	1178.56	2166.4	2299.34	3383.27	1028.2	342.149	317.451	729.029	1548.9	2154.72	1791.61	2400.76	313.116	2710.9
ENSSSCG00000002815	18.4108	56.3691	41.3616	20.658	78.7176	95.8496	22.8614	7.57507	23.664	6.76314	11.3679	7.31448	4.09182	1.31321	32.5032	5.75019	5.98264	4.30677	50.8331	32.962	1.94108	0.848663	0.868424	1.03627	3.1553	2.41153	9.23853	3.20638	4.63874	6.82756
ENSSSCG00000006371	148.83	120.598	88.98	176.619	137.344	210.959	66.2182	148.196	64.3864	166.649	51.7835	137.1	72.4872	161.379	104.766	151.292	101.713	284.38	139.793	244.578	160.346	261.624	282.893	362.757	219.31	192.688	135.547	180.598	188.441	225.243
ENSSSCG00000024090	17.0226	24.3865	12.2846	20.8833	22.1426	39.2381	8.48181	30.8254	12.2775	24.6218	4.64911	22.9195	18.2764	14.5705	18.6943	29.5163	13.4142	25.403	27.1933	41.3147	19.3164	14.1868	15.9099	28.7597	16.6071	27.0835	22.5155	20.3796	13.0165	28.4291
ENSSSCG00000024907	14.9962	14.3811	11.148	11.6171	18.5529	22.5509	8.72951	7.86938	9.9507	9.04375	7.0777	9.76712	10.5289	8.74717	13.0466	18.6873	12.9583	12.6207	16.796	16.2287	27.9515	24.6779	17.2528	14.8081	17.5451	15.9257	17.5456	13.13	20.4266	11.0621
ENSSSCG00000027211	2.13695	1.38582	0.627746	1.19351	2.63013	2.08284	0.754587	1.02627	0.506751	1.09055	0.480359	1.62304	0.735409	0.49773	1.28826	0.982031	0.866295	0.779004	1.08644	0.751952	1.26154	0.974264	0.690032	1.17699	0.792636	0.841657	0.673499	0.895873	1.16429	1.39476
ENSSSCG00000011500	3.54828	2.77011	2.42822	2.43458	5.47453	3.52774	1.72834	2.03962	1.89572	1.96154	1.54143	2.21643	2.5125	0.85055	3.52221	3.48097	2.71241	1.69116	2.73271	1.46657	4.93062	3.20717	1.73758	1.5542	1.41154	1.53751	2.3711	1.68902	2.98871	2.21013
ENSSSCG00000010288	5.17223	4.82015	2.56148	3.99448	5.71595	6.00243	2.8121	4.79348	2.80595	5.02444	1.54234	4.28556	2.77741	2.61387	4.05073	1.79238	2.72351	4.35229	3.76729	5.57258	2.86245	2.08775	1.91211	3.87536	3.4657	4.55257	3.57229	5.09599	2.75018	6.17697
ENSSSCG00000012607	0.0567788	0.0779295	0.0308144	0.0548717	0.026411	0.0381353	0	0.0220485	0	0.0150663	0	0.0560909	0.0916662	0	0.0829063	0.0154407	0.106029	0.0227467	0.0792323	0.0116318	0.0573352	0.0114716	0.0781953	0.0367311	0.0351128	0.0400677	0.026314	0.0395437	0.0105099	0.0490552
ENSSSCG00000030298	2.66818	3.18341	3.48217	2.41383	3.38812	2.17462	4.0018	1.82754	1.74356	0.534415	0.795569	0.380013	1.69775	0.0739116	2.34126	0.662968	4.42614	1.44916	5.08235	1.57418	0.0136562	0.0874348	0.518958	0.283458	0.894106	1.05068	1.88186	1.03335	0.927139	0.702991
ENSSSCG00000005291	0.405605	0.392461	0.4362	0.620817	0.48786	0.234597	0.192376	0.281737	0.276332	0.226676	0.289116	0.274457	0.556132	0.186271	0.686401	0.232991	0.362621	0.0939864	0.211669	0.161695	0.431733	0.260811	0.904267	0.759563	1.04567	1.25247	0.460505	0.35407	0.378158	0.426166
ENSSSCG00000023413	0.204824	0.131776	0.0694748	0	0.357281	0.343923	0	0.198844	0.0967058	0.135876	0.15369	0.168618	0.165338	0.174911	0.24923	0.0696261	0.106246	0.0512851	0.0595463	0.0524507	0.0646347	0.103457	0	0.0414074	0	0	0.0593282	0	0.142176	0.442404
ENSSSCG00000007185	5.90696	4.74792	1.57764	5.4501	3.5698	9.95752	2.85329	16.8875	2.81088	21.4132	1.39601	13.4781	3.22888	7.46717	4.98039	4.49025	6.75542	10.1552	2.21758	5.90763	1.99611	2.25534	3.11126	13.8786	3.49954	9.51846	3.77224	19.1659	1.93712	20.0421
ENSSSCG00000025008	4.56245	4.89904	0.824959	10.7409	1.29115	7.66126	1.67221	9.62152	1.47442	12.3549	1.05556	8.96791	1.06338	7.8654	1.71764	1.52316	3.1677	15.5939	1.03136	8.82198	1.86239	2.59919	1.01768	10.3206	8.61676	14.2524	2.7633	10.4806	1.17718	17.3526
ENSSSCG00000024869	9.79952	9.36785	5.12588	5.05487	13.0919	12.6263	4.18246	4.52831	4.19333	4.11579	2.33689	5.63024	3.65175	1.63706	7.95335	3.94175	4.99557	2.88476	7.23936	5.72892	5.6324	4.21518	6.42052	5.46789	4.67771	4.97816	4.0553	4.71136	6.56066	5.1692
ENSSSCG00000010640	0.280369	0.502036	0.209874	0.186863	0.70829	1.08494	0.368121	0.312129	0.292135	0.282192	0.171194	0.127343	0.0936496	0.148608	0.188222	0.337007	0.129009	0.0484142	0.222011	0.217864	0.297284	0.2161	0.123635	0.101633	0.252866	0.367332	0.331777	0.370327	0.174801	0.374304
ENSSSCG00000002021	0.67405	0.266868	0.281395	0.438449	0.602959	0.957684	0.329046	0.40269	0	0.550339	0.466871	0.426849	0.418545	0.0885557	0.315456	0.423011	0.430331	0.207721	0.180886	0.265552	0.392686	0.104758	0.153016	0.209641	0.480971	0.0914738	0.600744	0.662035	0.143964	0.391973
ENSSSCG00000024344	13.614	15.8965	6.80168	10.8576	23.4856	24.3932	2.46117	7.04021	2.81763	6.90227	1.48006	11.2138	1.38583	5.78634	5.17724	2.25679	2.06538	9.37585	11.4111	11.7131	1.62323	2.87644	1.70079	12.6545	2.40841	4.39083	2.38628	13.9793	2.64596	30.6932
ENSSSCG00000022168	0.371816	0.289509	0.0931329	0.103652	0.618638	0.44663	0.108904	0.0888519	0.259273	0.144198	0.0858442	0.0470912	0.16623	0.068388	0.236654	0.0622238	0.20177	0.0458327	0.226166	0.158201	0.173289	0.0462289	0.129422	0.166523	0.11202	0.030275	0.291614	0.252312	0.105883	0.111198
ENSSSCG00000016520	0.0728372	0.0937217	0.172941	0.175977	0.105877	0.061151	0.269636	0.282843	0.171947	0.241593	0	0.299811	0.117592	0.2177	0.177257	0.074279	0.17002	0.1459	0.105876	0.223823	0	0.0183951	0	0.0294497	0.0375363	0.321249	0.232074	0.35932	0	0.491634
ENSSSCG00000016629	0.697073	0.64396	0.800267	0.5182	1.49653	1.57563	0.226857	0.624667	0.405067	0.569136	0.0804696	0.309	0.302989	0	0.685085	0.36455	0.472844	0.241668	0.904144	1.20834	0.203049	0.108336	0.606596	0.130081	0.552666	0.378393	0.434885	0.435685	0.496271	0.521179
ENSSSCG00000024311	7.93715	6.42565	2.24685	6.44931	5.55562	8.86612	2.14575	5.2005	3.45393	7.96959	1.05768	8.49023	2.24555	2.76139	5.63128	1.86558	4.98056	10.1531	2.74153	6.55155	3.37513	4.46993	4.19608	6.74523	3.86512	7.32904	3.16081	8.46527	3.88567	14.3303
ENSSSCG00000011615	91.1102	85.2237	61.8789	98.2402	88.6858	132.988	50.6048	93.2616	49.6022	96.6327	41.0472	83.2168	56.6493	70.358	85.342	77.4246	77.8604	117.954	86.3262	127.982	115.505	85.5125	52.5989	103.488	95.5659	105.805	70.4313	95.4891	60.2286	122.447
ENSSSCG00000016211	2.77489	5.60864	7.57827	8.3443	5.76132	8.22887	5.61799	8.20882	5.48797	8.01104	3.75324	6.37277	5.84503	7.60727	6.69502	3.61116	6.41241	7.45489	6.74456	7.23395	4.53986	2.62274	1.53471	4.45891	6.3093	7.12258	5.79535	6.91193	1.93993	7.90995
ENSSSCG00000013023	103.595	100.298	130.933	120.818	158.188	188.802	85.2401	73.8974	84.0837	89.9847	78.1129	91.8256	107.776	80.3963	123.291	118.132	107.945	76.2549	160.462	122.484	184.139	116.439	122.715	114.845	127.477	110.347	152.164	103.359	139.736	92.5059
ENSSSCG00000028101	0.0915596	0.118888	0.100751	0.14147	0.206454	0.184956	0.0936086	0.0671229	0.0465787	0.00697404	0.0833384	0.0812157	0.0818219	0.0595835	0.143623	0.0513788	0.115695	0.0289008	0.130614	0.0908428	0.150432	0.0438407	0.093315	0.0385966	0.0681875	0.0756004	0.11364	0.0829019	0.128035	0.149134
ENSSSCG00000017518	3.59093	4.74243	8.37716	10.0957	5.51273	14.4124	7.62347	13.9695	8.51372	15.7153	4.84617	7.86898	6.84004	14.0089	6.20839	4.81243	6.2179	8.52547	5.75301	13.919	5.57614	3.75806	2.02034	9.16051	8.54722	12.5563	8.9945	13.1343	2.53444	14.9403
ENSSSCG00000029304	3.90932	3.10535	2.45579	2.95532	2.61426	4.00375	2.65748	3.56251	1.98233	3.09229	1.06668	1.49688	2.4952	2.69613	3.65062	1.94419	3.81561	4.22165	2.60462	4.74089	5.4666	4.37503	2.35779	4.25065	4.14004	4.72426	3.95486	4.49938	3.12858	5.23947
ENSSSCG00000027860	36.0366	28.1916	13.8821	24.8109	51.2532	50.3825	11.6176	23.6395	12.0533	24.3717	8.95696	25.4345	15.1217	12.0354	25.2813	15.9241	15.7531	22.1527	25.5607	24.1332	18.2962	20.6975	13.2226	26.7378	14.4357	19.9089	15.4575	24.5825	21.1673	37.0901
ENSSSCG00000010189	3.94103	3.84234	2.92068	2.9205	5.24733	4.99784	1.89153	1.52718	2.09527	2.15303	1.26736	2.52191	2.13868	1.08883	3.10294	2.07144	2.2075	1.3931	3.3313	2.11171	3.42785	2.94412	1.79996	1.97507	1.78352	1.69437	2.40778	2.68131	3.47891	3.09377
ENSSSCG00000014409	4.22801	2.80754	1.58098	2.19222	4.35396	3.86506	0.862054	2.00283	1.19052	1.84169	0.955574	2.03388	1.31583	1.00051	2.71179	1.86148	1.81002	1.63897	2.74711	2.34802	2.95775	2.25136	2.68715	3.08942	1.63416	1.9771	1.88864	1.67777	2.55176	2.62688
ENSSSCG00000022488	0.107677	0.148989	0	0	0	0	0	0.851774	0.713996	0	0	0	0	0	0.533804	0	0	0	0	0	0.534995	0	0.431547	0	0	0	0	0.37926	0	0.312233
ENSSSCG00000003730	3.20452	2.45438	1.59716	1.33316	5.16198	2.95805	1.03756	1.04757	0.957197	1.30152	1.12866	2.07278	1.38577	0.781867	2.21821	1.82294	1.73858	0.83512	2.10089	1.27278	2.51775	2.41966	2.13907	1.51381	1.69356	1.25471	1.4965	1.18612	2.51188	1.72156
ENSSSCG00000025284	12.3338	12.813	11.2195	11.3681	16.7644	22.2565	8.51335	8.43606	8.31903	8.55392	6.43026	9.13172	13.124	6.56578	14.0577	9.12041	10.6977	10.1069	13.295	12.6542	16.4024	11.0236	6.14524	9.06701	8.50243	10.7031	13.2927	12.1319	12.9162	13.5796
ENSSSCG00000013930	6.07261	15.1807	14.1504	14.6065	18.0723	25.5368	12.1997	12.1569	11.1123	13.5394	8.35829	11.1077	11.9503	11.645	12.7452	9.19762	10.2794	10.0677	17.9259	17.7037	15.4664	9.09298	5.09	7.23513	13.0272	15.3885	16.0492	15.2342	7.01706	16.3276
ENSSSCG00000013855	77.6161	67.2558	53.2299	56.6772	83.0085	99.7186	42.416	59.7251	45.3011	60.9841	34.2568	58.0133	54.9785	55.5438	58.3246	68.2736	51.0812	66.222	74.9381	82.7916	73.3409	67.6106	45.8884	66.4658	60.1427	56.8259	63.1197	58.8599	60.1212	64.5391
ENSSSCG00000027053	0.258729	0.397647	0.614313	0.716256	1.01545	0.868871	0.86657	1.29774	0.468267	0.457694	0.291208	0.408241	0.504725	0.220944	0.760819	0.747576	0.39144	0.323911	0.865002	0.673588	1.07499	0.370273	0.20149	0.296395	0.744451	1.04603	1.69869	1.08866	0.49887	1.11767
ENSSSCG00000022438	13.8203	14.5886	15.0008	16.1386	15.0447	16.502	15.2672	10.9571	14.2828	12.2241	13.5964	10.8717	17.1059	13.1133	16.256	15.8165	14.8953	9.18934	19.4195	14.7068	21.2244	17.3353	10.2719	10.2444	13.8488	13.0713	22.373	16.3093	18.9732	12.3549
ENSSSCG00000014853	2.89219	5.80003	3.38751	1.58298	6.22166	8.74268	1.53289	0.692529	2.06476	0.730412	1.02399	0.906424	0.776127	0.609177	1.79263	1.72907	1.30316	1.15711	5.50025	4.55097	2.09449	1.39427	1.20515	1.17878	1.33463	0.971235	1.50927	0.774027	1.28633	0.979903
ENSSSCG00000029671	13.9022	17.5375	8.50642	10.8667	29.1634	33.8707	5.18968	5.29266	7.20729	13.0198	0.818161	13.0156	12.7624	9.77684	11.6091	17.0499	8.20113	14.4697	22.1893	23.1751	10.3224	10.7395	9.38526	12.5645	10.6764	12.5035	17.6865	16.7698	15.1372	15.897
ENSSSCG00000027008	0.017585	0.129221	0.110789	0.0682079	0.0436344	1.27233	0.0387004	0.0167165	0	0.137798	0	0.194155	0.0662801	0.0250988	0.0422517	0.0666262	0.0450031	0.028316	0.0398528	0.0215013	0.0993696	0.038509	0.105424	0.182635	0.150695	0.352238	0	0.325184	0.0276146	0.167596
ENSSSCG00000013597	2223.49	2207.51	1306.66	1349.71	2993.72	1883.74	1184.51	1074.53	1376.82	1239.64	1138.88	1168.62	2087.58	1070.36	2234.3	2876.87	2171.29	1349	2441.98	1768.5	3329.23	2205.46	2010.99	1364.21	1982.21	1277.81	2134.65	1486.15	2673.84	1430.83
ENSSSCG00000013583	0.0674035	0.05782	0.0914513	0.0508902	0.215553	0.162694	0.0891146	0.0490768	0.063648	0.0111785	0.0252883	0.0138723	0.0272048	0.0431699	0.0717647	0.0687378	0.0699272	0.0759463	0.137169	0.034521	0.0531751	0.0595799	0	0.0545055	0.017368	0.104049	0.126904	0.068459	0.0389894	0.0636942
ENSSSCG00000000363	0.733867	0.87062	0.805027	0.96197	0.998668	0.852086	0.462417	0.485067	0.722467	0.66292	0.562377	0.925501	0.630206	0.466686	0.769475	0.552007	0.607456	0.406597	0.780769	0.711722	1.2121	0.583621	0.437755	0.662883	0.957557	0.812624	0.904546	0.670596	0.643077	0.632353
ENSSSCG00000015144	0.442625	0.699418	0.414789	0.573352	1.07372	1.01211	0.571072	0.411387	0.575258	0.420384	0.368835	0.44097	0.434067	0.18562	0.69469	0.237956	0.377828	0.218454	0.798652	0.542915	0.436657	0.375862	0.245919	0.291398	0.247313	0.265308	0.623004	0.370532	0.508119	0.50225
ENSSSCG00000029752	80.2282	124.05	114.371	194.006	104.419	172.585	94.3685	182.381	91.9342	162.032	62.1277	133.386	76.7464	103.011	159.287	81.9134	168.241	196.734	76.529	90.952	97.3038	63.2368	32.2285	90.9074	130.583	213.693	139.431	202.655	74.2524	240.813
ENSSSCG00000012625	10.1915	8.06628	7.20665	7.45947	13.5541	10.2424	4.08944	3.31622	5.03339	4.18351	3.94334	7.2312	6.78752	2.21185	10.1401	5.05309	7.96392	4.11676	7.96649	5.55608	9.38168	6.238	8.43767	5.09961	6.40318	5.52974	6.82827	5.33759	6.84415	4.88501
ENSSSCG00000009233	5.08146	2.20196	0.977297	6.72385	1.23362	4.57405	0.775714	4.37369	0.692543	4.36136	0.432391	2.47976	0.803459	3.0644	2.64536	1.21093	2.88043	5.52218	0.807174	5.01718	1.58699	1.45532	1.31408	4.63862	2.52422	3.53506	1.24426	3.17719	2.0121	5.88382
ENSSSCG00000012968	20.7448	49.262	33.2392	33.3516	50.805	79.7999	24.8455	14.513	25.9097	20.1089	16.1447	18.9605	22.9154	21.2099	36.8173	37.2022	25.574	21.9219	47.5345	40.346	65.1325	41.0688	38.707	35.3856	44.5189	39.6463	37.9981	30.5776	34.4815	20.0406
ENSSSCG00000023917	0.180858	0.517146	0.163589	0.364132	0.490743	0.404909	0.127527	0.585261	0.455417	0.079985	0	0.198519	0.194657	0.102964	0.440138	0.163945	0.37526	0.120759	0.280422	0.308758	0	0	0	0	0	0.31907	0.279395	0.419864	0	0.716175
ENSSSCG00000012952	0.0257031	0.0551216	0.05231	0.0620995	0.164395	0.0971066	0.0543716	0.0499055	0.048542	0.0511527	0	0.0211598	0.0829925	0	0.156378	0.0524239	0.0933293	0.0257429	0.0896689	0.118476	0.0648876	0.0649136	0	0.0415694	0.0529839	0.0226727	0.0893404	0.0596699	0.035683	0.0555169
ENSSSCG00000028774	0.355538	0.152494	0.482384	0.107374	0.72354	0.223871	0	0.172579	0.167864	0.235856	0.266779	0.146346	0	0.151807	0.324464	0	0.461062	0	0.413447	0.18209	0.336583	0	0	0.215628	0	0.15681	0.205967	0	0.0822639	0.0959919
ENSSSCG00000010351	2.05366	1.85877	1.19503	1.06952	3.18653	2.47514	0.691818	0.77976	0.723981	0.793192	0.602691	1.01439	0.766253	0.405309	1.52155	0.850136	1.03213	0.658187	1.99013	1.2902	1.26925	0.903611	1.05499	0.989029	0.893712	0.772921	0.938002	0.889949	1.0137	0.951223
ENSSSCG00000012897	318.447	378.179	336.729	341.101	429.037	723.332	300.992	382.98	265.433	324.68	196.225	261.424	386.559	511.792	363.348	345.451	385.807	556.378	551.48	717.251	830.19	533.4	109.801	235.842	397.908	398.524	494.663	427.387	349.641	554.064
ENSSSCG00000024034	4.13535	8.79126	8.27363	13.2651	8.10047	13.1392	13.4506	24.581	13.6893	22.0581	10.5611	19.7385	8.14658	17.3706	14.7386	2.95868	9.44223	15.8307	8.77096	10.2692	2.46169	1.47782	1.09362	2.82084	6.57015	20.6581	7.14801	21.2904	1.93451	23.4617
ENSSSCG00000017119	52.5157	52.6013	41.4938	44.0813	72.0716	86.5914	27.9359	33.6635	28.8058	36.0674	19.9345	36.6208	38.9007	34.3602	50.5572	38.7488	41.823	34.5748	44.3202	56.1655	70.9671	42.8314	35.5163	42.7164	45.8093	41.283	52.8374	45.7631	39.1334	45.3303
ENSSSCG00000029920	9.377	6.4553	3.29644	4.5691	10.0645	7.14482	2.0836	2.70293	2.92671	3.20608	2.71983	5.05984	3.43482	1.45796	5.89674	4.17863	4.63243	3.36726	4.70382	3.4976	4.65819	4.74961	6.66625	4.72589	4.26387	3.84611	3.88014	3.81106	6.34483	5.37544
ENSSSCG00000003058	3.09483	2.6548	3.90939	2.32051	4.34355	4.4798	1.80599	1.65764	3.22471	1.84066	1.28122	1.93279	2.06749	1.0936	2.85681	2.32172	3.76427	1.49636	2.48201	1.749	3.09821	2.04834	1.88963	1.46705	1.09993	3.20063	3.21479	2.10585	2.76554	1.49827
ENSSSCG00000025533	24.4003	22.7316	13.883	13.3117	40.8843	36.3452	17.2052	19.8673	15.856	15.3164	24.4119	18.5753	20.3318	21.509	15.6433	27.8265	39.4679	27.3286	30.8154	26.3372	26.494	36.0463	22.4542	42.857	24.8787	21.2921	19.1511	19.4909	27.9251	22.1012
ENSSSCG00000024624	5.24138	1.99829	0.790152	4.22111	6.77239	1.46681	6.1597	2.26149	1.09985	1.54534	5.24386	3.83547	5.64128	0.994651	3.54318	5.5431	2.41672	1.16655	4.06339	2.98266	3.67552	2.35327	1.14578	1.41281	3.60149	4.10971	2.02426	2.70398	0.538998	3.77367
ENSSSCG00000013494	46.4387	53.381	37.1895	28.1516	46.9389	74.5108	37.3419	16.7674	37.7753	21.118	27.5715	20.0386	34.6501	26.1005	34.7179	44.0914	31.2034	20.3298	41.7942	32.4561	51.2434	44.2612	35.9586	36.2174	36.5851	32.8979	49.1453	29.6054	45.977	22.6988
ENSSSCG00000022547	1.32743	1.50035	0.567007	2.91982	1.50098	4.46221	0.678001	2.69274	0.470898	2.73789	0.516978	5.11174	0.732677	3.344	0.875605	0.539756	0.490861	1.98535	1.39711	1.82079	0.290069	0.60297	0.440991	5.44738	0.583224	2.10251	1.36438	4.55575	0.28625	4.35609
ENSSSCG00000007422	14.8088	11.9093	10.674	9.54508	15.6464	16.7642	6.81634	11.6143	6.7329	10.1195	6.17326	8.43787	8.85482	6.82072	10.8659	11.5828	9.47759	9.71616	12.7363	13.1147	15.5121	10.4062	9.81287	10.7277	10.2462	9.52501	12.1336	10.5643	10.3587	10.4214
ENSSSCG00000010025	4.5511	3.82822	2.6178	8.52247	3.01446	8.64342	3.05331	9.92316	3.05973	10.435	2.29873	8.12378	2.61562	6.41454	4.65963	1.84246	3.94223	9.41131	2.38072	5.79323	2.32388	1.33909	1.72414	4.59731	3.91657	6.85978	3.10578	8.8558	1.74482	12.9318
ENSSSCG00000027614	1.06131	0.585263	1.3371	0.915766	1.58681	0.763738	0.801806	1.17751	0.715838	0.704048	0.22753	0.748891	0.979097	0.129473	1.47589	0.721543	1.17969	0.379624	0.617085	0.232951	0.478441	0.229744	0.149145	0.245206	0.546939	0.668699	1.84448	0.351975	0.63145	0.573086
ENSSSCG00000030641	0.250487	0.259735	0.349337	0.608288	0.228481	0.453236	0.25873	0.569924	0.733854	0.367287	0.0870731	0.70179	0.114205	0.140076	0.325642	0	0.389744	0.366771	0.196663	0.556248	0.328644	0.0447758	0.279899	0.476373	0.265378	0.501977	0.235324	0.651273	0.0410221	0.877394
ENSSSCG00000016734	46.775	51.5835	51.3613	47.7534	65.5945	80.984	35.2115	36.4251	36.2999	41.669	29.222	33.198	43.3353	38.8354	55.8459	46.7757	46.3107	39.4449	70.0008	76.136	79.6033	44.6296	37.8773	46.1376	59.7992	52.231	60.7686	43.3333	39.0472	43.2342
ENSSSCG00000002434	0.811864	1.21047	0.786797	1.06247	0.977828	1.4119	0.552019	0.919523	0.47458	1.28232	0.52216	1.17758	0.873806	0.775835	0.870274	0.446822	0.651751	0.56144	1.02277	0.9009	1.12237	1.12282	0.494395	0.765929	0.806895	0.903708	0.705481	1.08822	0.599325	1.28386
ENSSSCG00000000073	5.05772	3.25879	0.782475	1.69375	3.5381	3.24962	16.0631	14.5466	15.4642	13.9133	7.24861	9.87458	28.0407	14.0447	2.24634	17.7394	2.02978	2.52785	15.461	7.01547	29.5559	23.5781	3.09038	2.37618	3.68891	2.42843	19.864	18.4711	23.4571	8.45592
ENSSSCG00000016493	0	0	0	0.368816	0	0.256323	0	0	0	0	0	0	0	0	0.185749	0	0.158369	0.15289	0	0	0	0	0	0	0	0.269312	0	0	0	0
ENSSSCG00000013919	4.64991	4.40141	5.54745	5.81085	3.41843	5.72118	3.33529	3.99529	3.98707	5.81474	3.6896	3.12398	4.61638	5.29445	5.82061	6.43162	7.73505	6.50388	5.34513	7.33603	10.0184	7.18102	3.70664	3.60886	6.41769	5.0446	6.87367	4.15661	5.24342	4.2425
ENSSSCG00000025150	2.08279	1.03401	1.05717	0.644778	1.71872	1.63738	1.3259	0.692904	1.66217	0.820734	0.669525	0.613406	1.25406	1.01928	0.929002	1.77314	2.5413	0.737863	2.2509	1.53236	2.08736	2.17793	1.06226	1.55734	1.47361	0.998613	1.92027	1.2153	1.5177	0.605151
ENSSSCG00000023698	0.277696	0.893298	0.470963	0.419326	0.403662	0.349712	0.440572	0	0.262223	0.644761	0.625111	0.22861	0.112081	0.474282	0.591327	0	0.360117	0.208594	0.322927	0.853339	0.438152	0.631192	0.546343	0.280697	0.643991	0.244956	0.160872	0.644672	0.257012	0.299901
ENSSSCG00000030272	2.07464	3.05987	2.99641	2.91385	4.31086	4.35444	2.44206	2.33879	2.31926	2.5572	1.95806	2.95854	3.0412	1.98883	3.19617	2.24296	2.12107	1.89624	3.20242	2.94768	4.09211	2.17336	1.53715	2.07515	3.13802	3.10489	3.70589	3.19269	2.16113	2.99208
ENSSSCG00000006784	1.12365	0.628622	0.596558	0.413117	1.02262	0.943368	0.20669	0.47428	0.553587	0.0648178	0.293264	0.241312	0.63098	0.0834392	0.653906	0.332143	0.658886	0.0978597	0.624928	0.700587	0.863329	0.444176	0.720876	0.355552	0.755304	0.258566	0.339621	0.396954	0.406939	0.369326
ENSSSCG00000010794	1.55299	1.57034	1.11827	1.18431	1.8564	2.05407	0.642347	0.64012	0.671787	0.610074	0.755162	1.24277	0.840407	0.281538	1.40406	0.755	0.675057	0.495292	1.21069	0.737606	1.13892	0.771272	0.563282	0.596338	0.643837	0.749997	0.824271	0.936565	0.963564	0.843271
ENSSSCG00000013761	4.99595	7.30051	9.76033	9.32178	8.36558	11.8922	8.86835	7.76392	7.84437	8.88927	6.39319	7.33299	8.90977	10.3186	7.71667	6.17438	7.00108	7.52491	10.0881	9.53066	9.8014	7.50193	4.04784	7.54751	10.099	12.0764	9.97266	9.92359	4.33708	9.61978
ENSSSCG00000025433	0.092112	0.237046	0.900444	0.333818	0.749813	0.618666	0.389702	0	0.17396	0	0.276467	0.45498	0.297419	0	0.224164	0.751483	5.35e-10	0	0.21423	0.0943511	0.147844	0.837468	0.908067	0.148972	0.594805	0.162504	0.80798	0.106919	1.00861	0
ENSSSCG00000023693	0.927685	0.909469	0.749201	0.560328	1.61819	1.057	2.9436	0.81483	1.168	0.410271	1.39219	1.09101	4.56441	1.01855	0.779416	0.660733	0.802016	0.619413	4.41788	3.14483	2.78803	2.0305	0.41283	0.0893057	0.77403	0.311738	11.772	2.79459	9.30136	2.21842
ENSSSCG00000028038	0.0961823	0.00785781	0.0331423	0.268035	0.122502	0.0492194	0	0	0.0345994	0.0486136	0	0.0301641	0.0946475	0	0.0668771	0.0996432	0.148883	0.0856277	0	0.0875737	0.0520312	0.0333133	0.036044	0.103703	0	0.0323209	0.0283019	0.248098	0.108517	0.280706
ENSSSCG00000030182	16.5817	17.0378	13.998	33.8765	13.4341	25.1777	13.8	27.8396	12.4849	24.6591	10.9746	23.6341	12.4167	24.2228	19.0166	18.4596	22.655	42.8356	16.7281	27.4664	25.1778	24.101	13.9783	31.4069	28.46	33.6932	20.999	30.9319	17.454	32.6023
ENSSSCG00000030379	1.5027	0.368297	2.91259	1.29663	0.499277	2.16274	0	1.25042	1.21626	0.569632	1.28863	1.76725	0.346574	0.733281	1.82848	0.291894	2.00438	1.93503	2.99563	0.219889	1.08387	1.51803	0.63352	1.38874	1.77007	0	1.49233	0.996719	1.19209	3.70938
ENSSSCG00000024302	0.240702	0.344132	0	0.096924	0.0933036	0	0.169725	0	0	0.212902	0.240816	0	0.259067	0.137034	0	0	0.166477	0.0803583	0.0933026	0.0821846	0	0.0810529	0	0.324405	0	0	0.278883	0.186264	0.074258	0.08665
ENSSSCG00000027168	132.008	142.015	124.966	142.089	237.872	224.644	111.353	114.34	95.9045	139.204	98.3151	117.126	130.164	114.298	133.413	245.848	117.199	115.965	174.35	171.625	411.473	336.65	137.472	152.885	152.571	112.96	151.065	86.5059	191.106	127.134
ENSSSCG00000016658	0.886443	0.543148	0.242562	0.161975	0.987524	0.844283	0.157576	0.231412	0.211022	0.197663	0.0447158	0.269825	0.168366	0.139947	0.380692	0.08103	0.255024	0.141752	0.424458	0.274687	0.131637	0.255854	0.351732	0.204805	0.16891	0.223409	0.0949375	0.337216	0.392973	0.362014
ENSSSCG00000028914	1.58032	1.98825	2.28707	0.509078	1.22516	1.41522	0.891454	0.204557	0.397937	1.25802	0.632425	1.21424	1.19062	0.359874	0.640977	0.143253	0.218598	0.422069	0.857601	0.647493	0.265967	0.425718	0	0.340777	0.868701	0.743465	0.732394	2.07894	0.780057	2.04802
ENSSSCG00000017545	41.9844	49.1715	40.1633	43.9697	53.8917	63.596	31.8762	28.3735	34.1526	36.3569	23.483	34.5655	42.8316	39.8984	43.4965	58.2009	37.2979	38.0868	63.6648	65.065	74.2287	65.871	41.439	48.8262	51.8576	43.1485	61.5511	44.7945	56.6055	39.9902
ENSSSCG00000013736	1390.19	1056.35	1873.28	1124.46	583.118	521.582	1355.23	1489.22	1174.28	1162.48	1505.03	2035.68	1418.79	1663.77	1381.02	2319.8	1491.13	1312.34	954.879	735.273	890.153	1349.83	1010.1	989.209	1159.18	765.811	1446.86	1533.76	1666.02	611.344
ENSSSCG00000028944	0.500231	0.330083	0.208831	0.418352	0.357978	0.775335	0.325592	0.747119	0.145341	0.408422	0.115493	0.380131	0.310614	0.0657196	0.187287	0.418571	0.15968	0.154155	0.13424	0.275903	0.145712	0.233232	0.189262	0.280045	0.158641	0.610967	0.222915	0.401985	0.213679	0.374006
ENSSSCG00000009193	2.66482	1.82388	1.11544	1.32704	3.16483	2.11827	0.869551	1.16967	0.856629	1.07196	0.595614	1.61033	1.04123	0.278404	1.62128	0.838401	1.08819	0.738219	1.61537	0.907448	1.13613	0.902112	1.07366	0.56738	0.883881	1.16282	1.10855	1.20931	1.19381	1.48488
ENSSSCG00000011880	17.0223	9.83937	9.39544	6.78069	13.5515	6.32603	9.6797	4.79768	10.1974	4.8164	6.95864	7.28294	11.7708	4.16813	11.7669	17.38	14.2417	5.04126	10.9262	5.43706	24.2588	18.7369	22.5067	8.06658	8.48937	5.43567	16.506	7.54229	24.2527	8.0057
ENSSSCG00000030021	551.499	445.417	461.231	385.695	448.883	326.033	349.442	236.844	389.827	301.721	392.444	316.067	566.938	287.678	565.695	686.18	537.541	303.641	561.824	350.722	773.553	595.596	444.344	336.492	488.056	318.112	538.201	355.374	730.62	310.769
ENSSSCG00000027073	2.33252	1.85319	0.934888	1.16071	2.89082	1.99029	0.68744	0.812303	1.13119	0.915151	0.8673	0.970606	1.18705	0.882076	2.19274	1.75963	1.71409	1.59152	2.24814	1.94064	3.39448	1.79372	1.29047	1.08531	1.36111	1.2583	1.36985	1.13313	1.76888	1.38715
ENSSSCG00000016488	16.7941	17.0293	9.06326	10.8541	21.0068	23.0649	7.76193	11.5086	10.9276	13.9807	6.21252	11.0759	10.8605	8.03445	10.0172	15.8633	10.7368	9.65859	18.2166	16.7687	25.8299	24.8542	10.0419	14.9119	11.2488	12.2828	15.0431	12.7775	16.2398	16.8669
ENSSSCG00000017047	9.70089	7.23507	6.75281	6.37244	10.0681	9.0077	3.21527	5.41047	5.34708	4.5868	2.10211	7.77759	4.61908	1.50159	7.96004	2.1883	4.45233	2.02974	5.30258	3.81594	4.23213	3.55265	3.50344	3.92832	2.53421	4.52176	4.3163	6.43448	5.28218	8.54544
ENSSSCG00000006891	1.26384	0.722766	0.317546	0.678552	1.03424	2.22039	0.495092	1.68137	0.265206	1.24208	0.421481	3.12133	0.453424	1.0393	0.882839	0.477357	0.849829	1.47677	0.816499	1.29457	0.265881	0.28372	0.575581	1.43837	0.241228	0.660644	0.244052	1.14101	0.563192	1.06159
ENSSSCG00000024692	9.40354	10.3186	9.3445	12.1257	8.83388	16.6541	9.27523	13.5578	9.02771	16.3123	5.09628	10.4528	7.38708	14.5581	7.70838	8.50254	9.50803	13.2837	10.5387	17.0082	12.4635	14.9002	9.52537	15.8093	10.0154	18.0815	9.89964	16.4876	6.99911	19.302
ENSSSCG00000008376	63.1151	62.7592	45.2616	51.1381	73.0392	83.2496	31.634	44.6701	42.291	53.9263	36.1376	46.8449	40.6097	54.3562	56.6425	75.1831	45.7473	68.0516	82.4916	116.102	113.838	112.489	98.2979	96.7422	96.511	56.9591	74.1926	52.6981	69.7703	56.8154
ENSSSCG00000026769	1.8971	2.8479	4.50439	3.15113	2.75766	5.77364	3.00981	4.14387	3.13496	3.77549	1.4235	4.29486	2.67992	2.43008	4.0397	1.93466	2.9522	2.37505	4.96373	7.77288	0.897983	1.67691	1.63292	3.83521	1.71091	4.18359	2.47278	4.6794	0.658425	3.84151
ENSSSCG00000022123	0.338069	0.870005	0.229341	1.22518	0.589706	2.27063	0.35757	0.984597	1.59616	1.56987	0	1.66986	0.545793	0.288697	0.822726	1.37904	1.15631	0.846479	0.196567	2.24616	0.213364	0.341519	0	0.273378	0.174222	0.596421	1.17508	1.56966	0.156444	1.09531
ENSSSCG00000024862	0.626134	0.537109	1.79343	2.01701	0.889931	1.05135	0.441502	0.945551	1.70805	1.01533	0.41762	2.06183	0.673905	0.475283	2.03168	0.0945968	0.938279	0.418068	0.566314	0.498831	0.614707	0.140561	0.136874	0.450062	0.717055	3.43661	0.403028	1.53433	0.450719	1.05187
ENSSSCG00000006260	30.9237	26.2903	8.46197	23.0653	29.6169	38.2228	9.98406	35.0492	11.4893	38.2428	7.72691	35.474	11.1081	15.52	18.5716	13.2102	17.8372	31.4319	16.9111	33.0567	19.2653	26.8583	15.1496	35.4028	21.3854	28.3862	11.5938	23.7282	15.1186	43.7563
ENSSSCG00000004985	2.74197	2.78722	1.21517	1.18024	3.79408	2.86063	0.828612	0.924794	1.38682	1.23312	0.958218	1.54391	1.28515	0.593594	2.07188	1.08239	1.02986	0.667854	1.71813	1.11143	2.05065	1.49256	1.27305	1.41356	0.992491	0.914436	1.59435	1.15428	1.90246	1.72108
ENSSSCG00000021590	978.389	959.145	572.564	640.688	1414.83	877.74	541.645	611.442	635.793	768.361	740.614	706.824	963.154	475.702	940.473	1348.17	908.295	573.726	919.72	459.943	2135.6	1697	860.79	1007.2	894.317	669.685	861.016	552.5	1234.36	805.887
ENSSSCG00000004205	0.816404	0.850397	0.909876	0.563559	0.678135	0.685418	0.370071	0.79257	0.60572	0.386846	0.350053	1.00814	0.706092	0.29879	0.638616	0.317168	0.544482	0.262822	0.406877	0.298661	0.147215	0.265094	0.487599	0.754493	0.180313	0.514393	0.472951	0.575355	0.539711	0.944664
ENSSSCG00000009104	9.00524	6.7239	2.47803	2.3902	13.304	8.68916	1.71713	1.8716	2.0121	2.28859	1.75114	2.63125	2.12958	0.693194	5.67943	3.10428	3.02642	0.812996	5.48674	2.93614	2.72165	2.33194	2.39555	2.2359	1.93476	1.34257	2.20429	2.82669	3.23989	2.79432
ENSSSCG00000026973	3.66405	3.35986	2.74278	2.51837	5.06899	2.86403	0.400905	1.59455	1.43168	1.50868	1.51688	1.66421	1.83582	0.755264	2.99791	1.46027	1.96616	1.26542	1.9835	1.03534	1.75429	0.893452	0.745729	1.63471	1.04179	1.22595	1.68346	1.24659	1.8125	1.77385
ENSSSCG00000014876	0.0781574	0.13409	0.212084	0.138476	0.07877	0.0568686	0.0771549	0.0505838	0.0688825	0.0898697	0.0469166	0.102947	0.0420602	0.088991	0.0380408	0.0283394	0.0162168	0.0104371	0.0848284	0.0266858	0.0394617	0.0263183	0.0153768	0.0716285	0.0161112	0	0.0603698	0.0544328	0.0144672	0.0731528
ENSSSCG00000014574	32.2148	25.8062	45.7491	50.3184	31.6478	40.7851	18.9649	27.3297	23.8069	20.2749	27.3289	25.9473	22.68	25.2166	41.3339	43.229	39.8872	39.7309	42.0932	40.2503	38.0039	30.8993	37.7636	58.4423	35.3963	33.2129	36.0275	21.3404	33.2435	22.5831
ENSSSCG00000007475	3.8689	3.0575	1.69463	2.31845	4.76481	4.56534	1.19218	1.95191	1.61092	1.83902	1.14293	2.05647	1.69678	0.780446	3.54004	2.05041	2.03849	1.57131	2.4798	2.35593	2.05723	1.95419	2.9518	2.34027	1.49144	1.80043	1.44714	1.96253	3.43976	2.64843
ENSSSCG00000012347	0	7964.28	0	17045.9	7812.66	4912.78	26632.3	15823.7	20378.4	14008	18514.5	14585.1	26325	15050.7	19087	0	0	11382.1	10768.9	5629.26	11963.4	16402.2	16212	9092.15	10449.8	6820.81	18335.7	13347.8	0	8411.95
ENSSSCG00000025276	14.4175	12.268	9.41846	9.84756	17.5993	17.4034	7.40231	7.72396	8.28904	9.76158	7.47203	9.39355	9.79376	6.75888	12.0313	15.5344	8.74436	9.1057	14.643	13.8887	20.5799	20.1089	10.4433	9.88502	13.2957	8.93958	13.5345	10.1045	12.9798	11.4531
ENSSSCG00000029781	0	0.379695	0.750684	0.401026	0.900776	0	0.234081	0	0	0.29363	0	0.182194	0.17865	0.188994	0.269296	0.451391	0.344401	0	0.257362	0.453389	0.558708	0.335359	0	0.0894824	0.114053	0.195222	0.384629	1.02757	0.307245	0.478023
ENSSSCG00000006827	8.92566	7.13461	4.7948	8.97519	6.85845	11.8688	4.30401	9.91025	3.40511	10.4112	1.71565	4.50003	4.73537	8.28398	7.50386	5.4911	7.43816	12.9002	3.983	9.26685	7.31799	6.46226	6.38054	14.4448	9.50355	9.11143	5.18775	11.3907	5.24504	11.2323
ENSSSCG00000029873	16.514	11.6774	16.6529	12.94	14.2732	20.984	6.13692	14.732	6.32184	13.0276	6.02823	16.1669	8.2865	8.004	16.2926	8.19287	12.2704	16.763	12.716	13.4866	9.29565	8.79213	2.85384	8.48157	8.74041	16.1418	9.82528	10.1024	7.64198	19.0395
ENSSSCG00000013939	0.293943	0.22489	0.0862299	0.230327	0.277154	0.186754	0.050416	0.154249	0.225053	0.221346	0.0476889	0.248525	0.230864	0.108547	0.232002	0.345671	0.148353	0.11935	0.120099	0.0732376	0.310862	0.232738	0.351673	0.224847	0.221081	0.210233	0.248522	0.285866	0.205874	0.163013
ENSSSCG00000015019	0.0884094	0.0758393	0.179927	0.1602	0.10281	0.185562	0.187019	0	0.166967	0.234596	0	0.0727819	0.071366	0	0.107577	0.0601063	0.183439	0.0442731	0.102809	0.135838	0.0557974	0.133967	0.173938	0.107238	0	0	0.153649	0.102621	0.204561	0.143218
ENSSSCG00000009631	0	0	0	0	0.133153	0.144196	0.121107	0.111159	0.108122	0.151916	0	0.0942622	0	0.39112	0.0696631	0	0	0.114679	0.133152	0	0.216795	0.173506	0	0.138887	0.0590079	0.101002	0.530656	0.199363	0.0529866	0.247316
ENSSSCG00000024025	2.23746	1.24973	1.63039	1.15208	1.24282	0.897464	1.02982	0.758649	1.1053	0.875668	0.508383	0.880195	1.42714	0.206816	1.95462	1.52029	1.96895	0.610734	1.16529	0.801738	1.22172	1.54393	1.45984	0.51182	1.02569	0.647118	1.24029	1.18175	2.55408	1.1827
ENSSSCG00000013878	36.9837	42.3984	54.3273	49.6763	81.5099	96.6024	34.6841	36.5438	39.3787	43.6475	30.2234	32.6382	48.8134	49.8389	47.4075	68.1018	47.4478	49.3703	82.8272	86.242	93.4985	66.9997	43.3826	54.1433	68.5485	56.6898	65.115	47.6104	50.4042	43.8697
ENSSSCG00000012410	8.39616	8.32666	7.29379	6.16786	9.04581	10.8573	5.4936	4.34005	5.79605	5.3991	4.92779	5.72303	5.52514	2.94283	5.82166	4.64507	4.50627	2.92916	8.55214	6.89163	7.40732	5.44441	6.60989	6.08157	4.8496	5.69373	7.70261	5.89665	8.57068	5.8228
ENSSSCG00000027843	14.4628	20.2306	18.5674	19.8621	24.2086	30.5103	12.838	12.4061	12.4656	15.5761	10.7221	16.141	17.0976	11.7897	21.4934	14.1286	18.6938	15.4521	21.7383	18.0069	21.101	11.7146	10.3362	11.7056	13.55	13.4575	21.9583	16.4208	14.6448	20.3911
ENSSSCG00000022715	0.0924372	0.0792944	0.250833	0.139582	0.107494	0.11641	0	0	0.174574	0.0306604	0	0.114147	0.0746174	0.0394688	0.0562389	0.0942671	0.0479491	0.0231451	0.214987	0.0710132	0.408376	0.233451	0.204595	0.20556	0.262004	0.122308	0.0803247	0.107297	0.149716	0.0998288
ENSSSCG00000023273	0.200589	0.206482	0.435445	0.193851	0.093305	0	0.509183	0	0.15153	0.0532264	0.72246	0.198158	0.259071	0.342589	0.292892	0.272746	0.291339	0.0803595	0.186608	0.0410929	0.101277	0.405271	0.513034	0.064882	0.37214	0.0707757	0.278887	0.0465667	0.334166	0.129977
ENSSSCG00000004626	1.94633	1.30912	0.960264	1.06872	1.85185	2.28396	0.608224	1.33124	0.751862	1.34984	0.398301	1.52946	0.678438	0.604395	1.37254	0.75184	1.35378	1.01897	0.951633	1.15541	0.586271	0.893723	1.10961	1.84217	0.478719	1.13156	0.538138	1.15528	1.04397	1.57647
ENSSSCG00000013411	1.37324	1.62596	0.761016	0.595801	2.15923	1.6563	0.470515	0.356759	0.511386	0.526058	0.290259	0.541368	0.952383	0.214719	1.1532	0.420785	0.581903	0.261513	1.29328	0.782559	0.62255	0.635011	0.818132	0.375369	0.727628	0.358283	1.00842	0.52759	0.760784	0.574421
ENSSSCG00000030397	1.10846	1.46025	0.913102	0.86081	1.70335	2.26007	1.1724	0.999238	0.523351	1.36561	0.47528	1.17325	0.5113	0.540904	0.867073	0.430631	0.821404	0.674036	1.24297	0.811006	0.699579	0.479903	0.116829	0.672265	0.775255	0.838093	0.688011	1.3326	0.183196	2.05217
ENSSSCG00000021386	34.804	28.4109	19.5485	17.6312	24.1534	53.4128	9.49978	21.7986	15.1956	31.5291	13.4789	20.9498	11.4795	43.1437	22.9963	21.881	19.6066	24.5504	27.1995	47.15	17.0057	20.415	13.253	27.6901	29.7006	23.7682	14.5255	26.4981	11.9495	29.3017
ENSSSCG00000001900	100.13	154.253	118.61	132.492	178.267	156	74.6341	80.3939	67.6269	86.7364	63.561	85.8891	95.7634	82.504	129.354	132.872	113.238	115.269	185.187	168.003	173.533	146.732	271.593	180.981	169.416	142.146	142.624	115.018	180.102	109.146
ENSSSCG00000003170	0.0346884	0.188457	0.219633	0.111744	0.416835	0.252399	0.146758	0.202054	0.109186	0.0920462	0.0694097	0.152303	0.07467	0.0789934	0.0984876	0.125778	0.299894	0.127388	0.578184	0.331629	0.277308	0.14017	0.0909954	0.0374008	0.131094	0.22439	0.442098	0.161059	0.0642093	0.0874119
ENSSSCG00000004029	0.573892	1.59049	0.598955	1.06657	1.38608	2.03845	0.747073	1.2857	0.416859	1.69854	0.397498	1.96248	0.285082	0.75397	1.12804	0.540233	1.23656	1.32641	0.718703	1.49222	0.780118	1.33788	0.8251	1.892	1.31951	1.63551	1.38099	1.48602	0.77629	2.47913
ENSSSCG00000003888	0.888388	0.707401	0.31488	0.261594	1.31613	0.840932	0.232979	0.0864086	0.232346	0.114968	0.133574	0.293096	0.244729	0.0380042	0.384022	0.121025	0.216071	0.154352	0.725358	0.299612	0.221916	0.187654	0.44873	0.19723	0.193964	0.11777	0.310587	0.284351	0.444648	0.228295
ENSSSCG00000024403	0.0298695	0.0672893	0.0400639	0.0175187	0.0711249	0.033036	0.0151211	0.054909	0.0271241	0.0194026	0.0626	0.0806032	0.0232897	0.0122593	0.0347401	0.0358797	0.0758817	0.0532356	0.0280849	0.0301072	0.0609747	0.0669303	0.0565749	0.050413	0.128132	0.07357	0.0477734	0.0323003	0.0480003	0.0475069
ENSSSCG00000015112	9.25523	11.1883	9.87193	8.51434	13.2962	10.2927	5.12046	5.03162	7.07232	6.36642	5.29934	6.65805	7.60895	4.83943	7.64069	9.73853	7.23825	3.96451	11.7562	7.73002	10.5861	7.07699	9.34256	7.01212	8.21845	7.93796	8.84259	7.76804	7.72245	5.98181
ENSSSCG00000025960	7.57785	8.30047	8.3005	11.351	8.17423	13.8185	6.50301	10.8486	7.73407	13.595	5.53547	10.3022	7.48574	9.61098	10.2723	7.62636	9.48038	12.2717	7.87193	11.4753	10.2903	7.38637	4.62948	10.683	8.86396	13.0089	9.37378	13.1673	5.47422	15.8707
ENSSSCG00000016373	0	0	0	0	0.405686	0	0	0	0	0	0	0	0	0	0	0.474354	0	0	0	0	0	0	0	0	0.359566	0	0.404196	0	0.322875	0
ENSSSCG00000011511	0.666333	0.554779	0.721463	0.491375	0.738303	0.425907	0.422965	0.48276	0.581123	0.477332	0.220218	0.48014	0.491787	0.18272	0.864319	0.703961	0.508514	0.396967	0.474803	0.245407	0.930308	0.505001	0.705721	0.538955	0.754	0.548318	0.503044	0.509184	0.513779	0.55864
ENSSSCG00000022836	19.6689	15.1148	11.9274	12.7777	20.5827	21.6695	9.47008	11.1356	8.9697	14.0705	8.43993	14.2209	11.3426	9.27572	13.9021	13.6687	12.6834	11.0229	18.7773	16.1469	20.3007	23.1174	15.0727	18.2546	14.2864	14.2177	11.9598	12.8111	17.7121	15.9371
ENSSSCG00000025977	0.641676	0.593614	0.477981	1.35272	1.03883	1.67955	0.319384	1.95433	0.784137	1.86963	0.302108	1.63654	0.568757	1.05295	1.24008	0.684317	1.14866	3.12513	0.541355	1.66252	1.06406	1.39813	0.668353	2.0959	1.50429	2.1753	0.553949	1.13915	0.652105	2.78553
ENSSSCG00000011253	0.443886	0.190387	0.32622	0.26811	0.451667	0.186334	0.117373	0.323195	0.279436	0.343542	0.111024	0.365424	0.149298	0.0947652	0.202546	0.0754455	0.249441	0.0370477	0.129046	0.113669	0.163419	0.149472	0.272909	0.134605	0.247817	0.293664	0.257148	0.279089	0.188294	0.279639
ENSSSCG00000022102	12.7065	17.7122	19.9079	14.6187	20.933	24.0661	13.7594	12.7761	15.4266	13.3462	11.5774	12.2038	14.1643	13.951	18.4063	20.9796	14.83	13.9381	31.751	22.7769	27.1131	18.1845	14.2851	11.4982	19.1769	16.1454	22.6087	17.6462	19.04	13.5592
ENSSSCG00000020712	1.50697	1.97709	0.240544	0.321255	1.13394	0.818653	0.562554	0	0.167413	1.0585	0.266062	0	0.858679	0.151399	0.755049	0.241067	0.0919646	0	0.824672	0.272401	0.78325	0.716401	0.174403	0.0716828	0	0.156388	0.102706	0.514478	1.1486	0.47867
ENSSSCG00000028113	33.4742	21.9484	10.1434	17.0574	35.6328	38.0917	8.11559	26.8581	10.1639	25.7765	9.28374	24.5697	11.2451	11.4947	17.2118	14.0373	14.9637	25.2451	17.9862	20.5888	18.6433	22.5822	16.3968	29.1304	14.8298	18.0297	11.4178	18.6899	20.1923	32.6719
ENSSSCG00000006845	7.91388	5.74374	3.25145	4.7031	10.4992	7.17222	2.81259	4.77666	3.15758	4.2464	2.533	5.61051	3.38051	1.99889	5.31858	3.75651	3.79949	2.86266	4.98104	3.32732	5.68807	3.78016	3.79849	4.24274	3.22496	4.14356	3.99422	3.90916	3.89801	6.84424
ENSSSCG00000017902	0.77297	3.4569	3.34656	6.36844	3.16123	5.27912	3.63768	9.30838	4.2482	8.78049	2.65889	8.23664	3.6456	5.68118	4.18493	1.27541	2.60396	5.86278	2.939	5.24875	1.43612	0.561516	0.333199	1.69257	2.47959	6.74176	3.02887	7.86334	0.385831	9.86728
ENSSSCG00000014817	20.0049	23.5127	18.1546	37.0864	18.5784	31.6926	17.3004	42.1329	15.5663	45.5903	12.3973	33.244	14.138	32.5317	19.4103	14.2093	23.179	45.1033	17.3182	36.6514	18.1945	14.0445	8.40476	21.3238	25.4391	45.0185	19.3511	48.0256	9.2191	54.3344
ENSSSCG00000011350	12.08	11.9704	8.1949	8.83395	16.8196	18.438	5.48278	7.50369	5.5942	7.58375	5.07044	8.57301	7.50957	6.95626	9.71483	10.0063	8.21081	7.55588	12.4598	12.587	16.6209	12.063	9.47012	10.9848	10.638	7.87955	11.3953	10.5567	10.3877	9.37209
ENSSSCG00000015434	7.33369	5.24948	3.46728	3.72583	8.28918	7.64495	2.89972	3.26988	3.10658	3.87123	1.96899	4.25598	3.73058	2.70909	5.5758	4.42009	4.05301	3.37342	4.78217	5.01467	8.20644	7.23049	6.33772	4.76646	4.87434	4.38756	3.755	3.29594	6.15311	4.44119
ENSSSCG00000006763	11.6079	6.11029	0.77552	21.1046	2.94859	26.7264	1.79823	20.4892	2.93405	19.7762	1.01174	20.3187	5.74988	27.4352	4.45851	10.1238	7.61783	18.9508	1.9089	16.5291	3.86653	6.04087	1.00924	15.3364	8.00633	18.255	3.634	14.5627	3.25555	18.3294
ENSSSCG00000002702	0.264864	0.113603	0	0.15998	0	0.333553	0	0	0	0.35141	0	0.654138	0	0.226183	0.322287	0	0	0.132637	0	0	0.167162	0.133783	0.651372	0.107091	1.09197	0.467273	0.460315	0	0	0.143022
ENSSSCG00000008221	1.87084	3.34661	2.08667	2.60553	3.63136	4.01134	1.58701	2.23038	1.68252	2.45725	1.0275	2.70194	1.80913	1.30529	3.09875	2.10397	2.47595	2.25883	2.30828	2.27257	2.32594	2.00387	2.22324	2.49946	2.1699	2.81424	2.04269	2.64628	2.31301	4.02064
ENSSSCG00000029919	0.0564671	0.145316	0.102151	0.0454754	0.240772	0.252839	0.0398163	0.0365457	0.0710946	0.0998908	0	0.0929716	0.0303877	0.0321471	0.114516	0	0.0781085	0	0.153217	0.134959	0.0237585	0.133101	0.111094	0.0608825	0.0388	0.0664129	0.0872319	0.0436962	0.0522612	0.0813099
ENSSSCG00000009051	1.63066	1.66549	0.25052	2.68935	1.37432	2.71479	0.373283	2.53304	0.3014	2.76759	0.577046	3.51515	0.614179	0.937799	1.19883	0.767358	2.01122	7.66933	0.486543	2.12246	0.558602	1.27688	1.17612	4.85753	1.49973	2.85727	0.577207	2.7868	0.382778	4.38733
ENSSSCG00000006793	0.613525	0.482435	0.485575	0.741146	1.12965	1.6955	0.432611	0.347441	1.68974	1.11925	1.91817	2.56747	0.742876	0.567586	1.67971	0.729948	0.875182	0.256031	0.475637	0.340404	0.613084	0.206595	1.13162	1.15762	1.08027	1.84907	1.30321	1.54299	1.01736	1.62885
ENSSSCG00000023960	7.76473	4.97572	2.50833	4.57828	3.70856	4.34596	1.80874	4.08311	2.13853	3.80189	2.15018	3.99513	2.68623	2.13132	4.3304	3.67642	4.91479	5.55481	3.27855	4.4975	4.08376	5.22931	2.86433	5.83042	5.76408	5.42234	3.88236	5.12342	4.70536	7.56203
ENSSSCG00000021779	16.4882	22.6643	15.8123	29.677	19.328	38.9711	15.4083	34.0708	14.3815	31.1006	10.9311	26.9294	15.3943	17.982	21.5132	12.7854	18.0673	42.3123	16.2477	31.7432	22.4839	14.9172	9.77084	29.8255	21.294	34.1118	22.1724	34.5881	11.5217	34.1831
ENSSSCG00000001615	73.2852	53.2612	22.3436	161.693	17.4405	75.7148	25.9962	105.504	22.5569	117.181	22.9623	90.308	25.1602	116.653	62.5542	58.1111	72.2475	263.798	14.6805	117.293	72.04	92.0215	26.5015	141.479	121.716	163.617	51.0243	128.173	39.7668	173.147
ENSSSCG00000026054	16.8268	15.3469	13.9736	14.1939	20.9172	24.0322	11.4558	6.9473	9.67966	9.68703	6.96611	10.5088	12.4901	8.25828	15.5327	14.004	12.4405	9.24968	19.9049	15.2547	30.2726	20.7597	13.2707	12.4339	16.1471	12.9662	16.6947	11.169	16.6027	10.6005
ENSSSCG00000028977	0	0	0	0	0	0.514758	0	0	0	0	0	0	0	0	0	0	0	0	0	0	0	0	0	0	0	0	0	0	0	0.662157
ENSSSCG00000011542	4.58521	3.49046	2.18356	2.51272	3.96635	4.34668	1.99127	2.32885	2.06451	2.21583	1.42688	3.59973	2.05899	1.27062	2.62338	1.89929	2.06342	1.53584	3.07211	2.22392	3.39212	2.97552	1.92274	1.90396	1.56488	2.11606	2.84496	2.43204	2.68392	3.0465
ENSSSCG00000002384	0.474694	0.663231	0.515154	0.541944	0.701402	0.762948	0.763195	1.03995	0.605024	1.27646	0.316145	1.23499	0.704359	0.483458	0.542657	0.453729	0.485866	0.565814	0.706405	1.01885	0.167102	0.18065	0.29131	0.181456	0.496678	0.504091	0.289394	1.59799	0.0950998	1.53288
ENSSSCG00000008886	4.10645	2.06403	1.76299	1.15904	0.488665	1.17736	1.43485	1.09235	0.518729	0.696352	1.14057	2.86503	1.31923	0.319654	3.47816	1.27097	1.47469	0.835286	1.49808	1.01759	0.562852	0.722602	0.517847	1.11579	1.03683	1.53033	1.35018	1.28089	1.09809	0.787708
ENSSSCG00000005970	4.41117	3.83213	3.15238	1.76269	5.31244	2.03547	2.54057	1.91781	2.33177	1.84661	2.02134	2.14375	2.88125	0.824322	4.73926	2.10616	3.43516	1.88861	3.88966	1.14972	4.23621	3.29962	2.94808	1.55208	3.28554	3.40594	3.36823	2.31911	3.94756	2.73955
ENSSSCG00000006284	2.84862	2.21189	1.91345	1.37085	3.12537	2.37857	0.711907	0.75478	1.15565	1.20947	0.625026	1.24489	1.44635	0.815278	1.84705	2.63395	1.77156	0.907983	2.16873	1.548	2.64616	1.75014	2.12311	1.18985	1.80963	1.45472	2.17727	1.16302	2.40552	1.18069
ENSSSCG00000026051	0.0772278	0.0662475	0	0.186585	0	0.0648372	0	0	0	0.102463	0	0	0.12468	0	0.093971	0	0	0.0773473	0	0	0.0974808	0	0	0.31225	0.0795979	0	0	0	0.357378	0
ENSSSCG00000011233	11.5505	7.91793	4.99061	6.5718	11.1047	12.1665	3.0117	6.46992	4.62122	6.13954	2.24296	7.03601	3.94159	3.63962	6.84682	5.44485	6.62447	6.49573	7.68687	6.24495	7.15472	6.09211	6.81607	9.27067	4.96893	5.79608	4.28932	7.73654	6.59365	9.21892
ENSSSCG00000013776	35.4527	29.6519	18.4232	22.7802	37.9723	40.1767	14.7936	18.5312	14.9945	19.4519	12.2451	18.5673	15.388	14.3823	25.5482	19.7889	20.1215	22.8952	33.2786	32.258	35.6947	27.0954	21.6913	22.9719	31.3781	23.4684	26.0435	23.1724	18.8408	26.6789
ENSSSCG00000029078	0.0559703	4.81e-08	1.67e-07	1.37e-07	0.17057	0.271021	8.78e-08	1.87e-05	8.06e-08	0.0432172	2.45e-06	0.164842	3.15e-07	0.0284506	5.39e-08	2.9e-06	1.86e-07	3.19e-07	1.28e-07	0.0429026	0.235752	0.0279271	0.0694135	0.286202	2.56e-08	0.131859	1.68e-07	0.0674482	0.104227	2.27e-07
ENSSSCG00000016343	0.0545073	0.350681	0.221862	0.197537	0.285237	0.663549	0.0576516	0.582076	0.154411	0.68702	0.163599	0.224362	0.087999	0.325829	0.0663246	0	0.0565482	0.545916	0.253542	0.446659	0.0688019	0.330381	0.0536193	0.110193	0.16854	0.288486	0.0947299	0.537791	0.176566	0.470927
ENSSSCG00000017569	0.112934	0.193754	0.153226	0.272852	0.0437767	0.158025	0.398163	0.292366	0.355473	0.249727	0.225975	0.433868	0.0607753	0.192883	0.320643	0.102373	0.27338	0.150812	0.306434	0.11568	0.285102	0.418318	0.0370314	0.0608825	0.2716	0.132826	0.348927	0.34957	0.174204	0.284585
ENSSSCG00000025681	1224.86	502.543	1199.37	556.121	356.355	169.865	1160.16	710.605	971.127	653.147	1120.9	812.645	2413.87	1392.51	1167.75	1731.66	1205.84	581.927	601.64	265.298	314.416	468.693	647.337	346.43	462.594	214.025	929.041	502.617	1323.01	330.013
ENSSSCG00000005843	0	0.0805911	0.254935	0.340475	0.218505	0	0	0	0.354857	0.249295	0	0.154684	0.151675	0.320914	0.114317	0.383235	0	0.0940942	0.764758	0.192465	0.237174	0.0949076	0.184837	0.0759713	0	0.331489	0.544255	0.109051	0	0.202923
ENSSSCG00000015364	0.0664707	0.0612295	0.00190573	0.113035	0.0323907	0.00535041	0.00731484	0.0455638	0.0570298	0.0129725	0.00554478	0.0837934	0.073096	0.0501634	0.0280249	0	0.118185	0.0505848	0.038196	0.000264975	0.0271986	0.0707823	0.112106	0.0653791	0.0227097	0.128588	0.00709989	0.132321	0.0368374	0.0436811
ENSSSCG00000002962	57.6964	70.4418	76.3676	61.6717	90.6053	106.749	59.1171	40.3602	54.8274	46.1993	39.3959	40.2531	61.2738	52.8253	65.3542	71.0948	59.5472	46.6359	102.762	78.6828	103.036	74.394	50.6739	52.9717	75.2877	72.8663	88.183	62.029	53.1102	53.9483
ENSSSCG00000023336	1.58919	1.3512	1.7182	1.29995	2.11964	1.56176	0.984246	0.936274	1.0095	0.748023	1.0395	0.950494	0.971513	0.286445	1.81453	1.29978	1.38346	0.733334	1.80014	1.23722	2.28021	1.39581	1.87284	0.890274	1.77277	0.972076	1.81169	1.24367	1.72599	0.969564
ENSSSCG00000011357	151.416	149.274	85.9403	183.984	175.356	185.271	67.7814	113.632	61.1929	104.325	63.2278	125.006	86.5528	103.148	116.297	107.179	121.456	204.025	122.597	172.772	146.989	108.075	103.496	191.686	164.338	151.914	134.171	149.691	101.41	154.983
ENSSSCG00000004699	4.88391	3.6977	7.63471	6.64372	8.96366	7.50537	6.46828	5.02993	5.49405	2.7046	5.03493	4.58001	6.58209	3.264	8.26818	9.99005	7.46798	5.78469	10.4205	6.19891	19.2446	12.6561	6.78874	4.49882	3.98326	3.5214	10.9727	4.5845	11.261	4.49474
ENSSSCG00000007983	0.330952	0.162227	0.0962199	0.0856702	0.0824701	0.158773	0	0.183594	0.223223	0.0627275	0.0709518	0.155687	0.076329	0.403742	0	0.0642863	0.0735736	0.0947039	0.0824693	0.0726422	0	0.0238806	0.209289	0.458781	0.146189	0.0834093	0.0273891	0.054879	0	0.0510594
ENSSSCG00000001711	1.25444	0.940362	0.904663	0.354955	0.433691	0.749558	0.59766	0.373026	0.725669	0.464815	0.746237	0.800112	1.29542	0.772067	0.67382	1.16787	0.949678	0.441432	0.591391	0.439888	0.584867	0.593664	0.466921	0.374688	0.559109	0.378817	0.654694	0.314832	0.564813	0.195279
ENSSSCG00000003282	7.11297	4.61075	1.94783	8.08732	3.27706	15.4263	2.31808	10.5044	2.41173	13.378	2.4897	6.51278	2.20877	10.9391	5.94278	4.88999	5.84847	18.5987	2.3866	12.3096	7.82856	9.57633	2.59459	12.1942	6.30151	8.38443	3.93265	10.4809	3.03937	14.7806
ENSSSCG00000027423	1.63505	2.13119	1.78624	1.38518	2.5681	2.8524	0.853453	0.907036	0.962461	0.676149	1.27467	0.978932	1.40555	0.761599	1.70531	1.47252	1.67424	0.935758	2.66685	1.52254	2.76072	1.13691	2.44395	1.94033	3.08593	2.28517	2.16503	1.30634	1.59187	1.4906
ENSSSCG00000007767	2.56868	2.62377	3.00163	2.9057	3.05616	5.1483	1.91593	2.1045	1.17773	2.48214	1.64889	2.37132	2.18136	2.18087	2.6197	2.22079	2.27976	2.3942	2.79713	3.05697	3.46722	2.83488	1.7235	2.82156	2.11189	2.95999	3.01053	2.87819	2.10251	2.62976
ENSSSCG00000006110	1.36358	1.09788	0.665376	0.592423	1.82216	1.10464	0.354234	0.650274	0.451792	0.476089	0.251305	1.02408	0.637255	0.265575	0.902376	0.341544	0.496364	0.46721	0.459012	0.441072	0.362354	0.664581	0.717748	0.522309	0.308208	0.52755	0.485048	0.569245	0.586726	0.800897
ENSSSCG00000004202	11.5653	15.8671	5.09531	2.27961	29.8533	20.6901	1.54141	0.580429	2.82286	0.917191	1.68234	1.41508	1.14623	0.223374	4.2059	1.67673	1.51191	0.636234	16.795	7.34902	1.39144	0.603985	1.02925	0.377716	0.962864	0.230735	1.45038	0.477122	2.52466	1.06943
ENSSSCG00000030109	2.24393	4.01715	3.83872	3.77141	3.40362	4.42309	3.92122	3.97798	2.57954	4.53044	2.04978	3.85521	2.52014	4.16571	3.32399	0.397974	2.83402	2.83368	3.8574	3.79749	2.21666	2.16827	2.68724	2.68237	4.12281	4.64722	2.93897	4.86956	2.16709	5.795
ENSSSCG00000022250	0	0.0625106	0.0988701	0.15627	0.0252157	0.110387	0.103678	0.0859904	0.137623	0.0844415	0	0.14759	0.0199951	0.179205	0.144194	0.0657956	0.0420957	0.108507	0.127111	0.0712934	0.157111	0.0368076	0	0.00995826	0.109969	0.0838788	0.129996	0.0880482	0.0532297	0.225888
ENSSSCG00000001506	36.1015	31.3402	45.0096	56.9482	37.0359	64.1566	28.2701	31.1732	31.8091	43.5436	26.9511	37.3285	36.3692	38.7664	45.6536	39.4669	38.6245	48.4772	41.4474	42.5462	60.8638	48.2995	29.5988	50.0427	54.7047	49.9564	46.2845	43.6421	30.8003	50.5005
ENSSSCG00000006864	0.398624	0.528463	0.245837	0.240771	0.821758	0.486789	0.114987	0.175903	0.273755	0.0721195	0.108767	0.149164	0.0877576	0.0309462	0.507094	0.0739117	0.225572	0	0.505692	0.204157	0.251581	0.256258	0.142592	0.175825	0.130727	0.15983	0.25192	0.252384	0.184466	0.332658
ENSSSCG00000027311	0	0.0327774	0.0538473	0.0286719	0.0276009	0.06996	0	0	0.11201	0.0360625	0	0.0301024	0.0438822	0.0464229	0	0	0	0.035978	0.0180028	0.0447853	0.0728373	0.153737	0.0158152	0.0573963	0.072314	0.143858	0.0369311	0.0762502	0.0507634	0.0730048
ENSSSCG00000029214	0	0	0	0	0	0	0	0	0	0	0	0	0	1.04718	0	0	0	0	0	0	0	0	0	0	0	0	0	0	0	0
ENSSSCG00000011040	0.0871171	0.0574852	0	0.0323811	0.101308	0.0675137	0.0283516	0	0.0126559	0.00889102	0.0402269	0.0331006	0.119008	0.0343359	0.0815418	0.0273359	0.0486656	0.0134234	0.0311713	0.0205927	0.143799	0.0406182	0.09229	0.021676	0.0897907	0.0472899	0.0232928	0.00777857	0.037213	0.0289487
ENSSSCG00000015246	1.10063	1.41024	1.02074	1.34641	1.27991	1.26325	1.09044	0.541012	0.973527	0.868767	0.585422	1.14694	0.899699	0.666254	1.3562	0.947188	1.64772	1.11629	1.00448	0.784888	1.45961	0.928897	1.05529	0.980148	0.861575	0.88484	1.27521	1.0835	1.1218	1.85067
ENSSSCG00000016837	4.9661	4.63614	2.56937	2.91715	6.57437	1.98914	5.50957	4.86653	7.13543	7.59277	6.18014	5.43574	6.22658	4.53103	5.79745	4.89291	5.80933	1.74357	4.87673	1.24056	3.28233	2.62534	0.966462	1.4265	3.15587	4.39257	3.25098	4.03209	1.17784	6.03302
ENSSSCG00000012846	39.0554	32.6723	27.0383	44.7502	32.2474	49.2537	24.6602	33.3501	25.5286	34.8456	24.4155	29.3512	27.877	43.0745	33.5952	33.5322	33.6471	60.3774	35.6582	50.8307	41.7017	34.3523	22.6677	36.8028	55.1681	53.9369	37.2093	42.1043	20.9769	43.3214
ENSSSCG00000014357	7.731	17.7455	10.6813	7.03002	17.3878	13.1239	7.12864	2.77668	6.71195	2.79911	4.80229	4.40615	6.17205	2.49085	9.57939	10.6853	7.18316	3.97075	17.6182	10.8631	17.9262	6.98027	5.91968	2.32433	7.51585	5.17084	12.5829	4.28966	9.514	3.79231
ENSSSCG00000010267	0.710212	1.11844	0.906068	0.755504	1.36828	1.53071	0.560582	0.267558	0.720689	0.407852	0.668127	0.488682	0.821443	0.452606	0.657814	0.778321	0.26393	0.148632	1.12173	0.749192	0.856325	0.706751	0.479664	0.437161	0.513498	0.67323	0.503544	0.282996	1.1969	0.457912
ENSSSCG00000022903	0.247159	0.299711	0.227093	0.353273	0.337812	0.4712	0.246405	0.296656	0.0901971	0.367684	0.108167	0.404028	0.135305	0.177971	0.369013	0.259647	0.25719	0.195112	0.244211	0.255686	0.287948	0.342418	0.136318	0.401694	0.269626	0.243771	0.198513	0.272153	0.261824	0.580758
ENSSSCG00000030150	6.7219	5.36435	3.47962	2.97079	9.72338	7.88506	2.52678	3.25146	3.47226	3.71338	2.2495	4.72391	2.74139	1.52006	4.94458	3.91712	3.51109	2.09944	5.18847	3.55061	5.72053	5.63114	8.37492	4.47919	3.52445	3.82208	3.16138	3.24876	7.25087	4.75529
ENSSSCG00000025921	3.58935	3.30183	1.76215	1.88273	5.05276	3.82631	1.32374	1.14624	1.73928	1.61351	1.0277	1.88568	1.75369	0.967945	2.57167	2.13523	1.84962	1.53729	2.96572	2.0439	3.11482	2.21852	2.92691	2.05276	1.6307	1.6664	2.12038	1.45274	3.33292	1.88718
ENSSSCG00000030183	9.09179	11.307	10.5036	11.4758	14.289	18.259	5.93824	7.18556	6.51229	8.76342	5.59759	7.72459	7.0725	6.68568	9.62095	9.07365	7.36639	8.21083	14.2324	16.1183	11.5374	8.9785	5.96244	7.02999	9.75616	10.0851	10.8661	9.9332	7.34478	10.2489
ENSSSCG00000028308	0.277775	0.000170996	0	0.000192842	0.000135533	0.23281	0.000694208	0	0.000590184	0	0.00050166	0.456307	4.49e-05	0.474387	9.45e-05	0.376631	0.000109827	2.12e-05	1.96e-05	0	0.000690462	0.559646	0.000261472	0.000348933	0.857	0.488651	0.32168	0.000157207	2.56e-05	0.29952
ENSSSCG00000022316	1.15706	1.41793	1.79413	1.39774	2.30663	2.98364	1.57346	2.40703	2.65344	2.96062	0.744176	1.63292	1.20086	1.41155	1.91074	0.899021	0.600191	0.6622	1.1533	1.69312	0.834571	0.834905	0.162601	1.06932	1.78885	3.20774	1.81938	2.87799	1.22386	2.14214
ENSSSCG00000014133	2100.18	1737.43	1181.91	1346.28	2466.63	1975.46	1132	963.723	1272.64	1173.26	1115.56	1210.52	1764.48	960.885	2133.65	2495.65	1844.4	1247.48	2072.11	1486.14	4028.87	2861.14	1980.3	1665.11	2049.44	1524.97	2008.73	1391.02	2722.12	1522.41
ENSSSCG00000004955	2.60765	3.06282	1.85064	2.56853	3.17237	3.83965	1.18809	2.57047	2.65177	1.43711	1.2041	2.24579	1.42489	0.548143	1.70854	2.12742	2.20585	1.72773	2.89243	2.67104	1.3166	0.972651	1.105	1.71937	1.24047	2.83103	2.64943	1.5367	2.15351	2.38291
ENSSSCG00000010647	0.200904	0.172339	0	0	0.333756	0.265053	0.121425	0	0.162609	0	0.0861423	0.0472547	0	0	0.0349229	0.0780498	0	0.0862348	0.0333752	0.0293982	0	0.0869802	0	0	0	0.0506335	0.166265	0	0.0265628	0.123982
ENSSSCG00000013241	17.3945	22.2265	10.6324	25.281	16.5668	44.2103	11.5466	32.41	12.4473	39.4854	7.2058	32.2195	12.6883	27.7742	15.4333	17.6156	18.5392	44.2339	18.4103	64.4253	21.6131	40.2233	17.4898	45.5861	22.5504	42.8344	16.7421	41.9324	17.8177	45.5937
ENSSSCG00000024137	36.6486	30.5646	20.2579	20.4963	37.4884	27.3499	12.2031	14.495	17.9442	15.7577	8.148	18.9963	16.4353	5.21608	27.252	15.2265	22.5309	9.17633	25.2551	14.5987	16.2766	15.0833	16.3567	13.4459	19.2364	16.1639	18.0856	16.9372	19.472	20.1561
ENSSSCG00000016341	0.653386	0.659396	0.521469	0.325006	0.893902	0.935771	0.406516	0.223874	0.435516	0.101986	0.115358	0.253126	0.310252	0.065643	0.467672	0.0522604	0.518356	0.115482	0.312863	0.157475	0.291084	0.23296	0.529316	0.248639	0.277298	0.135612	0.267186	0.401516	0.533575	0.37357
ENSSSCG00000006369	5.68093	4.93264	4.9035	5.10514	3.39714	2.97607	2.46696	4.43897	4.57937	5.54568	3.36165	4.96192	2.92669	2.93838	6.35058	5.21248	6.91185	6.63801	5.39778	4.7664	5.42179	4.58413	5.8837	5.82636	6.85496	5.70375	4.60208	3.44451	7.17069	6.48436
ENSSSCG00000026674	10.972	11.5225	12.5729	10.1963	19.6728	39.1087	9.77555	19.3198	11.5224	18.9728	4.74076	6.20732	9.09449	10.2902	6.49019	2.2934	5.15245	9.07737	13.1352	20.6233	8.51802	6.22229	5.91487	21.0704	1.02321	4.261	10.3949	13.5129	8.89451	15.6486
ENSSSCG00000006495	15.1852	20.4455	21.8085	51.1198	12.6298	24.9175	24.1022	52.1814	24.1659	63.428	16.4766	44.4445	17.4702	36.66	21.9855	9.0485	22.3913	33.7202	12.2393	20.429	13.011	13.8241	3.92385	14.7066	21.004	44.9051	23.3594	80.6821	8.7176	90.9329
ENSSSCG00000010547	1.17775	1.0969	0.867454	0.812995	1.81961	1.42668	0.533868	0.784024	0.85793	0.513423	0.353493	1.52361	0.923544	0.287358	1.16695	0.732078	0.925115	0.707744	0.900012	0.706595	0.743309	0.560892	1.39028	0.653063	0.676314	0.534289	0.955197	0.820247	1.13674	0.908521
ENSSSCG00000006740	14.1483	25.0734	21.7293	29.9072	23.976	46.5903	15.6256	23.9118	15.5811	26.1778	10.0508	19.2877	14.5647	16.8696	22.8884	13.8614	20.6135	36.8547	25.3681	34.3795	22.9493	20.2825	9.53663	23.4571	22.5814	31.6808	19.5568	24.3816	12.8582	32.701
ENSSSCG00000006705	0.0430186	0.123259	0.510929	1.26552	0	0.0914899	0.662507	0.148175	0	0.382918	0	0.270521	0	0	0.0511125	0.164385	0.39492	0.622589	0	0.165508	0.0764835	0	0.0286071	0.101232	0.133041	0.664357	1.1377	0	0.0334588	0.0373854
ENSSSCG00000010015	0.0242479	0.0346672	0.0877305	0.0292918	0.0375969	0.0407151	0.0341956	0.0941601	0.0305292	0.0107237	0.0242594	0.093155	0.013049	0.055218	0.01967	0.0219804	0.0167705	0.0728563	0.0469957	0.0165582	0	0.0163302	0.0238529	0.117648	0.0583149	0.0855564	0.0187294	0.0187639	0	0.0523737
ENSSSCG00000012330	0.263494	0.364217	0.323668	0.156407	0.430623	0.538459	0.113345	0.236684	0.187719	0.0786302	0.0684121	0.168251	0.0618347	0.164188	0.541626	0.60011	0.318259	0.369615	0.278102	0.455857	0.781746	0.779149	1.038	0.305274	1.10996	0.327583	0.469959	0.370727	0.441517	0.308627
ENSSSCG00000001413	53.4082	52.1571	41.5674	63.2589	54.9504	64.3533	37.9783	64.4867	38.4	71.4337	31.7532	56.9183	41.5567	69.8233	50.5589	52.7542	46.3705	78.0895	63.5479	85.9473	66.4962	52.6422	32.788	65.7525	71.1197	77.7442	64.0442	73.0869	29.265	83.4815
ENSSSCG00000023502	0.571385	2.21426	2.32509	3.36605	1.22605	3.06803	3.10722	4.08241	3.45824	4.52805	1.50638	3.67315	2.17597	2.37578	2.17761	0.760089	1.94521	1.71452	1.68329	1.99507	0.475647	0.596563	0.189928	0.719741	0.966768	4.53997	2.6386	4.10248	0.523347	3.69557
ENSSSCG00000023470	0.378483	0.0209235	0.600752	0.021647	0.967419	1.32315	0	0.734867	0	0	0	0.311581	0.35964	0	0.53328	0	0.855887	0	0.220065	0.193842	0.477741	0	0	0	0.195049	0	0.219259	0	0.175146	0.537604
ENSSSCG00000003191	0.215959	0.185254	0.146504	0.182617	0.0753412	0.290097	0.274101	0.251586	0.407854	0.573051	0.194455	0.142229	0.488116	0.811451	0.315336	0.234917	0.448091	0.562363	0.150681	0.309693	0.327114	0.327245	0.212441	0.227025	0.467433	0.647693	0.17515	0.501351	0.0199874	0.373165
ENSSSCG00000013907	10061.5	9678.35	11935.6	9964.57	10263.9	6239.56	11412	6244.34	12779.8	7733.27	17422.6	9141.6	16868.8	10430.9	18907.6	18663.4	18994.7	11580.5	17044.1	11997.3	11589.7	7624.5	6447.69	4790.34	13327.4	7582.42	16267.7	8756.9	10288.3	6671.05
ENSSSCG00000026044	18.2771	17.82	18.0992	13.3689	23.8109	19.6149	11.6264	10.5267	10.591	11.3213	7.3814	12.6077	14.1371	8.52787	19.3605	11.6026	17.2412	11.0093	18.9142	9.67559	23.7523	15.1699	14.2222	12.9567	18.2043	16.2373	18.629	12.435	17.9159	11.5695
ENSSSCG00000013471	0.968681	0.643262	0.685695	0.332368	1.00441	0.62969	0.415724	0.526287	0.445382	0.453916	0.627526	0.476057	0.841504	0.330752	1.0871	1.04574	0.517981	0.247472	0.376252	0.382476	1.15394	0.752564	0.725446	0.563711	0.587708	0.543474	0.788054	0.406698	0.562919	0.734294
ENSSSCG00000010993	7.59738	8.20157	8.09197	7.18258	10.8196	10.9389	5.47355	4.06191	6.65422	5.91645	3.96573	4.95521	7.85114	5.67296	7.92706	8.65854	6.45397	5.23817	9.51772	8.28959	13.8056	9.58437	7.69023	6.79653	7.73597	6.31315	9.50412	6.62466	9.25643	6.54013
ENSSSCG00000026787	9.70036	8.73799	4.74148	4.93801	13.546	9.93919	3.53674	5.1344	3.91995	4.66468	2.66992	4.67286	4.51356	3.4003	6.31406	9.79159	5.11933	6.17041	10.0733	7.80838	10.9343	11.5963	24.46	14.8484	8.42632	5.07974	5.91379	4.89233	12.2514	5.28377
ENSSSCG00000004695	3.56035	2.78711	1.74218	1.9037	4.54754	3.3648	0.864266	1.6621	1.46972	1.47132	0.87591	2.21027	1.72754	0.697796	1.9649	0.581991	1.45324	0.52611	2.37556	1.35513	1.54713	0.805814	0.669848	1.03835	0.661734	1.06402	1.51028	1.96472	1.31446	1.99606
ENSSSCG00000001982	0.568087	0.214174	0.756353	1.47717	0.634736	0.864816	1.06787	0.741326	1.18764	0.629012	0.287103	0.648771	1.53487	0.319657	0.667087	0.806791	0.859583	0.504579	0.13511	0.257864	1.83103	0.513357	1.77065	1.05696	1.15105	1.99006	1.30806	0.92994	0.3154	0.596357
ENSSSCG00000028228	28.4918	17.8012	11.0295	13.1958	29.4402	22.6275	6.93559	11.2829	8.36591	10.7749	5.28965	14.8092	9.45859	5.61325	14.7988	10.9347	10.789	13.1747	17.5679	13.4579	14.4597	17.531	28.0355	18.6873	9.52419	10.2379	11.6077	11.1407	23.7687	14.7892
ENSSSCG00000028347	21.349	32.8258	31.2678	41.387	40.5588	61.2736	23.7103	39.8672	22.5395	38.0594	21.143	32.3131	23.3774	43.1111	37.2068	29.6264	25.0172	47.7534	45.8078	63.8549	42.5057	28.6394	10.1674	29.3198	43.7465	48.716	38.8608	41.3381	16.609	47.4712
ENSSSCG00000003601	0.125786	0.413624	0	4.63453	0	8.5188	0.399127	4.51822	0.0395927	3.2265	0	1.48425	0.0676917	2.97186	0.127548	0.0285059	0.0434987	11.7792	0	5.00345	0.0264623	0.105892	0	3.01759	0.172862	3.06979	0.0485795	4.3072	0	4.27911
[truncated: 13,648 more rows]
